# Supplementary material for: Global proteomic analysis of extracellular matrix in mouse and human brain highlights relevance to cerebrovascular disease
Source: J Cereb Blood Flow Metab. 2021 Mar 17;41(9):2423–38. doi: 10.1177/0271678X211004307 (PMC8392779; doi:10.1177/0271678X211004307)
Supplement: sj-xlsx-2-jcb-10.1177_0271678X211004307 - Supplemental material for Global proteomic analysis of extracellular matrix in mouse and human brain highlights relevance to cerebrovascular disease [file sj-xlsx-2-jcb-10.1177_0271678X211004307.xlsx]

## Sheet: summary
All proteins identified in ECM-enriched and cellular fractions of mouse and human samples in at least 2 biological replicates

## Sheet: mouse_ECM_enriched
protein	gene	Protein.names	Unique peptides	ECM1	ECM2	ECM3	cellular1	cellular2	cellular3
A0A023T778	Magohb	Protein mago nashi homolog 2;Protein mago nashi homolog	7	330040	382880	289470	450490	265630	249760
A0A087WP63	Srcap		10	95105	293220	55169	33135	10253	21944
A0A087WPX3	Nfasc		3	79338	69117	51535	4130900	4337900	2053700
A0A097PUD0	NA		2	0	324850	47826	28529	12223	18746
A0A0A0MQA5	Tuba4a	Tubulin alpha-4A chain	3	136010	82528	57426	1694200	1760100	1722000
A0A0A0MQD5	Shank3	SH3 and multiple ankyrin repeat domains protein 3	15	967560	628540	380000	34075	21590	5710.3
A0A0A6YWI6	Dclk2	Serine/threonine-protein kinase DCLK2	6	39068	54602	24974	350570	242530	0
A0A0A6YY91	Ncam1	Neural cell adhesion molecule 1	5	507240	310870	303630	6497200	7927300	4686500
A0A0B4J1E2	Snw1	SNW domain-containing protein 1	11	152220	421450	217240	655530	1271800	1119100
A0A0G2JDM6	Ache	Carboxylic ester hydrolase;Acetylcholinesterase	3	1271.1	0	12469	351.14	1271.5	65458
A0A0G2JDT9	Lrrc7	Leucine-rich repeat-containing protein 7	13	614050	558520	304540	140180	121160	14265
A0A0G2JEA9	Rbm8a	RNA-binding protein 8A	3	559970	582300	591010	538430	439830	819490
A0A0G2JEG8	Amph	Amphiphysin	12	0	28950	44654	2439900	0	0
A0A0G2JEP0	Fxr1	Fragile X mental retardation syndrome-related protein 1	3	2011	6439.5	4601.7	19117	22013	20230
A0A0G2JER9	Dnajb6	DnaJ homolog subfamily B member 6	4	316030	289890	239790	381210	412840	185970
A0A0G2JFR7	Rpf1	Ribosome production factor 1	2	357.02	70999	20987	0	0	0
A0A0G2JGB7	Lgi1	Leucine-rich glioma-inactivated protein 1	7	24658	0	9393.5	1490600	1586700	855550
A0A0G2JGW6	Cdkl5	Cyclin-dependent kinase-like 5	8	18289	61451	48981	17988	71394	147110
A0A0G2JGX4	Atp1a3	Sodium/potassium-transporting ATPase subunit alpha-3	25	422770	434330	311260	42688000	42193000	40349000
A0A0J9YTW1	Tcf4	Transcription factor 4	3	19540	92131	24025	4376.2	0	24713
A0A0J9YTY0	2011-09-01	Septin-11	8	17306	84291	2749.2	2765300	1070700	1683800
A0A0J9YUN4	NA		2	296870	561430	425640	11996000	0	0
A0A0J9YUT8	Rbm19	Probable RNA-binding protein 19	4	68328	90635	36806	37274	50282	50195
A0A0N4SUH4	Kiaa0020	Pumilio domain-containing protein KIAA0020	5	22566	58212	29029	0	29889	42504
A0A0N4SUT6	NA		4	0	43587	21627	0	0	0
A0A0N4SV80	Zfml	Zinc finger protein 638	25	345730	495270	264900	1778300	2894400	2255100
A0A0N4SVQ1	Ndufa4	Cytochrome c oxidase subunit NDUFA4	3	16964	52852	58436	1408100	1715800	950160
A0A0N4SW73	Rab11fip5	Rab11 family-interacting protein 5	3	4447.5	11373	8674	120170	84451	78178
A0A0R4IZX5	Ncan	Neurocan core protein	4	25792	11076	0	373290	247490	294840
A0A0R4J008	Hdac2	Histone deacetylase 2	5	287780	250930	251000	699000	667820	769480
A0A0R4J045	Rrp36	Ribosomal RNA processing protein 36 homolog	2	32148	106910	36481	0	0	0
A0A0R4J046	Cebpz	CCAAT/enhancer-binding protein zeta	3	0	9699.8	1094.7	0	51885	26328
A0A0R4J098	Znf326	DBIRD complex subunit ZNF326	17	1467400	1793800	684000	2117700	2961500	2056800
A0A0R4J0B4	Cmas	N-acylneuraminate cytidylyltransferase	2	27593	30624	19860	143650	83779	65338
A0A0R4J0V5	Polr2a	DNA-directed RNA polymerase;DNA-directed RNA polymerase II subunit RPB1	26	70152	208250	87694	675530	1450000	1069000
A0A0R4J159	Mbd1	Methyl-CpG-binding domain protein 1	4	109660	322960	155350	0	32269	22653
A0A0R4J170	Smarca4	Transcription activator BRG1	6	20809	50147	17616	315440	419180	233760
A0A0R4J1N9	Tfam	Transcription factor A, mitochondrial	3	569620	611750	433880	28623	0	13507
A0A140T8I9	Pi4ka		28	19931	26287	0	2101700	1443100	939400
A0A140T8S5	Champ1	Chromosome alignment-maintaining phosphoprotein 1	7	474.54	67178	11637	245200	296870	339530
A0A1B0GQU8	Rpl18	60S ribosomal protein L18	4	1003300	1660500	1181900	0	13387	0
A0A1B0GSX7	Nup98	Nuclear pore complex protein Nup98-Nup96;Nuclear pore complex protein Nup98;Nuclear pore complex protein Nup96	26	43973	38331	5473.7	2014400	3315200	2537800
A0A1B0GT88	Begain	Brain-enriched guanylate kinase-associated protein	3	130160	87287	14415	0	0	0
A0A1C7ZMY3	Shank2	SH3 and multiple ankyrin repeat domains protein 2	14	326200	184540	76047	72128	77074	163680
A0A1D5RL92	Cherp	Calcium homeostasis endoplasmic reticulum protein	8	16259	0	15281	765970	780980	630110
A0A1D5RLM5	Ralyl	RNA-binding Raly-like protein	6	153390	56572	144920	0	172380	0
A0A1D5RLW5	Rpl18a	60S ribosomal protein L18a	3	375230	414350	535000	169020	0	61691
A0A1D5RM83	Iqsec1	IQ motif and SEC7 domain-containing protein 1	11	491730	710290	242140	153830	432800	269340
A0A1L1SQE2	Ahi1	Jouberin	4	16443	101740	13208	33876	24228	28516
A0A1L1SSV8	NA		2	11207	18066	9155.5	36011	51485	0
A0A1L1STE6	Idh3a	Isocitrate dehydrogenase [NAD] subunit alpha, mitochondrial	11	29068	0	33950	5199600	6631600	5154800
A0A1L1SUX8	Thy1	Thy-1 membrane glycoprotein	5	7218000	5256400	5440000	11044000	10649000	10681000
A0A1L1SV25	Actn4	Alpha-actinin-4	14	582800	655600	423570	6105200	7386800	6522200
A0A1S6GWG6	Atp6v1b2	V-type proton ATPase subunit B, brain isoform	20	163370	56610	88214	5134800	2440600	3154400
A0A1S6GWH2	Ddx39b	Spliceosome RNA helicase Ddx39b	13	10806	0	31050	1202300	1711700	2272900
A0A1W2P6G5	Myl6	Myosin light polypeptide 6	5	1624200	895430	2228500	1531400	2281500	2423800
A0A1W2P7L7	Sf3b6	Splicing factor 3B subunit 6	2	0	42458	12696	34741	70110	116530
A0A1Y7VJ93	Zmynd11	Zinc finger MYND domain-containing protein 11	6	28134	82535	142420	21936	18064	0
A0A1Y7VJW9	Fbln5	Fibulin-5	6	20205	32107	0	201690	388140	191600
A0A286YCI8	Sorbs1	Sorbin and SH3 domain-containing protein 1	16	179470	124470	158250	1295700	1425100	1075600
A0A286YCW7	Nrn1	Neuritin	2	30621	21798	23703	294940	182800	215180
A0A286YDA2	Nolc1		7	2758900	5154800	3008900	0	0	0
A0A286YDP0	Cetn3	Centrin-3	2	0	30227	22533	0	9143.6	2280.2
A0A286YEB7	Rps24	40S ribosomal protein S24	3	103430	457000	136550	117860	211960	150700
A0A2C9F2C1	Syt7	Synaptotagmin-7	8	94878	104250	0	504170	373520	276320
A0A2I3BQF4	Rpl30	60S ribosomal protein L30	3	1213.5	164140	39288	206120	417800	323990
A0A2I3BRL8	Rbmxl1	RNA binding motif protein, X-linked-like-1;RNA-binding motif protein, X chromosome;RNA-binding motif protein, X chromosome, N-terminally processed	6	14102000	11704000	8289800	3697300	5432100	2630200
A0A2R8VHH1	Nup155	Nuclear pore complex protein Nup155	27	53079	159460	74047	1354000	3156900	2271000
A0A2R8VI25	Pcbp2	Poly(rC)-binding protein 2	8	0	197180	204130	587800	790600	431600
A0A2R8VI79	Rbfox1	RNA binding protein fox-1 homolog 1	3	136600	185100	44278	1057500	1557100	856060
A0A2R8W6P0	Cd47		5	270950	99685	50329	3405100	3671300	2602600
A0A338P6B4	Polr2h	DNA-directed RNA polymerases I, II, and III subunit RPABC3	2	33997	0	43840	37200	56814	51343
A0A338P6J0	Dlg2	Disks large homolog 2	15	2049400	1790000	1361600	1053900	798440	500150
A0A338P6K2	Myh11		2	15748000	16851000	18052000	3122200	6442100	3440600
A0A338P6W1	Rbbp6	E3 ubiquitin-protein ligase RBBP6	7	4971	0	9966.2	38347	531970	279590
A0A3B2W3M7	Hmgn1	Non-histone chromosomal protein HMG-14	2	1857800	2821800	1487900	0	0	24962
A0A3B2WBH9	Tjp2	Tight junction protein ZO-2	11	94350	0	50807	344560	440240	207070
A0A3B2WDD2	Rpl10a	Ribosomal protein;60S ribosomal protein L10a	6	13512	20075	32718	209630	409460	464110
A0A4W9	Negr1	Neuronal growth regulator 1	7	391830	584190	392250	777560	225300	186860
A0PJ89	Mphosph10	U3 small nucleolar ribonucleoprotein protein MPP10	5	78422	69229	36803	31186	16859	62297
A1BN54	Actn1		2	1526300	1214000	1122700	14350000	16751000	14455000
A1L3S7	Gatad2b	Transcriptional repressor p66-beta	7	82928	218300	99789	507740	800710	751510
A2A484	Zmynd8		18	33661	59619	25367	539830	1108100	519160
A2A7B5	Prdm2		7	205840	468600	165120	16856	54745	9741.8
A2A7S7	Yars	Tyrosine--tRNA ligase;Tyrosine--tRNA ligase, cytoplasmic;Tyrosine--tRNA ligase, cytoplasmic, N-terminally processed	4	26379	3369.7	0	124430	118400	153710
A2AA59	Jade2	Protein Jade-2	3	0	66146	15658	0	21543	0
A2ADB1	Spen	Msx2-interacting protein	8	51790	150780	121380	67148	82774	0
A2AEW6	Gripap1	GRIP1-associated protein 1	4	12404	47806	0	180140	108260	94330
A2AG58	NA	Uncharacterized protein CXorf23 homolog	3	2560	35086	40938	0	0	0
A2AI16	Grin1	Glutamate receptor ionotropic, NMDA 1	8	295060	99008	223170	142840	56135	15869
A2AJA9	Gm996	Uncharacterized protein C9orf172 homolog	5	10543	62231	33787	118110	63468	95669
A2AJT5	Pnisr	Arginine/serine-rich protein PNISR	2	7647.3	5243.9	0	57857	0	0
A2AJY2	Col15a1	Collagen alpha-1(XV) chain;Restin	4	72650	189080	173070	0	0	0
A2ALV3	Sh3gl2	Endophilin-A1	8	29526	104240	55734	4223100	2218600	1782700
A2AM95	Emd	Emerin	8	158910	96096	48116	1815500	1750400	1038100
A2AMQ5	Cds2	Phosphatidate cytidylyltransferase;Phosphatidate cytidylyltransferase 2	4	15185	0	52006	4773800	5633900	4612400
A2APL8	Slc1a2	Amino acid transporter;Excitatory amino acid transporter 2	17	32401	175200	92351	23700000	19210000	16330000
A2AQA7	Aqr	Intron-binding protein aquarius	9	9145.3	72399	16889	97086	103190	112140
A2ARP8	Map1a	Microtubule-associated protein 1A;MAP1A heavy chain;MAP1 light chain LC2	47	102840	307530	211320	7063500	6127900	3932700
A2AS45	Pkp4	Plakophilin-4	10	35586	64155	30431	164030	73479	166860
A2ATM9	Lamc3	Laminin subunit gamma-3	4	7955.6	197040	89439	0	0	0
A2AVJ7	Rrbp1	Ribosome-binding protein 1	10	14128	17089	0	759350	1045800	1147400
A2AW05	Ssrp1	FACT complex subunit SSRP1	11	734460	673240	579210	294900	421300	699570
A2AWI9	Sh3glb2	Endophilin-B2	6	0	26303	4560.6	273860	136040	126760
A2AWT6	Ubtf	Nucleolar transcription factor 1	9	1292700	1094200	1080800	40400	0	118820
A2BI12	Psip1		2	1174300	481130	502200	288540	73360	0
A2CF80	0610010K14Rik	Chromatin complexes subunit BAP18	2	1825.4	46321	19718	0	0	0
A2RS68	Snrnp70	U1 small nuclear ribonucleoprotein 70 kDa	9	495970	640250	559990	6328900	7452000	7283600
A2VDF5	Gria3	Glutamate receptor 3	13	53301	5798	0	229720	250400	208240
A3KG57	Srsf12		3	171390	202300	62176	50807	327380	297190
A3KML3	Ywhaq	14-3-3 protein theta	10	54919	69564	35100	2005900	558680	1256900
A4FUS1	Rps16	40S ribosomal protein S16	4	6899.1	18703	27209	85601	175250	2964.7
A6H6E2	Mmrn2	Multimerin-2	4	25323	79894	46926	124750	183620	96366
A7YQ68	Prickle2	Prickle-like protein 2	7	50969	67321	48739	20765	29074	0
A8IP69	Ywhag	14-3-3 protein gamma;14-3-3 protein gamma, N-terminally processed	9	268970	358700	214390	7743400	5450000	3588900
B1AQX6	Srcin1	SRC kinase signaling inhibitor 1	29	358930	238120	254410	3516800	3835900	2211200
B1AS06	Dlgap3	Disks large-associated protein 3	5	586660	410900	107610	33707	26608	20963
B1ASC0	Adgrb2	Brain-specific angiogenesis inhibitor 2	2	0	37305	17787	5104.7	0	0
B1AZ46	Baiap2	Brain-specific angiogenesis inhibitor 1-associated protein 2	13	458920	414940	220340	1222500	1072000	532490
B2RQG2	Phf3		11	4134.1	2520.7	5628.3	445410	777750	580620
B2RQQ5	Map1b	Microtubule-associated protein 1B;MAP1B heavy chain;MAP1 light chain LC1	54	784230	891820	330760	9944600	9920000	7030800
B2RQQ8	Col4a2	Collagen alpha-2(IV) chain;Canstatin	7	7659600	11294000	7008400	0	69943	155430
B2RRE2	Myo18a	Unconventional myosin-XVIIIa	21	14391	15631	12766	1551200	800430	639990
B2RRX2	Ppp3ca	Serine/threonine-protein phosphatase;Serine/threonine-protein phosphatase 2B catalytic subunit alpha isoform	7	110780	65034	65631	4560900	3510700	3240000
B2RS09	Brd2	Bromodomain-containing protein 2	4	101090	37138	20179	0	143390	137740
B2RSH2	Gnai1	Guanine nucleotide-binding protein G(i) subunit alpha-1	7	169340	121820	90809	2553400	2669300	1777700
B2RSU6	Cgnl1	Cingulin-like protein 1	11	119050	144110	103010	52689	84334	82183
B2RSV4	Sf3b3	Splicing factor 3B subunit 3	27	258170	411990	255420	5479200	5124800	6100600
B2RTE3	Prpf38a	Pre-mRNA-splicing factor 38A	3	71491	76124	110560	262960	184980	130500
B2RTM0	Hist2h4	Histone H4	10	268200000	337660000	321250000	24627000	31810000	29750000
B2RUG7	Zfr	Zinc finger RNA-binding protein	29	824940	1277300	523060	3284900	4145200	5287100
B2RUM8	Ddx18	ATP-dependent RNA helicase DDX18	13	520170	610000	377030	48806	113410	104860
B2RVP5	H2afv	Histone H2A;Histone H2A.V;Histone H2A.Z	3	5009700	6194800	2873600	373120	175710	2147300
B2RWX0	Myh1	Myosin-1;Myosin-8	4	7964.9	285390	0	0	27260	0
B2RXX9	Myh7	Myosin-7	2	0	243220	51908	0	0	0
B2RY56	Rbm25	RNA-binding protein 25	11	50799	68533	0	754470	915560	791670
B5TVM8	Ildr2	Immunoglobulin-like domain-containing receptor 2	3	43249	10782	0	43711	44947	76199
B7FAU9	Flna	Filamin-A	46	469110	843510	1264600	2377500	4055100	2776000
B7ZCR6	Znf512b		3	0	88148	15284	0	0	22451
B7ZMS6	Chtop	Chromatin target of PRMT1 protein	3	1737500	2562000	2357000	402880	444940	494030
B7ZN02	9430020K01Rik	Junctional protein associated with coronary artery disease	12	74734	91849	82970	1988400	509950	521090
B7ZN28	Papln	Papilin	5	12835	48479	3794.1	0	0	0
B7ZNF6	Ctnnd2	Catenin delta-2	11	17981	26666	4229.3	1516800	1311300	724010
B7ZNS2	Dlgap4	Disks large-associated protein 4	11	444890	224740	138460	144920	158450	24931
B7ZNX8	Cep128	Centrosomal protein of 128 kDa	2	0	2174.4	2054.7	0	0	0
B7ZWM6	Sorbs2	Sorbin and SH3 domain-containing protein 2	17	48434	49925	12292	222950	336150	355400
B9EHJ3	Tjp1	Tight junction protein ZO-1	27	901220	1610200	1183300	2023600	3177400	2851100
B9EI57	Sltm	SAFB-like transcription modulator	14	586720	715390	590220	388800	980160	1224100
B9EIX2	Cep170b	Centrosomal protein of 170 kDa protein B	3	30882	29517	0	145230	171990	134260
B9EKE9	Ddx3x	ATP-dependent RNA helicase DDX3X;Putative ATP-dependent RNA helicase Pl10	4	67834	103360	97993	71561	172820	73375
B9EKR1	Ptprz1	Receptor-type tyrosine-protein phosphatase zeta;Protein-tyrosine-phosphatase	8	9211.7	9522.8	6660.4	605380	887150	600860
C0HKD9	NA		9	15142	133370	97106	274920	635890	369550
C7G3P2	Prpf4b	Serine/threonine-protein kinase PRP4 homolog	15	75273	87392	52868	665820	918890	1094900
C9K0Z0	Gria2	Glutamate receptor 2	21	218180	235860	62210	2731900	3015000	2027000
C9K101	Mark1	Serine/threonine-protein kinase MARK1	5	0	22167	14886	45964	21974	82116
D3U0D6	Rrp7a	Ribosomal RNA-processing protein 7 homolog A	2	26909	0	30009	47794	71719	8682.2
D3YTQ3	Hnrnpdl		2	842400	985220	544310	8387800	12130000	14034000
D3YU63	Enpp6	Ectonucleotide pyrophosphatase/phosphodiesterase family member 6	8	39747	39552	20968	533770	619190	375960
D3YUS5	Rasal2		5	10086	8849.8	14071	65414	56830	47039
D3YUW8	Pogz	Pogo transposable element with ZNF domain	14	192730	706180	214810	372910	308560	496000
D3YV79	Zfp800	Zinc finger protein 800	3	38763	323860	66837	0	0	0
D3YVS1	Smtn	Smoothelin	2	0	18341	15564	0	5826.7	0
D3YWC2	Arl6ip4	ADP-ribosylation factor-like protein 6-interacting protein 4	2	0	6483.7	6928.3	19037	45558	35875
D3YWX2	Ylpm1	YLP motif-containing protein 1	28	213800	299870	82439	2105900	2928900	2509700
D3YYT0	Cdh2	Cadherin-2	6	22764	11773	0	681790	849710	598170
D3YYT1	Glyr1	Putative oxidoreductase GLYR1	13	2069900	3455700	2115300	289340	994980	782870
D3YZ62	Myo5a	Unconventional myosin-Va	45	958610	928540	682500	5186200	4306000	3434000
D3YZC2	Men1	Menin	3	0	75629	30437	183270	174740	36032
D3YZU5	Shank1	SH3 and multiple ankyrin repeat domains protein 1	18	480600	1008200	404230	1516700	42682	26743
D3Z131	Thoc6	THO complex subunit 6 homolog	3	11305	15011	24821	99709	99752	0
D3Z197	Whsc1l1	Histone-lysine N-methyltransferase;Histone-lysine N-methyltransferase NSD3	7	41238	49969	56671	135800	292340	125200
D3Z2N9	Sap18	Histone deacetylase complex subunit SAP18	4	107200	185340	36525	248860	235800	381790
D3Z2W1	Dgki	Diacylglycerol kinase	4	22440	7919.4	67740	173520	52234	22516
D3Z396	Ntm	Neurotrimin	5	1402500	1087400	998810	1980200	942890	1171800
D3Z3B8	Dlg1	Disks large homolog 1	10	96221	38531	46938	550950	746530	541550
D3Z3N4	Hnrnph3		10	1254500	1187700	449160	3925800	4929900	6660200
D3Z5I6	Iqsec2	IQ motif and SEC7 domain-containing protein 2	8	641800	426720	225450	43478	79553	82083
D3Z6K8	Rasgrf2	Ras-specific guanine nucleotide-releasing factor 2	4	11923	13450	0	42137	91593	24076
D3Z709	Dlgap1	Disks large-associated protein 1	4	650110	258880	425520	119870	229430	62176
D3Z765	Luc7l	Putative RNA-binding protein Luc7-like 1	2	65597	57177	59049	37161	134230	65758
D3Z7M5	Nop16	Nucleolar protein 16	2	126280	107720	87532	0	0	2461.7
D6RIJ4	Sp100	Nuclear autoantigen Sp-100	2	25644	45246	0	26359	14947	0
E0CXB9	Ctnna2	Catenin alpha-2	22	135400	166030	113320	3158200	3775000	2442600
E0CY11	Nrxn1	Neurexin-1	12	127830	184120	27668	687920	854270	366110
E5D6T0	Bptf		15	218430	701490	372340	160100	122090	75813
E9PU96	Urb1	Nucleolar pre-ribosomal-associated protein 1	4	0	2058.7	7117.5	0	33787	0
E9PUM4	Tln2	Talin-2	25	0	23230	4694.4	880590	646570	988480
E9PVA2	Rrp8	Ribosomal RNA-processing protein 8	2	72137	103760	69331	0	10672	0
E9PVY8	Macf1	Microtubule-actin cross-linking factor 1	43	145800	124410	32231000	3490700	2791500	1837800
E9PW14	Mdm1	Nuclear protein MDM1	2	14092	24167	0	0	21972	0
E9PWW9	Rsf1		21	1708300	3029200	1736600	6217.2	75748	12710
E9PX29	Sptbn4		24	48749	2876.2	0	544330	886970	366280
E9PX70	Col12a1	Collagen alpha-1(XII) chain	13	184800	188470	271580	113030	327590	195860
E9PXE6	Fmnl2	Formin-like protein 2	6	48307	18056	27736	110940	224970	0
E9PZ26	Brd1		4	36158	128810	0	0	0	12251
E9PZM4	Chd2	Chromodomain-helicase-DNA-binding protein 2	9	262990	451170	189890	15530	78855	91488
E9PZS5	Exog	Nuclease EXOG, mitochondrial	5	24717	0	6118.1	242310	250260	17696
E9Q0U7	Hsph1	Heat shock protein 105 kDa	14	15016	18345	0	620970	299970	686920
E9Q166	Atad2b		8	142220	155090	6333.2	0	0	0
E9Q175	Myo6	Unconventional myosin-VI	17	66587	239460	72700	613400	1026200	683970
E9Q1G8	2007-09-01	Septin-7	20	89013	158910	92954	10263000	7744900	6347200
E9Q4M4	Chchd6	MICOS complex subunit Mic25	3	0	18381	9805	419280	354280	289170
E9Q524	Trim9	E3 ubiquitin-protein ligase TRIM9	2	0	11170	281.72	158120	98267	104760
E9Q557	Dsp	Desmoplakin	5	115530	0	13247	116300	0	27097
E9Q5F9	Setd2	Histone-lysine N-methyltransferase SETD2	5	16811	51975	1076	70078	154650	125440
E9Q5K9	Ythdc1	YTH domain-containing protein 1	4	157830	166660	134570	48527	159500	99726
E9Q5M4	Zfr2		6	2915.7	0	10331	140940	126530	179680
E9Q614	Chd3		8	136240	59838	30739	176350	67444	185920
E9Q616	Ahnak		31	34341	91344	34202	1382000	1723400	1709600
E9Q6R7	Utrn		35	97095	55233	31245	893240	1731100	2027000
E9Q784	Zc3h13		6	4122.6	20050	10877	64355	49892	33121
E9Q7G0	Numa1		46	8984600	12775000	7234600	1009600	1637100	1392300
E9Q7L3	Pbrm1	Protein polybromo-1	12	70912	237150	177370	263100	430950	367560
E9Q7S0	Synj1	Synaptojanin-1	14	41988	82922	9095.7	1431300	719870	455090
E9Q7S1	Zfp106	Zinc finger protein 106	2	1771	31496	0	0	0	0
E9Q8N5	Clasp2	CLIP-associating protein 2	14	85328	315780	34217	843000	592660	383350
E9Q8N8	Slc4a4	Anion exchange protein	2	17138	17989	0	4612000	6011600	2995100
E9Q9N6	Mark2	Serine/threonine-protein kinase MARK2	5	160330	87666	118000	455190	234570	426470
E9QA15	Cald1		11	0	76363	51431	1080700	1728300	760860
E9QAE4	Nsd1	Histone-lysine N-methyltransferase;Histone-lysine N-methyltransferase, H3 lysine-36 and H4 lysine-20 specific	5	25063	45471	51684	25760	55752	15282
E9QAS4	Chd4	Chromodomain-helicase-DNA-binding protein 4	12	107370	172700	441650	532900	845310	552490
E9QKA4	Srrm1	Serine/arginine repetitive matrix protein 1	4	73318	100530	57249	711760	849800	436170
E9QKD1	Nol8	Nucleolar protein 8	3	15333	14294	0	32071	0	62003
E9QM38	Slc12a2	Solute carrier family 12 member 2	14	29204	27010	16738	716110	1280900	1099600
E9QMC2	Grm5	Metabotropic glutamate receptor 5	8	24884	0	10439	332880	389870	263260
E9QN31	Nop2	Probable 28S rRNA (cytosine-C(5))-methyltransferase	10	392300	955290	285600	2203.4	9854.8	195270
E9QP46	Syne2	Nesprin-2	10	59314	212440	25640	319010	485700	501280
F6QYT9	Kalrn	Kalirin	3	13109	6137.3	0	39264	38628	22483
F6RJ39	Acin1	Apoptotic chromatin condensation inducer in the nucleus	25	2052600	3416500	2873600	2141200	3147400	3002900
F6RJV6	Lancl2	LanC-like protein 2	14	6274.9	56558	18218	950260	690950	996800
F6SBR5	Cit	Citron Rho-interacting kinase	10	186070	200920	113590	72709	46419	8828.7
F6SEU4	Syngap1	Ras/Rap GTPase-activating protein SynGAP	29	5591100	4903400	3250000	2194200	1485900	920620
F6SVV1	Gm9493	40S ribosomal protein S7	5	0	160240	92987	176870	153180	154560
F6TZK4	Rims1	Regulating synaptic membrane exocytosis protein 1	10	31573	40495	0	247170	395960	76672
F6VG99	Lmo7		2	41368	0	14840	85142	118800	168330
F6XLV1	E030010N08Rik		34	771680	1782400	1206800	0	24004	0
F6YRW4	Kdm2a	Lysine-specific demethylase 2A	5	56856	86236	31752	0	0	0
F6Z595	Zbtb38		2	0	97203	60922	0	0	0
F6Z9E6	Psd3	PH and SEC7 domain-containing protein 3	12	187640	182840	75846	1826400	2409200	1176300
F6ZDS4	Tpr	Nucleoprotein TPR	44	30938	98946	15571	2181500	3949600	3683700
F7CYX4	Ppfia2	Liprin-alpha-2	3	12255	11718	0	179340	70144	93003
F8VPM0	Baz2a	Bromodomain adjacent to zinc finger domain protein 2A	4	0	59077	18596	0	0	0
F8VPU2	Farp1	FERM, RhoGEF and pleckstrin domain-containing protein 1	11	107770	200450	68425	1202400	762280	865960
F8VPX1	Usp7	Ubiquitin carboxyl-terminal hydrolase;Ubiquitin carboxyl-terminal hydrolase 7	4	0	21217	10235	98359	30835	1725.6
F8VQ93	Phip	PH-interacting protein	20	1424000	2575000	1421600	0	0	0
F8VQE9	Agap3	Arf-GAP with GTPase, ANK repeat and PH domain-containing protein 3	3	37657	36377	26353	227760	202530	105100
F8VQJ3	Lamc1	Laminin subunit gamma-1	37	29602000	39765000	25798000	1803900	3023900	2547200
F8WHP8	Atp5j2	ATP synthase subunit f, mitochondrial	2	11161	0	12791	231340	185780	0
F8WHU5	Pds5b	Sister chromatid cohesion protein PDS5 homolog B	10	26385	33369	0	558090	916070	811330
F8WHU7	Stag1	Cohesin subunit SA-1	6	74380	114900	62395	69866	52675	145110
F8WI57	Actl6b	Actin-like protein 6B	4	58812	0	12100	461090	325420	469280
F8WJG3	Tra2b	Transformer-2 protein homolog beta	5	898140	1202600	578450	2909600	4111900	2678200
G3UX45	Urb2		2	0	15174	8737.8	0	0	0
G3UY42	Pabpn1	Polyadenylate-binding protein 2	5	135690	19112	25614	222890	503820	108920
G3V018	Syncrip	Heterogeneous nuclear ribonucleoprotein Q	17	639030	658540	319550	1780900	2980100	2941800
G3X927	Ccdc9	Coiled-coil domain-containing protein 9	3	0	145910	74834	24191	60275	23465
G3X956	Supt16	FACT complex subunit SPT16	23	2505400	4184100	2401000	982330	1512600	1218900
G3X963	Atad2	ATPase family AAA domain-containing protein 2	4	24555	63848	28143	0	0	0
G3X9B1	Heatr1		8	142790	375600	324250	20105	33710	217690
G3X9T8	Cp	Ceruloplasmin	10	46784	63066	12438	92465	418810	120840
G3X9V4	Grin2b	Glutamate receptor ionotropic, NMDA 2B	12	454420	357100	237120	78233	68513	25457
G5E829	Atp2b1	Plasma membrane calcium-transporting ATPase 1	14	77582	298210	0	9411400	10465000	7835200
G5E839	Cct4	T-complex protein 1 subunit delta	10	15884	16117	14254	315530	414210	479400
G5E866	Sf3b1	Splicing factor 3B subunit 1	38	1166500	605510	625300	4157400	5098300	4961200
G5E870	Trip12	E3 ubiquitin-protein ligase TRIP12	16	243710	826050	360660	55535	147600	92157
G5E8J8	Wiz	Protein Wiz	7	8039.8	92206	55289	0	0	0
G5E8M8	Lrif1	Ligand-dependent nuclear receptor-interacting factor 1	2	17246	36616	21294	0	0	636.94
G5E8Y8	Zfp385b	Zinc finger protein 385B	4	146960	110960	33395	0	90060	0
H3BIV5	Akap5	A-kinase anchor protein 5	14	22014	10592	9521	0	1410900	481080
H3BIW0	Zc3h18	Zinc finger CCCH domain-containing protein 18	5	419600	818600	396630	90469	82653	260780
H3BJ97	Tinagl1	Tubulointerstitial nephritis antigen-like	9	5066900	5992800	4785800	16329	32925	61583
H3BJU7	Arhgef2	Rho guanine nucleotide exchange factor 2	10	66973	35555	37910	387240	358740	200710
H3BKQ7	Ppp1r9a		17	285050	81541	81290	1553500	1075900	1028300
H7BX44	Cdc42bpa	Non-specific serine/threonine protein kinase;Serine/threonine-protein kinase MRCK alpha	2	0	12976	11042	54240	53259	28403
H7BX46	Arhgap39	Rho GTPase-activating protein 39	3	43613	15847	49102	117840	43719	35123
H7BX95	Srsf1	Serine/arginine-rich splicing factor 1	11	6256200	7666600	5520900	7687500	12280000	11443000
H9KV00	Son	Protein SON	29	748610	1266800	595560	1330800	1038800	1448600
I3PQW3	Larp7	La-related protein 7	4	128840	283880	86431	14698	39258	129670
I7HLV2	Rpl10	60S ribosomal protein L10	3	82027	16316	34870	52971	235610	92900
J3QQ16	Col6a3		36	2268200	2127300	1774500	236410	419860	518370
J7I1C3	Rif1	Telomere-associated protein RIF1	5	13305	36805	29562	0	2008.7	75596
K3W4R2	Myh14	Myosin-14	26	300100	59285	996010	757200	845010	667140
M0QWP1	Agrn	Agrin;Agrin N-terminal 110 kDa subunit;Agrin C-terminal 110 kDa subunit;Agrin C-terminal 90 kDa fragment;Agrin C-terminal 22 kDa fragment	36	4950100	8207400	10117000	2039500	4220100	3313300
M1VHG6	Mta1	Metastasis-associated protein MTA1	16	205720	466520	268610	1297800	685760	1001600
O08553	Dpysl2	Dihydropyrimidinase-related protein 2	21	1047400	1302900	925700	37871000	21611000	21205000
O08583	Alyref	THO complex subunit 4	8	862630	2586400	958670	1337500	1823300	1738800
O08599	Stxbp1	Syntaxin-binding protein 1	35	730120	535440	421250	44682000	36908000	24676000
O08807	Prdx4	Peroxiredoxin-4	5	66601	26086	78329	199730	344690	581640
O35295	Purb	Transcriptional activator protein Pur-beta	7	110090	155030	216280	1057100	1367100	897760
O35326	Srsf5	Serine/arginine-rich splicing factor 5	4	30623	34238	118760	552050	1214700	674110
O35668	Hap1	Huntingtin-associated protein 1	3	22937	7932.4	12443	34641	21076	0
O35691	Pnn	Pinin	12	564680	519480	770120	267800	355450	397320
O35988	Sdc4	Syndecan-4;Syndecan	3	62100	52906	57442	39506	44222	0
O54724	Ptrf	Polymerase I and transcript release factor	10	355230	312460	254910	2159100	3340500	3899200
O54774	Ap3d1	AP-3 complex subunit delta-1	6	0	82876	35892	241930	152530	92846
O54941	Smarce1	SWI/SNF-related matrix-associated actin-dependent regulator of chromatin subfamily E member 1	7	29974	3727.1	68067	115970	226480	97082
O54962	Banf1	Barrier-to-autointegration factor;Barrier-to-autointegration factor, N-terminally processed	2	85258	576880	482320	0	0	0
O54991	Cntnap1	Contactin-associated protein 1	20	92211	158490	83401	2425700	1931400	768070
O70443	Gnaz	Guanine nucleotide-binding protein G(z) subunit alpha	10	133280	42548	128530	1448600	962600	911690
O70569	rps14	40S ribosomal protein S14	4	539420	1363100	561900	403360	799080	806480
O88508	Dnmt3a	DNA (cytosine-5)-methyltransferase 3A	2	23370	43449	25114	0	41307	0
O88569	Hnrnpa2b1	Heterogeneous nuclear ribonucleoproteins A2/B1	3	17135000	10908000	9572200	66395000	95664000	0
O88665	Brd7	Bromodomain-containing protein 7	5	23479	28619	2981	116160	121640	67212
O88737	Bsn	Protein bassoon	59	494060	288510	136240	4569600	0	0
O88935	Syn1	Synapsin-1	17	947960	1087600	1205100	12669000	8097300	6735700
P01867	Igh-3	Ig gamma-2B chain C region	11	0	532310	177920	0	0	0
P02463	Col4a1	Collagen alpha-1(IV) chain;Arresten	2	285130	651490	506100	0	12682	0
P03995	Gfap	Glial fibrillary acidic protein	24	33664000	36219000	38765000	22855000	36501000	27671000
P05202	Got2	Aspartate aminotransferase, mitochondrial	19	42635	110000	41094	11488000	12529000	7796500
P06151	Ldha	L-lactate dehydrogenase A chain;L-lactate dehydrogenase	12	70185	21580	15394	1223300	697650	1065100
P06837	Gap43	Neuromodulin	9	787190	239840	165110	5665000	4374100	3114600
P08551	Nefl	Neurofilament light polypeptide	33	11597000	6864100	5271500	26553000	37349000	33955000
P08553	Nefm	Neurofilament medium polypeptide	38	8758500	3485000	4339600	0	20840000	25366000
P08752	Gnai2	Guanine nucleotide-binding protein G(i) subunit alpha-2	11	471650	600240	506390	7253200	7355400	4830500
P10493	Nid1	Nidogen-1	25	9139500	13321000	8594300	937940	1588200	1274000
P10852	Slc3a2	4F2 cell-surface antigen heavy chain	12	60306	64711	29267	4390200	6056600	3419300
P11087	Col1a1	Collagen alpha-1(I) chain	3	4009200	4069600	6051100	0	0	0
P11983	Tcp1	T-complex protein 1 subunit alpha	10	7065.8	0	10383	457050	226030	78755
P12960	Cntn1	Contactin-1	29	1497200	1084000	858260	8203500	7086800	4487200
P14115	Rpl27a	60S ribosomal protein L27a	4	726510	1239600	952930	15470	203040	252700
P14152	Mdh1	Malate dehydrogenase, cytoplasmic	7	30308	105580	2075.7	7796400	5587600	4302500
P14733	Lmnb1	Lamin-B1	28	6780400	7936300	5358100	19263000	28288000	28580000
P15105	Glul	Glutamine synthetase	10	9391	9284.8	23722	6788200	4811500	3591400
P16125	Ldhb	L-lactate dehydrogenase B chain;L-lactate dehydrogenase	9	49804	33655	20662	3113700	1957500	1584700
P17156	Hspa2	Heat shock-related 70 kDa protein 2	10	231390	354390	260650	663510	711980	394530
P17426	Ap2a1	AP-2 complex subunit alpha-1	28	31810	97382	41761	6560100	6022800	6078100
P17710	Hk1	Hexokinase-1;Hexokinase	30	46867	25810	21429	10857000	10666000	9743200
P18872	Gnao1	Guanine nucleotide-binding protein G(o) subunit alpha	18	3703300	2680100	2246300	35766000	28474000	26462000
P19137	Lama1	Laminin subunit alpha-1	36	1985200	5118000	2844400	344780	687580	463860
P19783	Cox4i1	Cytochrome c oxidase subunit 4 isoform 1, mitochondrial	8	63493	50214	16549	5355600	6889800	8987600
P20357	Map2	Microtubule-associated protein 2	36	328970	840240	142520	8209400	4737700	3814600
P21619	Lmnb2	Lamin-B2	24	4161800	5936900	2956600	6853200	12507000	18544000
P21981	Tgm2	Protein-glutamine gamma-glutamyltransferase 2	9	869090	464550	467790	209930	254530	118970
P23927	Cryab	Alpha-crystallin B chain	4	18400	0	4770.9	54570	201110	99082
P24369	Ppib	Peptidyl-prolyl cis-trans isomerase B;Peptidyl-prolyl cis-trans isomerase	8	85370	33834	47827	2149200	2359100	1429900
P26443	Glud1	Glutamate dehydrogenase 1, mitochondrial	17	22012	12255	0	8766800	12049000	9319300
P27546	Map4	Microtubule-associated protein 4	8	39264	10121	3993.8	505700	416080	133340
P28652	Camk2b	Calcium/calmodulin-dependent protein kinase type II subunit beta	11	13893000	6321100	8539200	26743000	25486000	13934000
P28663	Napb	Beta-soluble NSF attachment protein	14	34925	54624	38823	7115500	5131200	2975000
P29788	Vtn	Vitronectin	2	31781	18115	35570	0	38236	29503
P31324	Prkar2b	cAMP-dependent protein kinase type II-beta regulatory subunit	8	12415	49632	0	2663800	1997400	1248500
P35436	Grin2a	Glutamate receptor ionotropic, NMDA 2A	8	122550	89900	108800	145940	56261	28024
P35550	Fbl	rRNA 2-O-methyltransferase fibrillarin	8	1447500	717150	1899400	1462600	1853400	1215900
P38647	Hspa9	Stress-70 protein, mitochondrial	22	129230	52614	38147	4303900	6191500	4123700
P39061	Col18a1	Collagen alpha-1(XVIII) chain;Endostatin	8	891540	1637700	968370	0	0	45671
P42669	Pura	Transcriptional activator protein Pur-alpha	7	185880	2440500	470610	4946800	9569800	7690100
P43274	Hist1h1e	Histone H1.4	3	76150000	94581000	71289000	415390	430820	695870
P43275	Hist1h1a	Histone H1.1	4	353240	876360	493480	0	0	0
P46460	Nsf	Vesicle-fusing ATPase	32	516680	696220	494500	13235000	10881000	6594900
P46660	Ina	Alpha-internexin	7	6340000	3445300	2619700	18360000	17651000	16507000
P48437	Prox1	Prospero homeobox protein 1	5	0	35677	4082.3	2678.4	133840	0
P48678	Lmna	Prelamin-A/C;Lamin-A/C	32	6967300	5449700	4903400	31577000	48307000	32413000
P48722	Hspa4l	Heat shock 70 kDa protein 4L	17	9988.5	0	3130.7	1897800	1600900	1637000
P49452	Cenpc	Centromere protein C	2	0	28796	6828.5	0	0	0
P49817	Cav1	Caveolin-1;Caveolin	3	140120	0	154960	852160	1136500	425750
P50516	Atp6v1a	V-type proton ATPase catalytic subunit A	28	138870	90415	99850	11823000	7903600	6276900
P51655	Gpc4	Glypican-4;Secreted glypican-4	2	55707	0	23338	0	57803	40303
P51863	Atp6v0d1	V-type proton ATPase subunit d 1	11	65208	0	52801	1107900	1246300	794690
P52480	Pkm	Pyruvate kinase PKM	25	55531	19985	16356	7655700	4381000	3373700
P54071	Idh2	Isocitrate dehydrogenase [NADP], mitochondrial	10	5967	7711.6	0	827610	2119100	1191800
P54823	Ddx6	Probable ATP-dependent RNA helicase DDX6	4	8598.3	0	1375.9	7346.6	169760	94843
P55200	Kmt2a	Histone-lysine N-methyltransferase 2A;MLL cleavage product N320;MLL cleavage product C180	21	373090	1154300	562140	0	0	67167
P56183	Rrp1	Ribosomal RNA processing protein 1 homolog A	2	0	17261	7804.5	0	0	0
P56480	Atp5b	ATP synthase subunit beta, mitochondrial	27	180830	121940	21054	76755000	85679000	68003000
P57784	Snrpa1	U2 small nuclear ribonucleoprotein A	9	454430	676900	259320	641020	890490	708130
P60202	Plp1	Myelin proteolipid protein	6	92443	2506400	1004200	31667000	39601000	18831000
P60335	Pcbp1	Poly(rC)-binding protein 1	8	355380	473140	233400	3128100	3109000	2762100
P60469	Ppfia3	Liprin-alpha-3	14	58387	0	25966	812170	294890	417480
P60824	Cirbp	Cold-inducible RNA-binding protein	5	187300	364630	220030	513040	463000	451730
P60879	Snap25	Synaptosomal-associated protein 25	11	171500	147220	170430	13046000	13992000	9926800
P61264	Stx1b	Syntaxin-1B	15	279620	279310	110600	25127000	20254000	11242000
P61294	Rab6b	Ras-related protein Rab-6B	3	0	101960	255650	1580100	994060	1677400
P61358	Rpl27	60S ribosomal protein L27	2	0	4734.7	97207	118390	392090	180370
P61965	Wdr5	WD repeat-containing protein 5	3	56506	37970	31595	102670	250340	284910
P62141	Ppp1cb	Serine/threonine-protein phosphatase PP1-beta catalytic subunit	3	0	11015	24745	143930	49537	57332
P62305	Snrpe	Small nuclear ribonucleoprotein E	3	0	66195	19328	182350	199350	427580
P62315	Snrpd1	Small nuclear ribonucleoprotein Sm D1	5	71248	16246	69948	451830	3638000	2659300
P62320	Snrpd3	Small nuclear ribonucleoprotein Sm D3	4	255150	31400	256680	458360	388970	268410
P62830	Rpl23	60S ribosomal protein L23	2	67200	1057100	62359	408620	481000	479480
P62835	Rap1a	Ras-related protein Rap-1A	4	39966	79280	43224	2459600	2380600	1314500
P62983	Rps27a	Ubiquitin-40S ribosomal protein S27a;Ubiquitin;40S ribosomal protein S27a;Polyubiquitin-C;Ubiquitin;Ubiquitin-related 1;Ubiquitin-related 2;Ubiquitin-60S ribosomal protein L40;Ubiquitin;60S ribosomal protein L40;Polyubiquitin-B;Ubiquitin	6	6464700	4165800	2340800	304050	785910	582160
P63017	Hspa8	Heat shock cognate 71 kDa protein	19	0	7056900	4063600	41585000	33745000	30783000
P63101	Ywhaz	14-3-3 protein zeta/delta	12	527880	344820	331170	15610000	13321000	6169700
P63141	Kcna2	Potassium voltage-gated channel subfamily A member 2	5	98199	29686	171280	668320	882720	303040
P63154	Crnkl1	Crooked neck-like protein 1	6	147690	188420	62091	187150	248630	133990
P63321	Rala	Ras-related protein Ral-A	3	17389	34419	19400	1504800	1293700	1059700
P67778	Phb	Prohibitin	10	12283	16585	3188.1	1477500	2202000	1542700
P70333	Hnrnph2	Heterogeneous nuclear ribonucleoprotein H2	7	227510	768210	115590	7564500	11928000	9855800
P84075	Hpca	Neuron-specific calcium-binding protein hippocalcin	4	27334	40258	19047	938320	1877200	746300
P97300	Nptn	Neuroplastin	6	25193	43769	18672	3619900	1284700	1640000
P97760	Polr2c	DNA-directed RNA polymerase II subunit RPB3	7	31177	102090	21054	144530	286990	281870
P97807	Fh	Fumarate hydratase, mitochondrial	13	11154	25928	0	5124700	5842400	1984900
P97927	Lama4	Laminin subunit alpha-4	20	3052000	0	2872900	210330	208680	119940
P99024	Tubb5	Tubulin beta-5 chain	5	1302100	5360600	839260	2414300	2396700	0
Q00PI9	Hnrnpul2	Heterogeneous nuclear ribonucleoprotein U-like protein 2	27	8337900	14004000	5274700	7135100	10800000	10065000
Q02257	Jup	Junction plakoglobin	6	98806	0	37774	111250	116520	175320
Q02788	Col6a2	Collagen alpha-2(VI) chain	4	435110	483520	516120	7173.5	0	35825
Q03265	Atp5a1	ATP synthase subunit alpha, mitochondrial;ATP synthase subunit alpha	22	217320	189010	146800	48485000	58003000	38733000
Q04447	Ckb	Creatine kinase B-type	16	73977	63662	54965	32093000	23064000	15318000
Q04750	Top1	DNA topoisomerase 1	10	388430	367820	245940	741750	1393500	567340
Q04857	Col6a1	Collagen alpha-1(VI) chain	8	1284700	1286600	1222800	29975	205140	66550
Q059U9	Akap8	A-kinase anchor protein 8	2	0	11238	10558	107500	128910	70811
Q05CC5	Ppig	Peptidyl-prolyl cis-trans isomerase G;Peptidyl-prolyl cis-trans isomerase	6	69516	151260	69941	285830	472050	354050
Q05CE4	Wwp1	E3 ubiquitin-protein ligase;NEDD4-like E3 ubiquitin-protein ligase WWP1	3	8363.9	0	18756	0	0	74233
Q05DE7	Smarca1	Probable global transcription activator SNF2L1	9	104760	254120	118440	3492.7	847.02	15326
Q0KL02	Trio	Triple functional domain protein	8	35951	31346	10985	367540	176220	228940
Q0PD62	Rab3b	Ras-related protein Rab-3B	3	14720	19236	25042	1023900	778970	464100
Q0PD63	Rab3a	Ras-related protein Rab-3A	4	339890	342510	194590	12591000	13974000	12278000
Q0PD65	Rab2a	Ras-related protein Rab-2A	3	61235	9779.2	0	2628800	3052800	3667900
Q0VBL3	Rbm15		10	231100	328710	118940	578000	964960	874290
Q0VGN2	Myt1l	Myelin transcription factor 1-like protein	7	10754	33026	0	0	26694	69055
Q0VGU9	Rbm39	RNA-binding protein 39	11	702690	792830	674420	1526400	2086700	1814800
Q149V4	Hist2h2ac	Histone H2A;Histone H2A type 2-C;Histone H2A type 2-A	2	63991000	122780000	67184000	22847000	30908000	32501000
Q14AF6	Snrpd2	Small nuclear ribonucleoprotein Sm D2	5	364110	395550	168580	567830	1022000	1133600
Q14BH8	Cacna2d1		2	332570	407700	365390	2918900	1994100	1355500
Q14C24	U2af1	Splicing factor U2AF 35 kDa subunit	3	41212	48813	32912	395150	483430	500870
Q14DK3	Bcas1	Breast carcinoma-amplified sequence 1 homolog	6	538540	313330	210930	1081300	843960	337280
Q1WWK3	Hist1h1b	Histone H1.5	6	9276600	8195800	6172800	0	0	0
Q2I0J8	Vwf	von Willebrand factor;von Willebrand antigen 2	14	48727	224790	160970	291270	282710	440030
Q2M2Q8	Msi2	RNA-binding protein Musashi homolog 2	5	0	102910	10367	91640	120290	167860
Q2M3X8	Phactr1	Phosphatase and actin regulator 1;Phosphatase and actin regulator	6	16498	43112	25328	0	72351	38992
Q3TA40	6430548M08Rik	Uncharacterized protein KIAA0513	4	92718	91072	36947	543860	147060	222470
Q3TA68	Wdr36		6	89611	94702	207790	108890	0	60771
Q3TA75	Fxr2	Fragile X mental retardation syndrome-related protein 2	3	17016	13966	3654.5	24801	54633	0
Q3TAP5	Tra2a	Transformer-2 protein homolog alpha	4	457640	3053200	1256700	1376900	2209900	1644800
Q3TAR6	Vrk3	Inactive serine/threonine-protein kinase VRK3	3	11713	33968	42143	0	56851	30712
Q3TBZ3	Tcof1	Treacle protein	2	13543	19460	6621.6	2078.9	0	28118
Q3TCH7	Cul4a	Cullin-4A	2	15405	17007	19801	19551	17026	15095
Q3TD17	Slc2a1	Solute carrier family 2, facilitated glucose transporter member 1	4	22190	0	37259	3893800	5812300	6098300
Q3TD37	Pde2a	cGMP-dependent 3,5-cyclic phosphodiesterase	13	79567	5235.9	66858	1686600	876570	896150
Q3TD41	Kat7	Histone acetyltransferase;Histone acetyltransferase KAT7	4	707910	924950	619520	25370	39676	0
Q3TD71	Scamp1	Secretory carrier-associated membrane protein 1	6	11351	9772.6	0	1687500	1399700	988100
Q3TDS9	Rpl13a	60S ribosomal protein L13a	3	755910	1105900	825140	201330	384250	261860
Q3TDT0	Trim3	Tripartite motif-containing protein 3	9	13597	12376	22258	221550	213320	164820
Q3TE84	Utp6	U3 small nucleolar RNA-associated protein 6 homolog	2	0	93182	38741	0	0	17123
Q3TE85	Hmga1	High mobility group protein HMG-I/HMG-Y	2	1101100	620530	575940	0	0	0
Q3TFA9	Tmod3	Tropomodulin-3	4	0	27535	15809	0	82770	18109
Q3TFE8	Kpnb1	Importin subunit beta-1	18	40267	23517	0	1977800	4227400	2791400
Q3TFF0	Dnaja2	DnaJ homolog subfamily A member 2	5	0	127620	103290	243160	237080	232320
Q3TFP0	Srsf10	Serine/arginine-rich splicing factor 10	3	1304100	1151800	1270500	2102400	2336300	1550800
Q3TGI9	Rsl1d1	Ribosomal L1 domain-containing protein 1	11	1439100	1973600	1474600	93654	316400	263250
Q3THA6	Srsf7	Serine/arginine-rich splicing factor 7	3	438860	443400	311330	786120	918240	1232400
Q3THB3	Hnrnpm	Heterogeneous nuclear ribonucleoprotein M	21	2507600	2289400	1714900	2429700	5338700	4813300
Q3TIU7	Ndufs1	NADH-ubiquinone oxidoreductase 75 kDa subunit, mitochondrial	28	54492	37588	14625	7171900	9417400	7453100
Q3TJ23	Cdh5	Cadherin-5	6	22903	283710	130260	25549	26876	107830
Q3TJA9	Dnaja3	DnaJ homolog subfamily A member 3, mitochondrial	8	44794	52869	14673	241500	114060	419950
Q3TJX6	Utp18	U3 small nucleolar RNA-associated protein 18 homolog	4	154320	163050	89409	6380	0	27577
Q3TJZ5	Bop1	Ribosome biogenesis protein BOP1	5	65239	155150	161860	0	0	2885.4
Q3TKP3	Atxn10	Ataxin-10	4	11441	34217	20619	50347	107910	68819
Q3TL58	Skp1a	S-phase kinase-associated protein 1	3	50672	91797	87937	571040	402720	507310
Q3TLF7	Spin1	Spindlin-1	3	2300.2	72044	0	74861	142720	117390
Q3TLG2	Akap8l	A-kinase anchor protein 8-like	6	118080	118320	111980	91983	194580	304270
Q3TM67	Dkc1	H/ACA ribonucleoprotein complex subunit 4	12	316690	463170	379130	966230	1327100	1530200
Q3TN42	Utp15	U3 small nucleolar RNA-associated protein 15 homolog	5	149100	552600	133460	6423200	0	51977
Q3TNH0	Tmpo	Lamina-associated polypeptide 2, isoforms beta/delta/epsilon/gamma	5	15055	23835	12563	3574800	4803400	4353400
Q3TPT3	Syt1	Synaptotagmin-1	15	105470	27329	38216	8624800	8108100	6590100
Q3TQ70	Gnb1	Guanine nucleotide-binding protein G(I)/G(S)/G(T) subunit beta-1	8	8639.9	43832	0	11708000	12153000	0
Q3TQK9	Nedd4l	E3 ubiquitin-protein ligase NEDD4-like	4	43931	129430	22950	228860	215260	21230
Q3TR90	Hdgfrp3	Hepatoma-derived growth factor-related protein 3	3	552070	603260	277880	706890	1137100	1044900
Q3TRH8	Capzb	F-actin-capping protein subunit beta	10	176210	17791	0	1292000	915900	1255400
Q3TSX5	Nop14	Nucleolar protein 14	3	13202	51027	12426	0	0	0
Q3TT92	Dpysl3	Dihydropyrimidinase-related protein 3	6	10785	0	25536	1139000	538810	171930
Q3TU85	Hspa1b	Heat shock 70 kDa protein 1A;Heat shock 70 kDa protein 1B	5	33480	98134	42446	322640	184510	573060
Q3TUI3	Brd3	Bromodomain-containing protein 3	6	170280	252850	156520	130580	196110	369570
Q3TVB5	Rbmx2	RNA-binding motif protein, X-linked 2	2	44583	0	30725	70802	17756	154570
Q3TVZ5	Immt	MICOS complex subunit Mic60	10	612170	675270	364990	5477200	5974900	6279500
Q3TWG9	Serpinh1	Serpin H1	9	85301	218430	19972	319750	548760	492510
Q3TWV4	Ap2m1	AP-2 complex subunit mu	11	0	72510	1898.7	3061300	3796500	2505400
Q3TWW8	Srsf6	Serine/arginine-rich splicing factor 6	4	78131	142860	60150	148050	347440	791610
Q3TX57	Col1a2	Collagen alpha-2(I) chain	6	577420	413370	769130	0	0	0
Q3TXR5	Rps2	40S ribosomal protein S2	5	37400	143580	6440.6	256380	299380	114910
Q3TXY3	Tmem201	Transmembrane protein 201	5	6785.8	155110	0	167680	569770	351880
Q3TY51	mKIAA0531	Kinesin-like protein;Kinesin heavy chain isoform 5C	9	0	16204	17457	441770	111300	94043
Q3TYB2	Neurod2	Neurogenic differentiation factor;Neurogenic differentiation factor 2	3	32457	110470	38776	27024	54812	43360
Q3TYE5	Lsamp	Limbic system-associated membrane protein	6	670580	779470	681520	766880	274260	361510
Q3TYI5	Cacnb4	Voltage-dependent L-type calcium channel subunit beta-4	6	65736	66235	25517	649420	654960	424450
Q3TYL9	Cnp	2,3-cyclic-nucleotide 3-phosphodiesterase	23	3995300	2453400	2394900	39038000	0	42297000
Q3U1J4	Ddb1	DNA damage-binding protein 1	14	226050	283590	217740	159470	352070	339760
Q3U2W2	Mybbp1a	Myb-binding protein 1A	26	482370	1637800	1194200	709700	911360	1142900
Q3U344	Arf3	ADP-ribosylation factor 1;ADP-ribosylation factor 3;ADP-ribosylation factor 2	4	382570	299820	425660	5355200	4225900	2678200
Q3U379	Gpc1	Glypican-1;Secreted glypican-1	5	12318	15142	0	19449	27540	0
Q3U3F6	Raly	RNA-binding protein Raly	11	2255000	2493400	1963300	2010500	2502500	1986900
Q3U6D2	Rcc1	Regulator of chromosome condensation	10	153880	336310	90560	461860	866020	806900
Q3U741	Ddx17	Probable ATP-dependent RNA helicase DDX17	18	4424800	2799400	2669900	10571000	15246000	11598000
Q3U781	Srsf3	Serine/arginine-rich splicing factor 3	6	4121300	1762400	2735000	6951000	14044000	4336300
Q3U7A6	Stau1	Double-stranded RNA-binding protein Staufen homolog 1	2	14980	10908	11394	0	41876	0
Q3U7D2	Rpl15	Ribosomal protein L15;60S ribosomal protein L15	2	49934	211020	0	133350	245550	108850
Q3U7F3	Hnrnpa1	Heterogeneous nuclear ribonucleoprotein A1;Heterogeneous nuclear ribonucleoprotein A1, N-terminally processed	21	6531300	8814000	5153200	18311000	28041000	27541000
Q3U7F6	Zfp422	Zinc finger protein 22	4	31841	59497	30033	0	147710	202160
Q3U868	Parp1	Poly [ADP-ribose] polymerase 1	10	181260	647850	183120	82572	116990	104770
Q3U9G9	Lbr	Lamin-B receptor	10	172330	169070	250280	542800	916030	758980
Q3UAC4	Ddx41	Probable ATP-dependent RNA helicase DDX41	4	5714.6	30339	13495	34336	43644	57880
Q3UB63	Slc25a3	Phosphate carrier protein, mitochondrial	7	301220	259190	90203	13192000	9904200	5619500
Q3UB90	Rpl3	60S ribosomal protein L3	7	304240	154380	297860	108240	425220	262750
Q3UCF2	Cdc5l	Cell division cycle 5-like protein	19	377980	239490	182640	1975800	3340300	2049900
Q3UCH0	Rpl6	60S ribosomal protein L6	9	764870	620880	234370	292190	659480	518300
Q3UDD3	Poldip3	Polymerase delta-interacting protein 3	3	3177.8	35559	3117.5	104760	144260	146790
Q3UDZ1	Rhog	Rho-related GTP-binding protein RhoG	6	3203.2	35612	6082.9	1491500	1967300	853040
Q3UFG2	Odf2	Outer dense fiber protein 2	2	43931	134320	74694	0	0	0
Q3UGU1	Ltbp4	Latent-transforming growth factor beta-binding protein 4	2	0	21795	75401	5758.3	0	0
Q3UGY4	Sptb	Spectrin beta chain, erythrocytic	27	28724	0	8034.6	1039000	822540	439890
Q3UH62	Trim66	Tripartite motif-containing protein 66	5	35304	124510	31718	0	20932	21130
Q3UH85	Nol4l		2	145290	214590	0	13090	8474.7	11262
Q3UHB8	Ccdc177	Coiled-coil domain-containing protein 177	9	465650	728230	308550	440370	572500	348720
Q3UHD9	Agap2	Arf-GAP with GTPase, ANK repeat and PH domain-containing protein 2	9	68487	357860	159360	281370	526050	343020
Q3UHH0	Atp2b2	Calcium-transporting ATPase;Plasma membrane calcium-transporting ATPase 2	3	140970	119300	78895	19120000	19612000	14271000
Q3UHH5	Gnaq	Guanine nucleotide-binding protein G(q) subunit alpha	7	102380	101460	72272	6349600	5627700	3437200
Q3UHJ0	Aak1	AP2-associated protein kinase 1	20	16790	26016	6785.6	1356300	1335700	1003300
Q3UHK5	Atp1a2	Sodium/potassium-transporting ATPase subunit alpha-2	25	1919400	1388900	724500	121610000	117390000	0
Q3UHL1	Camkv	CaM kinase-like vesicle-associated protein	17	77894	63076	84062	5154100	2280200	2260800
Q3UHL7	Lamb1	Laminin subunit beta-1	14	781700	2191500	1160800	90102	71172	121860
Q3UI39	Snap91	Clathrin coat assembly protein AP180	6	0	40662	14108	1252400	1270500	1099000
Q3UID0	Smarcc2	SWI/SNF complex subunit SMARCC2	12	95712	331770	95953	632330	1071200	1288900
Q3UJA1	Rrp12	RRP12-like protein	8	98944	222140	155410	93204	134240	68203
Q3UJB0	Sf3b2		20	481610	418480	218120	2902900	3710300	3575900
Q3UK24	Wdr37	WD repeat-containing protein 37	2	31067	33538	0	244640	157240	114270
Q3UKJ6	Dhx15	Pre-mRNA-splicing factor ATP-dependent RNA helicase DHX15	20	1869100	2080400	946690	1039200	2233100	2250300
Q3UKM9	Mta3	Metastasis-associated protein MTA3	3	69916	208450	73973	145230	132970	139660
Q3UKR1	Dcn	Decorin	2	60701	14675	79906	0	0	0
Q3ULH5	Hnrnpu	Heterogeneous nuclear ribonucleoprotein U	28	26019000	21137000	18172000	13336000	0	17837000
Q3ULN5	Fkbp1a	Peptidyl-prolyl cis-trans isomerase;Peptidyl-prolyl cis-trans isomerase FKBP1A	2	13462	0	3744.3	297280	124590	64334
Q3ULW0	Ran	GTP-binding nuclear protein Ran	5	0	3332900	350370	761190	1724700	773730
Q3UMG4	Ina		2	464680	192160	303630	4188300	4569300	4199700
Q3UMT7	Hnrnpl	Heterogeneous nuclear ribonucleoprotein L	26	8590900	8753200	4365600	0	62187000	0
Q3UMU9	Hdgfrp2	Hepatoma-derived growth factor-related protein 2	2	33960	14145	26395	0	0	0
Q3UN87	Snrpn	Small nuclear ribonucleoprotein-associated protein;Small nuclear ribonucleoprotein-associated protein B;Small nuclear ribonucleoprotein-associated protein N	3	13677	0	47147	1818700	0	359590
Q3UN88	Mcpt4	Mast cell protease 4	2	39664	151140	132680	0	0	0
Q3UNH4	Gprin1	G protein-regulated inducer of neurite outgrowth 1	7	81102	21626	0	291740	178360	89323
Q3UP74	Anpep	Aminopeptidase N	18	122610	193140	140990	1172400	2402200	2447600
Q3UPC8	Zfp592	Zinc finger protein 592	3	0	23565	8124.9	64061	99801	25513
Q3UPR9	Sbspon	Somatomedin-B and thrombospondin type-1 domain-containing protein	3	0	4723	6878.6	0	16499	0
Q3UR02	Elavl2	ELAV-like protein;ELAV-like protein 2	5	186580	348370	114880	730760	1305400	918000
Q3URF1	Synpo	Synaptopodin	14	350890	306030	135020	1878300	1373500	1759800
Q3URG1	Tppp	Tubulin polymerization-promoting protein	3	92159	115280	0	1500800	481430	661990
Q3URS8	Mlf2	Myeloid leukemia factor 2	4	274380	247710	215910	319370	51872	373390
Q3USG5	Emilin1	EMILIN-1	5	34871	39933	57224	0	0	0
Q3USR5	Fbxo2	F-box only protein 2	7	49589	40927	30035	516160	519580	188120
Q3UTE4	Rad21	Double-strand-break repair protein rad21 homolog	12	245250	0	186110	199730	410050	331170
Q3UTV3	Gdap1	Ganglioside-induced differentiation-associated protein 1	2	2946.4	17073	0	870640	937990	350640
Q3UUG6	Tbc1d24	TBC1 domain family member 24	6	26392	38519	23358	489000	409490	328250
Q3UVV3	Omg	Oligodendrocyte-myelin glycoprotein	4	24643	0	35541	458390	453160	309840
Q3UW40	Rpl24	60S ribosomal protein L24	3	227520	577280	173170	0	64143	70584
Q3UXI9	Ilf2	Interleukin enhancer-binding factor 2	21	1297400	1087600	666640	4441000	5825700	5296200
Q3UXP2	Ruvbl2	RuvB-like 2	13	45305	23353	50273	1600800	1748900	1505900
Q3UXZ6	Fam81a	Protein FAM81A	6	155790	159330	111550	0	0	0
Q3UY21	Mog	Myelin-oligodendrocyte glycoprotein	8	408460	223130	254520	13262000	12655000	6850400
Q3UYV7	Ddx24	ATP-dependent RNA helicase DDX24	4	24058	57738	63591	0	18994	0
Q3UYV9	Ncbp1	Nuclear cap-binding protein subunit 1	15	154370	136980	141730	710620	1041500	535490
Q3UZ17	Luc7l2	Putative RNA-binding protein Luc7-like 2	3	84421	102450	102610	192390	263130	260840
Q3UZ63	Zc3h11a	Zinc finger CCCH domain-containing protein 11A	6	4886.8	41493	0	408790	157510	147400
Q3UZT7	Ctnnb1	Catenin beta-1	17	248810	187260	138890	1490600	1783700	2032900
Q3V0N4	Bms1		3	0	195930	3940.6	0	0	5870.6
Q3V2C6	Des	Desmin	8	335010	655080	538030	501870	993430	1281900
Q3V3X9	Fam120c	Constitutive coactivator of PPAR-gamma-like protein 2	5	5683.2	13174	0	326080	219300	273870
Q497K3	Snrpf	Small nuclear ribonucleoprotein F	4	57282	67299	93510	1445700	1931100	1598900
Q497N1	Rps26	40S ribosomal protein S26	2	13167	52868	31967	1774.1	126500	11192
Q4FJL0	Rab10	Ras-related protein Rab-10	7	47537	0	21805	848280	1090300	625160
Q4FJL2	Rtn1	Reticulon;Reticulon-1	12	9659.6	13441	0	3107100	2188900	2955500
Q4FJM5	Rhob	Rho-related GTP-binding protein RhoB	3	0	57868	32003	1546800	979120	1229300
Q4FK11	Nono	Non-POU domain-containing octamer-binding protein	3	0	77628	42251	7246100	13175000	8282400
Q4FK36	Dstn	Destrin	3	44004	25026	24298	137700	31746	0
Q4FZH7	Erh	Enhancer of rudimentary homolog	3	370900	384780	531590	435220	580920	723000
Q4KMM3	Oxr1	Oxidation resistance protein 1	13	1274.4	9210.1	21356	1169600	592490	664200
Q4V9X1	Wdr12	Ribosome biogenesis protein WDR12	4	122820	263850	126560	0	0	34473
Q4VAG4	Rpl22	60S ribosomal protein L22	4	32859	90644	5921.5	159690	95532	341840
Q4W4C9	Vsnl1	Visinin-like protein 1	12	0	32479	36556	7689800	6319200	4816600
Q505Q1	U2af2	Splicing factor U2AF 65 kDa subunit	8	114710	1207700	162720	1964200	2616600	2891800
Q50HX4	Rab14	Ras-related protein Rab-14	11	0	14906	15821	2424000	2789000	1300300
Q52KF7	Dlg3	Disks large homolog 3	9	163790	92534	25016	693810	450480	311930
Q52L64	Igkv8-30	Ig kappa chain C region	5	883490	0	1914.9	0	0	0
Q542T7	Rab3c	Ras-related protein Rab-3C	6	107670	74312	52063	3473000	3186400	1863700
Q543F1	Eftud2	116 kDa U5 small nuclear ribonucleoprotein component	32	760660	1308500	530960	3960100	5619900	4627800
Q543N7	Pacsin3	Protein kinase C and casein kinase II substrate protein 3	5	19452	12898	12146	254590	140870	157320
Q543S0	Prelp	Prolargin	5	60749	0	15249	40624	109440	63088
Q543Y7	Pacsin1	Protein kinase C and casein kinase substrate in neurons protein 1	14	5994.2	66969	41749	3391300	2027700	2149500
Q544M1	Ly6h	Lymphocyte antigen 6H	3	74023	54068	44212	1318500	1266300	1439700
Q545A2	Slc25a5	ADP/ATP translocase 2;ADP/ATP translocase 2, N-terminally processed	9	149840	0	4206.6	2711000	3909600	1974200
Q545F8	Rps4x	40S ribosomal protein S4;40S ribosomal protein S4, X isoform	6	31470	1078200	260110	55105	226910	125120
Q545G5	Myl1	Myosin light chain 1/3, skeletal muscle isoform;Myosin light chain 3	3	206920	137740	387250	0	3570.3	444940
Q545N7	Ckmt1	Creatine kinase U-type, mitochondrial	13	9625.9	19741	0	8820300	9176800	5628500
Q545P0	Atp1b1	Sodium/potassium-transporting ATPase subunit beta-1	13	1178000	1053300	353540	19198000	20671000	15238000
Q545R0	Ctnna1	Catenin alpha-1	16	150130	194510	126840	1558800	1936300	1358400
Q545V3	Eno2	Gamma-enolase;Enolase	14	84836	12621	0	7216000	4130600	3907900
Q549A5	Clu	Clusterin;Clusterin;Clusterin beta chain;Clusterin alpha chain	8	95342	126830	26475	281300	408590	300350
Q561N5	Rps18	40S ribosomal protein S18	2	328060	355930	299130	120230	115970	58859
Q564E8	Rpl4	60S ribosomal protein L4	10	858330	2114100	1253000	359910	761570	689710
Q569X3	Snrpc	U1 small nuclear ribonucleoprotein C	3	9859.2	117680	37255	891010	1378100	1259100
Q569X8	Nup107	Nuclear pore complex protein Nup107	17	0	138650	69741	984060	1650500	1059200
Q569Z6	Thrap3	Thyroid hormone receptor-associated protein 3	14	366880	146340	106200	2245600	3651000	3570000
Q58E59	Sf3a3	Splicing factor 3A subunit 3	11	265470	102760	119990	2981300	3578300	1708900
Q58E64	Eef1a1	Elongation factor 1-alpha;Elongation factor 1-alpha 1	7	73878	281110	96143	1489700	508220	1149300
Q5BKP5	Ddx50	ATP-dependent RNA helicase DDX50	11	197510	313860	192360	59707	62685	183730
Q5BLK0	Rpl12	60S ribosomal protein L12	5	137560	259040	161130	1064100	952430	1129200
Q5D0A4	Stx1a	Syntaxin-1A	14	46526	24005	20578	7847300	7365000	3458900
Q5DQJ3	Capza2	F-actin-capping protein subunit alpha-2	8	135530	6029.1	15208	1463400	1154800	1296600
Q5DTI2	Atp2a2	Sarcoplasmic/endoplasmic reticulum calcium ATPase 2	26	138840	259130	61168	10572000	12107000	9433900
Q5DTS4	Rbm6		10	12782	61758	11079	93405	373490	383580
Q5DTT2	Psd	PH and SEC7 domain-containing protein 1	3	43311	56797	35285	9283.8	60622	28699
Q5DU13	Pnma2	Paraneoplastic antigen Ma2 homolog	2	0	57631	57112	0	0	0
Q5EBK7	Rsl24d1	Probable ribosome biogenesis protein RLP24	2	31313	93705	40049	0	0	0
Q5FW97	EG433182	Alpha-enolase	13	303610	90255	54541	7273400	5395300	5752500
Q5FWB7	Aldoa	Fructose-bisphosphate aldolase;Fructose-bisphosphate aldolase A	18	36292	38375	96545	12628000	8646200	7852200
Q5FWJ3	Vim	Vimentin	31	15532000	16748000	13771000	19824000	36994000	47674000
Q5J8K6	Erc2	ERC protein 2	9	15273	29854	24240	386910	346030	436780
Q5M8N0	Cnrip1	CB1 cannabinoid receptor-interacting protein 1	4	73341	36446	23700	1765600	1327000	959730
Q5M8R8	Rplp0	60S acidic ribosomal protein P0	7	36395	55415	17069	1205000	1919000	1197800
Q5M9L9	Rps8	40S ribosomal protein S8	6	1062000	1362900	1114300	666370	808180	356620
Q5M9N6	Rpl37a	60S ribosomal protein L37a	2	339060	479320	215750	59555	0	265560
Q5M9N8	Rpl7	60S ribosomal protein L7	7	1172600	1110900	1059600	413330	467220	332330
Q5NTY0	Dnaja1	DnaJ homolog subfamily A member 1	8	116010	113170	81871	853570	409530	264890
Q5RKN9	Capza1	F-actin-capping protein subunit alpha-1	4	0	41183	42825	93461	68855	269610
Q5RKP3	Rpl13	60S ribosomal protein L13	3	390440	788470	1914600	155950	68850	117440
Q5SQB0	Npm1	Nucleophosmin	5	1926000	2826200	1647200	3269700	4437000	4582700
Q5SQX6	Cyfip2	Cytoplasmic FMR1-interacting protein 2	12	26623	54150	15312	1174700	760520	814780
Q5SUF2	Luc7l3	Luc7-like protein 3	5	33448	110800	55075	239830	332400	307600
Q5SV64	Myh10	Myosin-10	42	1059200	1014900	614100	3732500	4397900	3766700
Q5SVY2	Ppia	Peptidyl-prolyl cis-trans isomerase;Peptidyl-prolyl cis-trans isomerase A;Peptidyl-prolyl cis-trans isomerase A, N-terminally processed	7	61544	18398	22340	5419400	3825200	2780200
Q5SWR1	Ap2b1	AP complex subunit beta;AP-2 complex subunit beta	21	66860	103890	24486	11113000	9225300	8787400
Q5SWZ5	Mprip		3	111440	75726	81673	584790	537190	332180
Q5SXR6	Cltc	Clathrin heavy chain;Clathrin heavy chain 1	70	622040	489390	406710	33133000	26211000	23146000
Q5SYD0	Myo1d	Unconventional myosin-Id	17	55268	43653	32500	1101200	1060800	756710
Q5U4C3	Scaf1	Splicing factor, arginine/serine-rich 19	5	16105	31781	28550	29801	295410	133220
Q5XG71	Utp20	Small subunit processome component 20 homolog	6	0	27184	25077	189110	276150	215760
Q60668	Hnrnpd	Heterogeneous nuclear ribonucleoprotein D0	6	3228200	2125700	1498300	20006000	18505000	25492000
Q60675	Lama2	Laminin subunit alpha-2	43	5255400	7801000	0	26672	55546	74177
Q60749	Khdrbs1	KH domain-containing, RNA-binding, signal transduction-associated protein 1	6	0	1246800	11321	916980	2017500	1190900
Q60771	Cldn11	Claudin-11	3	3254300	2010400	1447900	1721500	2281700	2824800
Q60803	Traf3	TNF receptor-associated factor 3	4	30464	27698	20646	37663	26624	0
Q60865	Caprin1	Caprin-1	5	33784	63608	32224	156000	144720	757680
Q60900	Elavl3	ELAV-like protein 3	8	173340	145130	163440	2646200	4027200	3385000
Q60932	Vdac1	Voltage-dependent anion-selective channel protein 1	13	543710	299380	91028	21429000	20808000	17021000
Q60960	Kpna1	Importin subunit alpha-5;Importin subunit alpha-5, N-terminally processed	4	12672	12224	0	994850	1262800	1012400
Q60972	Rbbp4	Histone-binding protein RBBP4	6	242460	222300	242630	778120	1459400	1039500
Q61001	Lama5	Laminin subunit alpha-5	37	9310000	14817000	9688500	15705	218520	90984
Q61033	Tmpo	Lamina-associated polypeptide 2, isoforms alpha/zeta	6	322830	298100	196680	6900000	7327000	9983900
Q61151	Ppp2r5e	Serine/threonine-protein phosphatase 2A 56 kDa regulatory subunit epsilon isoform	4	5198.1	1838.3	0	638440	222030	497180
Q61177	Csnk2a1	Casein kinase II subunit alpha	9	0	10275	2920.7	1542900	1792400	1844800
Q61292	Lamb2	Laminin subunit beta-2	39	29616000	36384000	29114000	2137400	3244200	2830700
Q61503	Nt5e	5-nucleotidase	2	8288.5	1523	0	0	0	21343
Q61686	Cbx5	Chromobox protein homolog 5	9	1634800	3633100	1918400	16016	120790	55637
Q61687	Atrx	Transcriptional regulator ATRX	32	2946400	5420900	3521600	112070	343690	321050
Q61753	Phgdh	D-3-phosphoglycerate dehydrogenase	7	20379	0	45882	1063500	293790	712940
Q61789	Lama3	Laminin subunit alpha-3	5	35208	148760	52551	0	0	0
Q61818	Rai1	Retinoic acid-induced protein 1	14	553880	859610	321390	26697	50831	44581
Q62095	Ddx3y	ATP-dependent RNA helicase DDX3Y	5	380230	640710	362270	1661600	1985100	3204200
Q62108	Dlg4	Disks large homolog 4	19	3115900	2758900	2610100	1749000	889960	730340
Q62150	Rnps1	RNA-binding protein with serine-rich domain 1	2	1058900	1582700	1678000	672340	980080	455800
Q62261	Sptbn1	Spectrin beta chain, non-erythrocytic 1	112	4860300	4158800	3830500	79486000	74394000	53541000
Q62318	Trim28	Transcription intermediary factor 1-beta	9	71637	49636	34565	306060	703210	243290
Q62347	Creb1	Cyclic AMP-responsive element-binding protein 1	2	74244	34309	58956	154400	131940	186770
Q640M1	Utp14a	U3 small nucleolar RNA-associated protein 14 homolog A	5	125580	286810	98024	29968	46274	29821
Q64332	Syn2	Synapsin-2	5	516970	999740	632970	10499000	5982900	5428800
Q64444	Ca4	Carbonic anhydrase 4	4	427820	311930	341810	319440	300160	338270
Q64511	Top2b	DNA topoisomerase 2-beta	37	6913600	10444000	7784300	32041	296150	196530
Q64522	Hist2h2ab	Histone H2A type 2-B;Histone H2AX	2	351860	1432300	858040	194580	487760	483400
Q64727	Vcl	Vinculin	24	0	67449	109720	3073400	3411900	3831700
Q66L41	Fbxo28	F-box only protein 28	2	20425	17378	24226	0	7860.1	0
Q68FC6	Wdr43	WD repeat-containing protein 43	5	222710	169940	108370	0	18522	42707
Q68FF6	Git1	ARF GTPase-activating protein GIT1	7	14139	13594	0	255890	244900	148080
Q68FG2	Sptbn2		71	1264900	568660	381370	14988000	10514000	8095000
Q68FH8	Smarcd1	SWI/SNF-related matrix-associated actin-dependent regulator of chromatin subfamily D member 1	6	56687	66623	41901	280090	440670	321820
Q69Z99	Znf512	Zinc finger protein 512	16	2170700	3560200	2501500	431760	683520	280540
Q69ZD1	Exoc4	Exocyst complex component 4	5	7519.9	0	5213.3	12565	46863	37281
Q69ZQ2	Isy1	Pre-mRNA-splicing factor ISY1 homolog	3	58326	54442	65661	125660	65648	98926
Q69ZR9	Fam208a	Protein FAM208A	4	0	52608	5666.7	0	58403	72821
Q69ZY2	Endod1	Endonuclease domain-containing 1 protein	6	26759	79794	20470	880190	981740	397820
Q6A0A9	FAM120A	Constitutive coactivator of PPAR-gamma-like protein 1	18	122890	160340	128430	324470	746540	588940
Q6DFW4	Nop58	Nucleolar protein 58	20	4071900	5986700	3360100	4089800	4741000	5040700
Q6DFY2	Opcml		2	647470	318740	402410	1016100	236960	238430
Q6DIC0	Smarca2	Probable global transcription activator SNF2L2	7	43396	125030	66842	250350	451870	433840
Q6DVA0	Lemd2	LEM domain-containing protein 2	2	33358	0	25571	2793.8	75069	26174
Q6IRU2	Tpm4	Tropomyosin alpha-4 chain	5	22194	24740	17446	930000	1105700	727550
Q6KCD5	Nipbl	Nipped-B-like protein	12	59752	103670	55421	0	261750	76040
Q6NS46	Pdcd11	Protein RRP5 homolog	9	144080	294020	166200	0	188540	40365
Q6NS55	Pitpnm2	Membrane-associated phosphatidylinositol transfer protein 2	10	18380	0	7757.5	800750	747250	250480
Q6NV83	U2surp	U2 snRNP-associated SURP motif-containing protein	19	107080	75975	48309	1025000	1548400	737170
Q6NWV4	Mcm3ap	Germinal-center associated nuclear protein	5	10642	23889	0	67330	214110	106720
Q6NXX6	Atp6v0a1	V-type proton ATPase subunit a;V-type proton ATPase 116 kDa subunit a isoform 1	18	676740	321190	350540	9697600	7186300	6293800
Q6NY15	Tsga10	Testis-specific gene 10 protein	4	183820	62787	142500	0	0	0
Q6P1A9	Rpl7a	60S ribosomal protein L7a	6	568080	633620	567630	213750	248940	273090
Q6P1J1	Crmp1	Dihydropyrimidinase-related protein 1	15	31829	16575	323340	2924200	1180600	1171000
Q6P3Y5	Znf280c	Zinc finger protein 280C	4	54020	126890	3626.6	0	0	0
Q6P4T2	Snrnp200	U5 small nuclear ribonucleoprotein 200 kDa helicase	73	533600	409830	516930	4895100	9113300	7033200
Q6P542	Abcf1	ATP-binding cassette sub-family F member 1	3	34229	28360	55026	69251	53171	22515
Q6P5D4	Cep135	Centrosomal protein of 135 kDa	5	10040	133560	0	0	0	0
Q6P5D8	Smchd1	Structural maintenance of chromosomes flexible hinge domain-containing protein 1	18	249980	484850	144360	296220	966060	425910
Q6P5E5	Smc3	Structural maintenance of chromosomes protein;Structural maintenance of chromosomes protein 3	25	891190	1119500	655320	722730	1205200	993300
Q6P5H2	Nes	Nestin	20	0	22284	1400.3	431470	840770	407440
Q6P6I7	Hnrnpa3	Heterogeneous nuclear ribonucleoprotein A3	22	17788000	12659000	10422000	30574000	50604000	60559000
Q6P9R1	Ddx51	ATP-dependent RNA helicase DDX51	6	29721	88982	68676	0	0	14246
Q6PAC3	Dcaf13	DDB1- and CUL4-associated factor 13	7	25521	287220	24376	0	4222.1	19737
Q6PAL7	Ahdc1	AT-hook DNA-binding motif-containing protein 1	10	237190	471200	157380	97592	92254	176900
Q6PCP0	Ddx21	Nucleolar RNA helicase 2	17	1246400	743520	1523400	861220	47363	117280
Q6PDG0	Nup205		30	54279	82077	52089	2166400	3103000	2521400
Q6PE01	Snrnp40	U5 small nuclear ribonucleoprotein 40 kDa protein	13	170920	22927	0	1057800	1841300	2550500
Q6PHS9	Cacna2d2	Voltage-dependent calcium channel subunit alpha-2/delta-2;Voltage-dependent calcium channel subunit alpha-2-2;Voltage-dependent calcium channel subunit delta-2	6	15746	17456	30021	153160	142470	108410
Q6PHZ5	Rbm15b	Putative RNA-binding protein 15B	8	105650	44653	29701	118740	233340	198620
Q6PJ18	Tpm2		2	543310	256830	357020	2960400	4470400	5390200
Q6R891	Ppp1r9b	Neurabin-2	11	437310	297670	302510	1258200	1106300	608110
Q6S388	Plec	Plectin	109	6243700	5294100	3936900	12769000	16755000	15104000
Q6WKZ7	Nostrin	Nostrin	3	22304	29844	21988	0	0	0
Q6ZPE2	Sbf1	Myotubularin-related protein 5	10	3350.9	3205.2	7201.2	190390	171270	160450
Q6ZPR5	Smpd4	Sphingomyelin phosphodiesterase 4	12	0	14492	17649	292140	309740	792630
Q6ZQ38	Cand1	Cullin-associated NEDD8-dissociated protein 1	19	9962.7	0	13957	1016100	368190	640470
Q6ZQ47	Adnp	Activity-dependent neuroprotector homeobox protein	8	84360	335250	96783	117400	208330	164930
Q6ZQ56	mKIAA0743	Neurexin-3	10	15487	12873	0	310130	499980	228900
Q6ZQE7	Palm	Paralemmin-1	3	421800	288810	225510	4358200	2742700	3430900
Q6ZWN5	Rps9	40S ribosomal protein S9	2	331110	223300	263690	183260	271740	63240
Q6ZWZ7	Rpl17	60S ribosomal protein L17	5	344620	700420	148110	11116	102630	65353
Q70KX6	Ciz1		2	0	44948	13658	0	0	0
Q71LX8	Hsp90ab1	Heat shock protein HSP 90-beta	12	96619	93200	136510	3526100	2360500	1152100
Q71V06	Ybx1	Nuclease-sensitive element-binding protein 1	7	238810	376070	268130	139950	950350	173420
Q78IK2	Usmg5	Up-regulated during skeletal muscle growth protein 5	3	4695.1	3103.6	0	674820	137230	598950
Q7M754	Gm5409		2	403050	239100	245020	0	9980.8	123740
Q7TMM1	Ddx10	Probable ATP-dependent RNA helicase DDX10	4	0	100550	25736	16410	16291	5283.9
Q7TMM9	Tubb2a	Tubulin beta-2A chain	3	6783400	8269000	6257300	18420000	10432000	8973200
Q7TMQ1	Gja1	Gap junction protein;Gap junction alpha-1 protein	10	777810	997640	415150	1455700	1274700	1045700
Q7TMW3	Bgn	Biglycan	2	8789.1	85793	20795	0	0	0
Q7TQD7	Myo1b	Unconventional myosin-Ib	15	175410	321940	190210	382560	527050	521680
Q7TSJ2	Map6	Microtubule-associated protein 6	11	346770	306720	322550	2126300	1371700	1145400
Q7TSZ8	Nacc1	Nucleus accumbens-associated protein 1	6	147050	230700	338400	0	36588	0
Q7TT04	Nup43	Nucleoporin Nup43	4	17081	15425	18854	440750	566030	270210
Q80SW1	Ahcyl1	Putative adenosylhomocysteinase 2	6	57476	3976.9	0	4189600	2751400	1264000
Q80TJ1	Cadps	Calcium-dependent secretion activator 1	7	56681	30431	39257	1632500	879700	1032200
Q80TL4	Kiaa1045	Protein KIAA1045	5	9284.7	3640.3	2181.8	873840	580110	211710
Q80TM2	Tln1	Talin-1	56	104640	323780	179800	0	6532700	5498400
Q80TN1	Camk2a	Calcium/calmodulin-dependent protein kinase type II subunit alpha	12	8639200	9428900	6954900	10023000	9429100	6986600
Q80TQ3	Nefh	Neurofilament heavy polypeptide	21	1893800	1056500	710290	7427700	11063000	8845100
Q80TT4	Tomm70a	Mitochondrial import receptor subunit TOM70	13	7570.7	8061.2	0	2966600	3052800	2438700
Q80U23	Snph	Syntaphilin	7	14328	58426	0	400070	414580	339510
Q80U76	Rrs1	Ribosome biogenesis regulatory protein homolog	3	139550	215230	217640	32723	56222	48831
Q80UE5	Epb4.1l2	Band 4.1-like protein 2	2	4449.3	0	16319	1692400	1589600	1662200
Q80V42	Cpm	Carboxypeptidase M	4	41340	9743.7	12674	72521	17960	85878
Q80VM8	Pnmal1	PNMA-like protein 1	5	170320	171320	127290	0	55344	0
Q80WR0	Nup153		14	36381	44169	112530	738540	1018200	1103100
Q80WS3	Fbll1	rRNA/tRNA 2-O-methyltransferase fibrillarin-like protein 1	10	2691400	3702300	1763400	833610	971630	887000
Q80X32	NA	UPF0461 protein C5orf24 homolog	2	180380	246920	195250	35547	0	0
Q80X90	Flnb	Filamin-B	32	8574.9	53897	8748.1	1019500	1548800	1213600
Q80XI4	Pip4k2b	Phosphatidylinositol 5-phosphate 4-kinase type-2 beta	5	27513	25844	15769	737230	505200	435420
Q80Y52	Hsp90aa1	Heat shock protein HSP 90-alpha	16	405370	341350	321260	0	5624500	5941500
Q80YA9	Cnksr2	Connector enhancer of kinase suppressor of ras 2	9	94311	84150	34421	298830	90294	196910
Q80YR5	Safb2	Scaffold attachment factor B2	10	501590	557200	413430	288070	223080	634030
Q80ZM5	H1fx		5	104090	42727	446330	0	0	0
Q80ZU1	Dcaf7	DDB1- and CUL4-associated factor 7	3	18308	49751	3449.4	9059.1	52217	19662
Q811L7	Hnrnph1	Heterogeneous nuclear ribonucleoprotein H;Heterogeneous nuclear ribonucleoprotein H, N-terminally processed	8	982970	1782900	931800	14834000	0	19689000
Q811P8	Arhgap32	Rho GTPase-activating protein 32	8	52350	77205	14085	162380	101270	106320
Q8BFR5	Tufm	Elongation factor Tu, mitochondrial	15	72192	101740	72744	2289100	1679000	1694800
Q8BFZ9	Erlin2	Erlin-2	12	216740	54145	100280	868280	2585600	3230300
Q8BG15	Ctdspl2	CTD small phosphatase-like protein 2	5	181470	496190	219950	0	0	0
Q8BG51	Rhot1	Mitochondrial Rho GTPase 1	7	0	14436	6790.1	466580	515040	385060
Q8BH59	Slc25a12	Calcium-binding mitochondrial carrier protein Aralar1	25	199290	310570	69802	8925000	6645200	6341400
Q8BHB2	Ehmt1	Histone-lysine N-methyltransferase EHMT1	5	86955	155660	85535	0	5555.8	18665
Q8BHB4	Wdr3	WD repeat-containing protein 3	5	3900.7	129680	7610	0	13085	55672
Q8BHS3	Rbm22	Pre-mRNA-splicing factor RBM22	5	51580	130200	10175	430660	361090	112750
Q8BHZ0	Fam49a	Protein FAM49A	2	7686.9	30462	9660	127550	84961	0
Q8BIZ1	Anks1b	Ankyrin repeat and sterile alpha motif domain-containing protein 1B	6	348410	334480	328610	241890	163150	150790
Q8BJ05	Zc3h14	Zinc finger CCCH domain-containing protein 14	8	36937	72334	0	330210	442150	706450
Q8BJ42	Dlgap2	Disks large-associated protein 2	6	257480	59397	113220	23576	0	0
Q8BJ71	Nup93	Nuclear pore complex protein Nup93	20	4844700	104580000	26555000	3718300	6576300	5438100
Q8BJD1	Itih5	Inter-alpha-trypsin inhibitor heavy chain H5	13	534230	1253600	961510	0	23678	59236
Q8BJS4	Sun2	SUN domain-containing protein 2	15	443390	429860	313680	607150	996770	491180
Q8BJW5	Nol11	Nucleolar protein 11	5	18006	201290	62715	0	13364	0
Q8BMF4	Dlat	Dihydrolipoyllysine-residue acetyltransferase component of pyruvate dehydrogenase complex, mitochondrial	13	19545	61195	5313.8	4660200	6488000	4954500
Q8BMI0	Fbxo38	F-box only protein 38	3	40482	76330	0	0	6130.4	15169
Q8BMS1	Hadha	Trifunctional enzyme subunit alpha, mitochondrial;Long-chain enoyl-CoA hydratase;Long chain 3-hydroxyacyl-CoA dehydrogenase	17	23966	32364	19568	2745100	1746800	2336800
Q8BN32	Pabpc1	Polyadenylate-binding protein;Polyadenylate-binding protein 1	8	383670	453870	254290	562530	961880	419550
Q8BNB0	Gpc5	Glypican-5;Secreted glypican-5	4	32453	142400	9906.8	22154	69552	23097
Q8BP38	Ehmt2	Histone-lysine N-methyltransferase EHMT2	5	38933	103790	38391	0	0	22680
Q8BP71	Rbfox2	RNA binding protein fox-1 homolog 2	2	22504	41729	2890.4	0	11993	6344
Q8BPG5	Rac1	Ras-related C3 botulinum toxin substrate 1	5	338300	272260	341980	857370	315570	420070
Q8BPS5	Slc16a1	Monocarboxylate transporter 1	4	0	11875	11245	945000	702690	779250
Q8BST8	Zrsr1	U2 small nuclear ribonucleoprotein auxiliary factor 35 kDa subunit-related protein 1	3	7594.7	20922	21001	0	0	74100
Q8BT09	Rps6	40S ribosomal protein S6	4	52975	573670	530360	0	0	0
Q8BTI8	Srrm2	Serine/arginine repetitive matrix protein 2	25	2415200	2445700	1563100	2905600	3650200	3282500
Q8BTS0	Ddx5	Probable ATP-dependent RNA helicase DDX5	15	2201500	2225400	1837100	5092500	5959300	6689400
Q8BTU4	Ssb	Lupus La protein homolog	11	350000	711620	425520	1509200	2927900	2689700
Q8BTV2	Cpsf7	Cleavage and polyadenylation specificity factor subunit 7	8	12144	0	13908	847060	1214100	672890
Q8BUH8	Senp7	Sentrin-specific protease 7	8	882470	2042100	1521200	0	93155	78965
Q8BVA9	Elavl4	ELAV-like protein;ELAV-like protein 4	5	239310	276970	191070	347650	199950	516160
Q8BVE8	Whsc1	Histone-lysine N-methyltransferase NSD2	3	0	156620	65026	0	0	25276
Q8BVI9	Slc25a4	ADP/ATP translocase 1	11	189730	376250	22668	11151000	16117000	11297000
Q8BW03	Elavl1	ELAV-like protein;ELAV-like protein 1	2	271090	424500	221810	9113600	10420000	11579000
Q8BX02	Kank2	KN motif and ankyrin repeat domain-containing protein 2	6	13264	12343	0	50648	385780	174180
Q8BX12	Ncoa5	Nuclear receptor coactivator 5	3	134010	350120	0	863520	2089500	1070700
Q8BY02	Nkrf	NF-kappa-B-repressing factor	4	50562	75999	0	17883	37431	0
Q8BYI9	Tnr	Tenascin-R	26	77963	90740	85963	4851300	5890300	3158800
Q8BZ94	Zmat4	Zinc finger matrin-type protein 4	3	0	24281	10994	85328	80319	100870
Q8BZX2	Nckap5		3	166150	0	604290	3469200	5386600	2721300
Q8C000	Gm5124		4	1578100	2813300	1734000	60595	93829	75677
Q8C015	Pak7	Serine/threonine-protein kinase PAK 7;Non-specific serine/threonine protein kinase	4	7950.4	84624	0	124990	73163	56248
Q8C0T5	Sipa1l1	Signal-induced proliferation-associated 1-like protein 1	8	19741	28992	36193	79850	160900	90040
Q8C1Y3	H1f0	Histone H1.0;Histone H1.0, N-terminally processed	2	17564000	12868000	14818000	19315	112980	83064
Q8C2Q3	Rbm14	RNA-binding protein 14	10	402310	805270	619460	2529100	2979600	2140000
Q8C2Q8	Atp5c1	ATP synthase subunit gamma;ATP synthase subunit gamma, mitochondrial	8	44966	76317	30002	1622800	3782900	2042600
Q8C3Q5	Shisa7	Protein shisa-7	2	36790	7223	0	65597	42117	38468
Q8C545	Rbm34	RNA-binding protein 34	2	12110	18288	0	0	0	0
Q8C605	Pfkp	ATP-dependent 6-phosphofructokinase;ATP-dependent 6-phosphofructokinase, platelet type	13	72294	22596	62010	2070500	1611100	739660
Q8C6B9	Rps19bp1	Active regulator of SIRT1	3	4566.2	72172	14595	0	0	0
Q8C7W8	Slc1a3	Amino acid transporter;Excitatory amino acid transporter 1	8	12098	25360	0	13477000	11150000	9006100
Q8C8N2	Scai	Protein SCAI	9	109280	106690	41783	629680	961620	449080
Q8C905	Brpf1		3	12824	19905	17672	0	0	23428
Q8C9B9	Dido1	Death-inducer obliterator 1	6	45570	161470	22767	56304	253700	147270
Q8CBP1	Yes1	Non-specific protein-tyrosine kinase;Tyrosine-protein kinase Yes	4	57858	110520	0	79070	132280	15842
Q8CCK0	H2afy2	Core histone macro-H2A.2;Core histone macro-H2A	16	7362400	7645000	7238700	595280	867810	686850
Q8CD23	Ncl	Nucleolin	14	2769300	3911800	3384500	1240100	1855200	2123700
Q8CD39	Ddx54	ATP-dependent RNA helicase DDX54	2	0	22393	15660	0	13961	0
Q8CDZ5	Nup133	Nuclear pore complex protein Nup133	25	23238	91779	78700	1807000	2297600	1418600
Q8CE18	Cdh13	Cadherin-13	5	58301	32132	97327	281550	461920	92177
Q8CE86	Tbl3	Transducin beta-like protein 3	6	164210	217790	163410	0	28192	0
Q8CFI7	Polr2b	DNA-directed RNA polymerase II subunit RPB2	20	52348	226830	140150	494820	935110	717160
Q8CFQ9	Fus	RNA-binding protein FUS	7	362520	255430	306450	8001600	0	11387000
Q8CFR5	Dtna	Dystrobrevin;Dystrobrevin alpha	16	4534.7	0	17232	1551100	1925000	1275500
Q8CGC6	Rbm28	RNA-binding protein 28	3	224610	195300	66238	0	0	0
Q8CH02	Sugp1	SURP and G-patch domain-containing protein 1	4	20567	21575	0	65143	102360	4621.5
Q8CH09	Sugp2	SURP and G-patch domain-containing protein 2	17	1903300	2458300	1760100	2277000	4830400	3912100
Q8CHF2	Zfp292	Zinc finger protein 292	2	3506	32455	13036	0	0	0
Q8CHT1	Ngef	Ephexin-1	8	6250	7436.1	0	494710	414710	228020
Q8CI03	Flywch1	FLYWCH-type zinc finger-containing protein 1	2	64204	98314	74957	21437	39672	42972
Q8CI11	Gnl3	Guanine nucleotide-binding protein-like 3	4	67094	117900	41976	13175	5230.8	25024
Q8CJ40	Crocc	Rootletin	13	0	205370	177860	144070	163690	254770
Q8CJF7	Ahctf1	Protein ELYS	37	2261200	3699800	2347600	150940	475390	246890
Q8JZM7	Cdc73	Parafibromin	2	0	43778	23374	25751	66801	69369
Q8JZX4	Rbm17	Splicing factor 45	9	131510	83527	15525	832070	1373900	785100
Q8K019	Bclaf1	Bcl-2-associated transcription factor 1	17	745730	1035800	528250	2980900	5125300	4630400
Q8K0L9	Zbtb20	Zinc finger and BTB domain-containing protein 20	10	37089	139860	84725	250000	572040	274720
Q8K0M3	Sorbs3	Vinexin	4	14216	19036	11925	68210	108910	116850
Q8K0U4	Hspa12a	Heat shock 70 kDa protein 12A	22	513210	609990	291570	3389000	3191400	2244900
Q8K224	Nat10	N-acetyltransferase 10	8	43289	189410	96390	189110	255120	193690
Q8K232	Add1	Alpha-adducin	22	104280	49503	106650	4602000	3674200	2336300
Q8K2T8	Paf1	RNA polymerase II-associated factor 1 homolog	11	146670	248680	149900	255920	526370	315310
Q8K310	Matr3	Matrin-3	15	9498500	15974000	7368900	46770000	62241000	63394000
Q8K3Z9	Pom121	Nuclear envelope pore membrane protein POM 121	10	16525	21202	19981	386410	583300	492160
Q8K406	Lgi3	Leucine-rich repeat LGI family member 3	7	35238	0	13551	755710	1040400	290830
Q8K4G5	Ablim1	Actin-binding LIM protein 1	12	164360	139640	82298	769070	1057900	903480
Q8K4L2	Svil	Supervillin	6	55144	31763	1337.9	15958	25069	0
Q8K4Z5	Sf3a1	Splicing factor 3A subunit 1	20	419690	568430	306280	3414500	5194500	3216800
Q8QZY9	Sf3b4	Splicing factor 3B subunit 4	5	147580	92534	120880	702650	841860	666460
Q8R0H0	Polr2e	DNA-directed RNA polymerases I, II, and III subunit RPABC1	3	13415	46713	24378	65563	71547	133840
Q8R191	Syngr3	Synaptogyrin-3	3	89563	23414	67732	1602800	1146900	786120
Q8R1P3	Gpm6a	Neuronal membrane glycoprotein M6-a	6	288140	0	212720	4027700	1492100	1387400
Q8R2K3	Ssbp1	Single-stranded DNA-binding protein;Single-stranded DNA-binding protein, mitochondrial	2	130650	233930	147210	26511	0	71097
Q8R2Z5	Vwa1	von Willebrand factor A domain-containing protein 1	8	1922300	3378100	2181500	5472.1	126700	189170
Q8R322	Gle1	Nucleoporin GLE1	8	2410	147000	0	433020	573250	229600
Q8R3F7	Aaas	Aladin	10	0	20854	3494.5	134100	489230	285820
Q8R480	Nup85	Nuclear pore complex protein Nup85	14	0	13329	34204	414240	1154900	571490
Q8R570	Snap47	Synaptosomal-associated protein 47	9	18778	71666	46443	435170	581120	357400
Q8R5G0	Nid2	Nidogen-2	20	4979700	5624300	5077700	196390	413590	544570
Q8R5K4	Nol6	Nucleolar protein 6	3	19556	98585	50268	0	0	0
Q8R5L1	C1qbp	Complement component 1 Q subcomponent-binding protein, mitochondrial	7	0	53597	28546	1454300	1607600	1344300
Q8VDD5	Myh9	Myosin-9	56	11372000	12533000	9039800	6615000	13749000	10589000
Q8VDM6	Hnrnpul1	Heterogeneous nuclear ribonucleoprotein U-like protein 1	9	163300	211900	90624	420520	820940	490370
Q8VDN2	Atp1a1	Sodium/potassium-transporting ATPase subunit alpha-1	21	432240	212010	19793	0	29434000	14772000
Q8VDQ8	Sirt2	NAD-dependent protein deacetylase sirtuin-2	18	0	62654	26135	9319100	9879200	6802400
Q8VDY9	Caap1	Caspase activity and apoptosis inhibitor 1	2	2763.1	20977	6032.1	40051	44601	83377
Q8VE92	Rbm4b	RNA-binding protein 4B	2	0	39282	15455	128390	225180	213750
Q8VE97	Srsf4	Serine/arginine-rich splicing factor 4	6	316920	395890	271660	1015200	1782000	1748400
Q8VHM5	Hnrnpr		13	3122400	5669700	2356600	8415600	13206000	11045000
Q8VI61	Rbfox3	RNA binding protein fox-1 homolog 3	4	87993	146770	99986	384940	745810	440150
Q8VI84	Noc3l	Nucleolar complex protein 3 homolog	3	41267	0	48161	0	18265	0
Q8VIJ6	Sfpq	Splicing factor, proline- and glutamine-rich	8	162080	143670	0	8854100	15772000	9340900
Q91V38	Hsp90b1	Endoplasmin	22	109620	8914.2	5664.6	2877000	3792700	4616400
Q91V61	Sfxn3	Sideroflexin-3	10	85757	117060	62321	4660300	5374700	3093400
Q91VA7	Idh3b	Isocitrate dehydrogenase [NAD] subunit, mitochondrial	14	99268	143440	58421	5168100	4242800	4003100
Q91VC3	Eif4a3	Eukaryotic initiation factor 4A-III;Eukaryotic initiation factor 4A-III, N-terminally processed	14	952530	1031300	758160	2376600	2480300	4127000
Q91VE6	Nifk	MKI67 FHA domain-interacting nucleolar phosphoprotein	6	182970	244700	154020	22729	0	45680
Q91VL8	Terf2ip	Telomeric repeat-binding factor 2-interacting protein 1	8	26484	26554	21194	153460	133420	212020
Q91WM1	Strbp	Spermatid perinuclear RNA-binding protein	8	12874	7507.8	0	492060	507240	715910
Q91WN1	Dnajc9	DnaJ homolog subfamily C member 9	4	105320	326850	346590	0	0	0
Q91XU0	Wrnip1	ATPase WRNIP1	6	101610	142120	132790	19580	89489	21819
Q91XV3	Basp1	Brain acid soluble protein 1	15	9798700	4047400	4102600	0	0	14743000
Q91YE7	Rbm5	RNA-binding protein 5	9	45576	51645	0	496360	220690	404790
Q91YK2	Rrp1b	Ribosomal RNA processing protein 1 homolog B	5	58529	154490	52423	0	0	0
Q91YK6	Rpl23a	60S ribosomal protein L23a	3	1315700	3566400	2573000	0	0	0
Q91Z31	Ptbp2	Polypyrimidine tract-binding protein 2	13	38085	86689	0	2967900	4357800	4221400
Q91Z49	Fyttd1	UAP56-interacting factor	6	807250	973280	909390	85692	141810	508150
Q91ZS8	Adarb1	Double-stranded RNA-specific editase 1	10	35693	9695.4	14422	372960	870560	852940
Q91ZW3	Smarca5	SWI/SNF-related matrix-associated actin-dependent regulator of chromatin subfamily A member 5	18	3401100	5303600	3791500	822620	1465200	1058000
Q920E7	NA		2	11932000	0	914840	85699	22252	31182
Q921C3	Brwd1	Bromodomain and WD repeat-containing protein 1	9	154720	544010	126020	0	0	0
Q921F2	Tardbp	TAR DNA-binding protein 43	14	716800	1285800	764290	8860300	11527000	12719000
Q921L4	LOC665622	Histone H2B;Histone H2B type 1-P;Histone H2B type 1-K;Histone H2B type 1-C/E/G;Histone H2B type 2-B;Histone H2B type 1-H;Histone H2B type 1-B;Histone H2B type 1-M;Histone H2B type 1-F/J/L	3	72357000	93011000	85044000	24191000	28827000	30889000
Q921N6	Ddx27	Probable ATP-dependent RNA helicase DDX27	10	259570	541660	372050	14923	0	0
Q921T2	Tor1aip1	Torsin-1A-interacting protein 1	9	107340	303890	142480	420840	618540	656340
Q922V4	Plrg1	Pleiotropic regulator 1	12	0	101490	69487	814600	1378300	1578300
Q923D4	Sf3b5	Splicing factor 3B subunit 5	4	0	29343	18133	154250	343930	349710
Q99JF8	Psip1	PC4 and SFRS1-interacting protein	3	10805000	15884000	8050100	4019800	7478800	7652200
Q99JX7	Nxf1	Nuclear RNA export factor 1	15	234630	355120	260610	645120	1065100	923120
Q99JY0	Hadhb	Trifunctional enzyme subunit beta, mitochondrial;3-ketoacyl-CoA thiolase	10	11117	0	5067.9	1386400	1263700	1226700
Q99K86	Bcam	Basal cell adhesion molecule	10	578780	723330	547130	1902500	1166700	2700000
Q99KI0	Aco2	Aconitate hydratase, mitochondrial	29	262210	194450	72904	26404000	22350000	21578000
Q99KP6	Prpf19	Pre-mRNA-processing factor 19	13	71476	172490	95699	2050200	3258100	2126300
Q99LI5	Znf281	Zinc finger protein 281	2	8160.5	16920	0	0	0	0
Q99ME9	Gtpbp4	Nucleolar GTP-binding protein 1	2	222350	371510	252250	0	0	0
Q99P72	Rtn4	Reticulon-4	26	13913	102620	0	3190200	2657600	2282500
Q99PU8	Dhx30	Putative ATP-dependent RNA helicase DHX30	3	36621	52466	40420	32975	74911	0
Q99PV0	Prpf8	Pre-mRNA-processing-splicing factor 8	62	641880	1454100	871070	6664800	11192000	9012300
Q99PV8	Bcl11b	B-cell lymphoma/leukemia 11B	15	54721	153450	49234	680100	1101800	706660
Q9CPU4	Mgst3	Microsomal glutathione S-transferase 3	5	0	48156	28924	1145000	825130	743750
Q9CQ19	Myl9	Myosin regulatory light polypeptide 9	3	2503300	3089000	2481200	388460	597910	561880
Q9CQM8	Rpl21	60S ribosomal protein L21	3	2005.4	90685	14777	336680	415470	505970
Q9CQV8	Ywhab	14-3-3 protein beta/alpha;14-3-3 protein beta/alpha, N-terminally processed	8	90979	24263	21649	4406500	2041600	1697400
Q9CR47	Nsa2	Ribosome biogenesis protein NSA2 homolog	3	0	85824	66373	0	0	0
Q9CRB2	Nhp2	H/ACA ribonucleoprotein complex subunit 2	2	178600	409320	199710	316020	640000	590170
Q9CRB9	Chchd3	MICOS complex subunit Mic19	7	153590	111240	55206	971050	964790	1265100
Q9CRS5	Ewsr1	RNA-binding protein EWS	2	184610	0	316450	236180	248180	296850
Q9CSN5	Ppil4	Peptidyl-prolyl cis-trans isomerase-like 4	3	0	15818	16961	255390	76439	58987
Q9CSS1	Scaf11		6	207480	373370	324500	95319	234220	166360
Q9CTC7	Slc25a11	Mitochondrial 2-oxoglutarate/malate carrier protein	7	88755	94115	86154	1438800	1298300	648850
Q9CU62	Smc1a	Structural maintenance of chromosomes protein 1A	29	578870	813440	471160	671140	1263600	605900
Q9CWI9	Rps23	40S ribosomal protein S23	2	1920.8	159430	149950	0	0	0
Q9CWK0	Rpl14	60S ribosomal protein L14	4	65369	194490	69504	0	269440	33871
Q9CX86	Hnrnpa0	Heterogeneous nuclear ribonucleoprotein A0	9	183600	393130	215530	5287900	6492700	5329300
Q9CXS4	Cenpv	Centromere protein V	8	16652000	24579000	16778000	94893	553560	261270
Q9CYL5	Glipr2	Golgi-associated plant pathogenesis-related protein 1	2	21532	42468	22893	68393	34064	48754
Q9CZI7	Anxa2	Annexin;Annexin A2	13	17436	6718.7	0	202970	317880	874310
Q9CZJ2	Hspa12b	Heat shock 70 kDa protein 12B	11	0	9484.3	4104	376810	395680	471720
Q9D0A2	Rps3	40S ribosomal protein S3	5	192070	331950	142330	977100	1362400	1113800
Q9D0B0	Srsf9	Serine/arginine-rich splicing factor 9	5	177370	51675	678060	73894	130440	144800
Q9D0M5	Dynll2	Dynein light chain 2, cytoplasmic	2	210630	265230	237660	1615900	1309600	2121300
Q9D0P6	Rps11	40S ribosomal protein S11	4	526750	676420	426240	0	0	65162
Q9D0T1	Nhp2l1	NHP2-like protein 1;NHP2-like protein 1, N-terminally processed	5	1234000	1561900	1808100	1286000	1807400	2372800
Q9D1M0	Sec13	Protein SEC13 homolog	5	0	31756	14599	133880	280330	243550
Q9D1S3	Rps3a1	40S ribosomal protein S3a	5	32418	8662.9	0	357930	382270	598000
Q9D2P8	Mobp	Myelin-associated oligodendrocyte basic protein	3	3406200	2487500	2503600	145360	283780	125230
Q9D2U9	Hist3h2ba	Histone H2B type 3-A;Histone H2B type 3-B;Histone H2B type 2-E	2	8731200	1222000	7444200	496490	853240	168960
Q9D4H9	Phf14	PHD finger protein 14	6	105570	314370	219120	40448	19393	253140
Q9D666	Sun1	SUN domain-containing protein 1	15	24441	242600	81512	464470	850060	818950
Q9D6F9	Tubb4a	Tubulin beta-4A chain	6	22008000	31765000	23993000	49310000	42046000	39192000
Q9D6G1	Hnrnpab	Heterogeneous nuclear ribonucleoprotein A/B	7	1703600	672960	753280	6961600	7937500	6861900
Q9D6M3	Slc25a22	Mitochondrial glutamate carrier 1	7	12100	9904.5	0	3293200	3064500	2177700
Q9D6Z1	Nop56	Nucleolar protein 56	22	3182000	4863600	4038800	5788100	8246000	5291400
Q9D7Z3	Nol7	Nucleolar protein 7	3	35368	33602	0	0	0	10408
Q9D824	Fip1l1	Pre-mRNA 3-end-processing factor FIP1	8	125900	361610	66009	1100000	1940400	1386800
Q9D8M4	Rpl7l1	60S ribosomal protein L7-like 1	3	0	64781	47047	0	0	0
Q9D903	Ebna1bp2	Probable rRNA-processing protein EBP2	2	120760	180020	77516	0	0	0
Q9D948	Utp11l	Probable U3 small nucleolar RNA-associated protein 11	3	0	32099	57150	0	0	0
Q9DB05	Napa	Alpha-soluble NSF attachment protein	12	9315.3	0	10661	2116200	1723100	814770
Q9DB72	Btbd17	BTB/POZ domain-containing protein 17	3	15433	6322.2	17474	82030	219150	163730
Q9DB77	Uqcrc2	Cytochrome b-c1 complex subunit 2, mitochondrial	13	85791	54777	62875	0	26749000	19879000
Q9DBE9	Ftsj3	pre-rRNA processing protein FTSJ3	7	212970	418500	375560	0	40270	23593
Q9DBR7	Ppp1r12a	Protein phosphatase 1 regulatory subunit 12A	8	9017.6	4634.8	11718	326460	327490	274580
Q9DBU5	Rnf6	E3 ubiquitin-protein ligase RNF6	6	13797	78817	68873	0	0	0
Q9DBY8	Nvl	Nuclear valosin-containing protein-like	8	354210	805440	441080	37807	63891	15823
Q9DC28	Csnk1d	Casein kinase I isoform delta	3	0	24592	46861	15991	51574	32346
Q9DC33	Hmg20a	High mobility group protein 20A	4	95321	69659	77048	108780	290560	127850
Q9DC36	Flot2	Flotillin-2	9	104520	0	5315.3	710640	863380	429810
Q9DC41	Hspa5	78 kDa glucose-regulated protein	24	325810	366170	268450	15841000	17486000	15804000
Q9DC48	Cdc40	Pre-mRNA-processing factor 17	7	18792	17219	0	123750	59043	152490
Q9DC51	Gnai3	Guanine nucleotide-binding protein G(k) subunit alpha	4	26053	29165	32689	691490	827450	425820
Q9DCB1	Hmgn3	High mobility group nucleosome-binding domain-containing protein 3	2	36110	59319	32363	0	0	0
Q9DCC5	Cbx3	Chromobox protein homolog 3	5	3515700	8210300	4047500	645410	981050	1006000
Q9DCD2	Xab2	Pre-mRNA-splicing factor SYF1	11	194170	194400	110670	107580	250200	65108
Q9DCT2	Ndufs3	NADH dehydrogenase [ubiquinone] iron-sulfur protein 3, mitochondrial	10	44821	13539	6874.2	3806600	2553800	3824900
Q9DCX2	Atp5h	ATP synthase subunit d, mitochondrial	14	0	8704.9	6860.6	8049300	6370800	8684800
Q9EPQ8	Tcf20	Transcription factor 20	19	823780	1966900	883790	31931	0	34442
Q9EPU0	Upf1	Regulator of nonsense transcripts 1	8	3551.4	26251	0	123890	248040	129500
Q9EPU4	Cpsf1	Cleavage and polyadenylation specificity factor subunit 1	11	62909	37897	13497	613680	885360	841900
Q9EQ79	Alpl	Alkaline phosphatase;Alkaline phosphatase, tissue-nonspecific isozyme	6	58371	58539	56424	309910	353520	372600
Q9ERD7	Tubb3	Tubulin beta-3 chain	10	1805900	2429000	1554300	8091200	6353900	5476500
Q9ERH6	Moap1	Modulator of apoptosis 1	2	53365	51639	63846	0	0	0
Q9ERU9	Ranbp2	E3 SUMO-protein ligase RanBP2	58	562620	938970	780490	4971000	7162900	6228700
Q9ES97	Rtn3	Reticulon-3	18	24140	0	36338	2677900	2319300	1426600
Q9JHU4	Dync1h1	Cytoplasmic dynein 1 heavy chain 1	94	104290	283050	172080	5877300	4851900	3046600
Q9JI13	Utp3	Something about silencing protein 10	3	0	119170	54367	0	34652	42041
Q9JI44	Dmap1	DNA methyltransferase 1-associated protein 1	7	35152	38497	13080	167980	162310	43935
Q9JI91	Actn2	Alpha-actinin-2	18	98393	2273	4136.7	812820	767250	747610
Q9JIS5	Sv2a	Synaptic vesicle glycoprotein 2A	9	65997	35991	32812	4906800	3317800	1677100
Q9JJB4	Mphosph8	M-phase phosphoprotein 8	2	0	36957	39274	0	0	0
Q9JJD1	Smarcb1	SWI/SNF-related matrix-associated actin-dependent regulator of chromatin subfamily B member 1	6	23182	30575	10048	246210	692820	252050
Q9JJE1	Map2k1	Dual specificity mitogen-activated protein kinase kinase 1	4	114210	107470	136040	834120	255770	230730
Q9JJF3	No66	Bifunctional lysine-specific demethylase and histidyl-hydroxylase NO66	5	97184	161760	201600	133770	402380	251150
Q9JKE5	Mark3	MAP/microtubule affinity-regulating kinase 3	3	15293	28508	19234	99344	61422	48684
Q9JKK7	Tmod2	Tropomodulin-2	8	104870	124680	80138	1094900	1213900	1188600
Q9JLM8	Dclk1	Serine/threonine-protein kinase DCLK1	18	173400	118740	192900	1027400	675460	562300
Q9QUP5	Hapln1	Hyaluronan and proteoglycan link protein 1	5	33347	0	28746	270070	246770	97245
Q9QXS6	Dbn1	Drebrin	11	116180	89724	13292	3003600	2391000	1796700
Q9QYT9	Prnpb	Major prion protein	3	40066	107790	52028	324960	293080	70233
Q9QYX7	Pclo	Protein piccolo	42	74967	90536	49370	1965200	1597300	876910
Q9QZ83	Actg1		2	991180	3249200	819150	1975800	1989800	1756000
Q9QZQ8	H2afy	Core histone macro-H2A.1	12	33039000	31655000	34278000	3782100	5022300	5513000
Q9R071	Eif6	Eukaryotic translation initiation factor 6	3	0	9982.6	18853	69604	69593	54210
Q9R190	Mta2	Metastasis-associated protein MTA2	7	172880	301310	131640	127190	255060	625740
Q9R1C7	Prpf40a	Pre-mRNA-processing factor 40 homolog A	10	53761	31005	61022	1009300	796870	868980
Q9R1T4	2006-09-01	Septin-6	9	11181	11492	0	1916300	974200	498830
Q9R226	Khdrbs3	KH domain-containing, RNA-binding, signal transduction-associated protein 3	4	1008100	568200	923520	2929200	4174600	1396800
Q9WTI7	Myo1c	Unconventional myosin-Ic	15	55349	224040	67585	232150	389740	250880
Q9WTU0	Phf2	Lysine-specific demethylase PHF2	7	369240	241980	153070	103920	213520	198590
Q9WU01	Khdrbs2	KH domain-containing, RNA-binding, signal transduction-associated protein 2	4	112910	212680	97809	392590	416290	443850
Q9WV18	Gabbr1	Gamma-aminobutyric acid type B receptor subunit 1	4	17636	0	4008.1	646790	519880	300460
Q9WV31	Arc	Activity-regulated cytoskeleton-associated protein	2	62172	78732	32320	0	0	0
Q9WVL3	Slc12a7	Solute carrier family 12 member 7	2	46486	0	2427.6	623000	742490	275230
Q9Z0E0	Ncdn	Neurochondrin	16	35873	99351	40995	1325500	900320	824490
Q9Z0H1	Wdr46	WD repeat-containing protein 46	4	17111	44764	25055	0	0	0
Q9Z0H4	Celf2	CUGBP Elav-like family member 2	2	63951	46691	47110	3327700	4973400	5501100
Q9Z0W3	Nup160	Nuclear pore complex protein Nup160	19	0	14735	3267.8	490440	742690	1016900
Q9Z1X4	Ilf3	Interleukin enhancer-binding factor 3	28	474400	839110	506670	3921600	6576200	10101000
Q9Z204	Hnrnpc	Heterogeneous nuclear ribonucleoproteins C1/C2	12	12036000	17153000	9919100	4778300	6925500	11433000
Q9Z237	Rpl8	60S ribosomal protein L8	4	509910	785120	531250	235260	260580	261060
Q9Z277	Baz1b	Tyrosine-protein kinase BAZ1B	26	1803100	2781800	1433400	0	0	6582.3
Q9Z2D6	Mecp2	Methyl-CpG-binding protein 2	13	18433000	29474000	21805000	2451300	5282700	0
Q9Z2X1	Hnrnpf	Heterogeneous nuclear ribonucleoprotein F;Heterogeneous nuclear ribonucleoprotein F, N-terminally processed	6	68435	236960	89110	1585100	2116200	2076100
Q9Z2Y3	Homer1	Homer protein homolog 1	13	1806900	1451300	1087400	726970	423940	392450
Q9Z315	Sart1	U4/U6.U5 tri-snRNP-associated protein 1	19	92122	109870	50244	857800	1713900	1436400
S4R1E5	Gpx4	Glutathione peroxidase;Phospholipid hydroperoxide glutathione peroxidase, mitochondrial	4	35145	70832	0	171360	320930	95942
S4R1M2	Safb	Scaffold attachment factor B1	11	2359100	3442300	2280000	6582900	7325000	9138000
S4R1P5	Dst	Dystonin	25	29481	1718400	324570	752280	814980	264520
S4R1Y5	Rpf2	Ribosome production factor 2 homolog	3	441000	379000	326780	60806	0	47070
S4R2F3	Ank2	Ankyrin-2	3	403090	281120	232010	14494000	11429000	7075800
V9GWW1	Zfp280d	Zinc finger protein 280D	7	14769	40370	0	95200	138340	179600
V9GXJ9	Kri1	Protein KRI1 homolog	3	0	12702	10348	34345	44610	4031.3
W6PPR4	Ank3		9	136410	93520	11156	2539400	2269100	1665600
Z4YKB8	Hp1bp3	Heterochromatin protein 1-binding protein 3	12	2900600	6246700	0	612100	1049800	1427200
Z4YKV1	Gnas	Guanine nucleotide-binding protein G(s) subunit alpha isoforms short;Guanine nucleotide-binding protein G(s) subunit alpha isoforms XLas	7	203670	236580	151420	2341700	2496000	1960600
Z4YL78	Ckap5	Cytoskeleton-associated protein 5	15	61401	40662	0	525080	265540	197310

## Sheet: mouse_cellular
protein	gene	Protein.names	Unique peptides	cellular1	cellular2	cellular3	ECM1	ECM2	ECM3
A0A023T778	Magohb	Protein mago nashi homolog 2;Protein mago nashi homolog	7	450490	265630	249760	330040	382880	289470
A0A067XG53	Cask	Peripheral plasma membrane protein CASK	7	493900	393620	251470	0	0	0
A0A068BD58	Kank3	KN motif and ankyrin repeat domain-containing protein 3	3	172830	228630	270380	0	0	0
A0A068BGR9	Ndufa7	NADH dehydrogenase [ubiquinone] 1 alpha subcomplex subunit 7	2	73086	40008	126780	0	0	0
A0A068BGT0	Vps52	Vacuolar protein sorting-associated protein 52 homolog	4	75053	47336	0	0	0	0
A0A076FRG6	Slc12a5	Solute carrier family 12 member 5	15	5767200	5522100	4182900	0	0	0
A0A087WNW3	Ktn1	Kinectin	21	907660	1587300	1366500	0	0	0
A0A087WP63	Srcap		10	33135	10253	21944	95105	293220	55169
A0A087WPR1	Mag	Myelin-associated glycoprotein	2	6807800	8639900	5615400	0	0	21841
A0A087WPX3	Nfasc		3	4130900	4337900	2053700	79338	69117	51535
A0A087WQB0	Morf4l1	Mortality factor 4-like protein 1	3	41885	126350	137790	0	0	7647.8
A0A087WQE6	Tceb1	Transcription elongation factor B polypeptide 1	3	148270	44958	63456	0	0	0
A0A087WQF0	Lppr2	Lipid phosphate phosphatase-related protein type 2	3	97827	50910	67527	0	0	0
A0A087WRB7	Plekha6	Pleckstrin homology domain-containing family A member 6	2	9807.5	0	48203	0	0	0
A0A087WRC0	Tpp2	Tripeptidyl-peptidase 2	3	96708	27928	19229	0	0	0
A0A087WRM2	Itm2c	Integral membrane protein 2C;CT-BRI3	2	46924	42598	32658	13703	0	0
A0A087WRP7	Ly6c1	Lymphocyte antigen 6C1;Lymphocyte antigen 6C2	3	36741	119390	130460	0	0	0
A0A087WRS3	Abi2	Abl interactor 2	3	472880	266900	194360	0	0	6210.9
A0A087WS96	Sh3bgrl2	SH3 domain-binding glutamic acid-rich-like protein;SH3 domain-binding glutamic acid-rich-like protein 2	2	138280	49750	134350	0	0	0
A0A087WSS1	2310035C23Rik	LisH domain and HEAT repeat-containing protein KIAA1468	4	69131	2576	30990	0	0	0
A0A097PUD0	NA		2	28529	12223	18746	0	324850	47826
A0A0A0MQA5	Tuba4a	Tubulin alpha-4A chain	3	1694200	1760100	1722000	136010	82528	57426
A0A0A0MQB0	BC003331	Protein odr-4 homolog	4	61559	132820	346790	0	0	0
A0A0A0MQB7	Tenm2	Teneurin-2;Ten-2, soluble form;Ten-2 intracellular domain	4	14512	61122	42617	0	107520	0
A0A0A0MQC7	Mapt	Microtubule-associated protein;Microtubule-associated protein tau	2	2453400	1130800	810700	0	0	0
A0A0A0MQD5	Shank3	SH3 and multiple ankyrin repeat domains protein 3	15	34075	21590	5710.3	967560	628540	380000
A0A0A0MQL2	A430005L14Rik	UPF0688 protein C1orf174 homolog	2	0	29029	1642.7	0	13037	0
A0A0A6YVS2	Tmco1	Transmembrane and coiled-coil domain-containing protein 1	2	29734	0	74788	0	0	0
A0A0A6YWI6	Dclk2	Serine/threonine-protein kinase DCLK2	6	350570	242530	0	39068	54602	24974
A0A0A6YWM5	Rab3gap2	Rab3 GTPase-activating protein non-catalytic subunit	6	60082	116730	12392	0	0	0
A0A0A6YWV6	BC026585	Quinone oxidoreductase-like protein 2	3	151530	62897	173710	0	0	0
A0A0A6YX02	Lamtor1	Ragulator complex protein LAMTOR1	2	114500	173900	68909	0	0	0
A0A0A6YX18	Atp6v1h	V-type proton ATPase subunit H	17	2171600	1606500	1040000	0	0	0
A0A0A6YX73	Prkar2a	cAMP-dependent protein kinase type II-alpha regulatory subunit	9	2016300	1739100	1324800	0	0	0
A0A0A6YXC8	Enah	Protein enabled homolog	2	192870	0	78731	0	0	0
A0A0A6YXF6	Rhoa	Transforming protein RhoA;Rho-related GTP-binding protein RhoC	2	374900	348620	80103	0	0	0
A0A0A6YXG0	Stx6	Syntaxin-6	4	244240	318300	128950	0	0	0
A0A0A6YY91	Ncam1	Neural cell adhesion molecule 1	5	6497200	7927300	4686500	507240	310870	303630
A0A0B4J1E2	Snw1	SNW domain-containing protein 1	11	655530	1271800	1119100	152220	421450	217240
A0A0G2JDI9	Abcd3	ATP-binding cassette sub-family D member 3	4	224130	203300	154150	0	0	0
A0A0G2JDL3	Cdk5	Cyclin-dependent-like kinase 5	3	262430	73287	111110	0	0	36571
A0A0G2JDM6	Ache	Carboxylic ester hydrolase;Acetylcholinesterase	3	351.14	1271.5	65458	1271.1	0	12469
A0A0G2JDN7	Map4	Microtubule-associated protein	2	233200	143810	5815.9	0	0	0
A0A0G2JDT9	Lrrc7	Leucine-rich repeat-containing protein 7	13	140180	121160	14265	614050	558520	304540
A0A0G2JDV8	Cnn3	Calponin-3	2	9414.6	0	5724.9	0	0	0
A0A0G2JDX4	Tspan2	Tetraspanin;Tetraspanin-2	4	1027000	1625600	648020	0	0	0
A0A0G2JEA9	Rbm8a	RNA-binding protein 8A	3	538430	439830	819490	559970	582300	591010
A0A0G2JEP0	Fxr1	Fragile X mental retardation syndrome-related protein 1	3	19117	22013	20230	2011	6439.5	4601.7
A0A0G2JER9	Dnajb6	DnaJ homolog subfamily B member 6	4	381210	412840	185970	316030	289890	239790
A0A0G2JES3	Rpl9	60S ribosomal protein L9	5	0	225290	138880	0	7956.5	0
A0A0G2JFB0	Rimbp2	RIMS-binding protein 2	4	147790	225180	203810	0	10934	0
A0A0G2JFT8	Rufy3	Protein RUFY3	2	85654	84073	70945	0	0	13700
A0A0G2JFV3	Lphn2	Latrophilin-2	3	0	37328	15202	0	0	0
A0A0G2JGB7	Lgi1	Leucine-rich glioma-inactivated protein 1	7	1490600	1586700	855550	24658	0	9393.5
A0A0G2JGI9	Agl		3	50553	46068	28057	0	0	0
A0A0G2JGW6	Cdkl5	Cyclin-dependent kinase-like 5	8	17988	71394	147110	18289	61451	48981
A0A0G2JGX4	Atp1a3	Sodium/potassium-transporting ATPase subunit alpha-3	25	42688000	42193000	40349000	422770	434330	311260
A0A0G2JGY9	Lppr4	Lipid phosphate phosphatase-related protein type 4	7	313350	274930	73808	0	0	0
A0A0J9YTW1	Tcf4	Transcription factor 4	3	4376.2	0	24713	19540	92131	24025
A0A0J9YTW6	Scn2a1	Sodium channel protein	5	1423200	1051300	738700	0	0	0
A0A0J9YTY0	2011-09-01	Septin-11	8	2765300	1070700	1683800	17306	84291	2749.2
A0A0J9YU62	Ctbp1	C-terminal-binding protein 1	7	176900	50264	78997	0	0	0
A0A0J9YU93	Ociad2	OCIA domain-containing protein 2	2	0	10640	10643	0	0	0
A0A0J9YUR2	Specc1	Cytospin-B	4	40764	26824	48949	0	0	0
A0A0J9YUT8	Rbm19	Probable RNA-binding protein 19	4	37274	50282	50195	68328	90635	36806
A0A0J9YVC1	Eif4g1	Eukaryotic translation initiation factor 4 gamma 1	3	43469	23015	19195	0	0	0
A0A0J9YVF6	Zeb2	Zinc finger E-box-binding homeobox 2	2	0	23406	33888	0	0	0
A0A0N4SUH4	Kiaa0020	Pumilio domain-containing protein KIAA0020	5	0	29889	42504	22566	58212	29029
A0A0N4SUV3	Vamp1	Vesicle-associated membrane protein 1	3	985830	711530	787380	13263	0	0
A0A0N4SUZ3	Lsm8	U6 snRNA-associated Sm-like protein LSm8	2	8967.6	0	151970	0	0	0
A0A0N4SV80	Zfml	Zinc finger protein 638	25	1778300	2894400	2255100	345730	495270	264900
A0A0N4SVB5	Prrt3	Proline-rich transmembrane protein 3	3	83542	107700	13405	0	0	0
A0A0N4SVB8	Arl8b	ADP-ribosylation factor-like protein 8B	2	51214	0	49163	0	0	0
A0A0N4SVQ1	Ndufa4	Cytochrome c oxidase subunit NDUFA4	3	1408100	1715800	950160	16964	52852	58436
A0A0N4SW14	Ccdc136	Coiled-coil domain-containing protein 136	7	182080	328040	98015	0	0	0
A0A0N4SW73	Rab11fip5	Rab11 family-interacting protein 5	3	120170	84451	78178	4447.5	11373	8674
A0A0N4SW89	Anxa4	Annexin;Annexin A4	6	79836	74445	128030	0	0	0
A0A0N4SWB9	Tmcc1	Transmembrane and coiled-coil domains protein 1	2	36351	47239	27875	0	0	0
A0A0R3P9C8	Ndufa9	NADH dehydrogenase [ubiquinone] 1 alpha subcomplex subunit 9, mitochondrial	15	4571000	4417200	3585100	0	0	0
A0A0R4IZX2	Slc9a3r2	Na(+)/H(+) exchange regulatory cofactor NHE-RF2;Na(+)/H(+) exchange regulatory cofactor NHE-RF	10	592510	257430	693030	0	0	0
A0A0R4IZX5	Ncan	Neurocan core protein	4	373290	247490	294840	25792	11076	0
A0A0R4IZY0	Thop1	Thimet oligopeptidase	2	0	22932	7352.4	0	0	0
A0A0R4J008	Hdac2	Histone deacetylase 2	5	699000	667820	769480	287780	250930	251000
A0A0R4J031	Trim35	Tripartite motif-containing protein 35	2	23052	30568	17016	0	0	0
A0A0R4J046	Cebpz	CCAAT/enhancer-binding protein zeta	3	0	51885	26328	0	9699.8	1094.7
A0A0R4J079	Acbd3	Golgi resident protein GCP60	4	98067	19183	76348	0	0	0
A0A0R4J083	Acadl	Long-chain specific acyl-CoA dehydrogenase, mitochondrial	7	1135400	1015200	489930	0	0	0
A0A0R4J087	Slc6a17	Sodium-dependent neutral amino acid transporter SLC6A17;Transporter	9	675970	411040	268240	0	0	0
A0A0R4J094	Fahd2	Fumarylacetoacetate hydrolase domain-containing protein 2A	7	559270	498900	312040	0	0	0
A0A0R4J098	Znf326	DBIRD complex subunit ZNF326	17	2117700	2961500	2056800	1467400	1793800	684000
A0A0R4J0B4	Cmas	N-acylneuraminate cytidylyltransferase	2	143650	83779	65338	27593	30624	19860
A0A0R4J0B8	Sh3gl3	Endophilin-A3	5	146860	67333	58580	0	0	0
A0A0R4J0D3	Stt3b	Dolichyl-diphosphooligosaccharide--protein glycosyltransferase subunit STT3B	5	343680	469630	152260	0	9305.1	0
A0A0R4J0E4	Ints7	Integrator complex subunit 7	3	18022	184490	103890	0	0	0
A0A0R4J0I9	Lrp1	Prolow-density lipoprotein receptor-related protein 1;Low-density lipoprotein receptor-related protein 1 85 kDa subunit;Low-density lipoprotein receptor-related protein 1 515 kDa subunit;Low-density lipoprotein receptor-related protein 1 intracellular domain	30	1138100	1371700	704090	0	54084	0
A0A0R4J0K1	2015-09-01	15 kDa selenoprotein	2	39478	43776	17133	0	0	0
A0A0R4J0R4	Nat8l	N-acetylaspartate synthetase	2	13543	0	21907	0	0	0
A0A0R4J0S1	Cdc42ep1	Cdc42 effector protein 1	3	78565	48812	73648	0	0	0
A0A0R4J0T5	Celf1	CUGBP Elav-like family member 1	8	700880	860670	885970	6764.9	0	0
A0A0R4J0V5	Polr2a	DNA-directed RNA polymerase;DNA-directed RNA polymerase II subunit RPB1	26	675530	1450000	1069000	70152	208250	87694
A0A0R4J0Z1	Pdia4	Protein disulfide-isomerase A4	10	490070	562470	638180	0	0	0
A0A0R4J150	Osbpl8	Oxysterol-binding protein	8	186290	243880	234450	0	0	0
A0A0R4J159	Mbd1	Methyl-CpG-binding domain protein 1	4	0	32269	22653	109660	322960	155350
A0A0R4J170	Smarca4	Transcription activator BRG1	6	315440	419180	233760	20809	50147	17616
A0A0R4J195	Rprd1b	Regulation of nuclear pre-mRNA domain-containing protein 1B	6	453530	735040	479300	6650.7	0	0
A0A0R4J1D0	Cpne2	Copine-2	3	104490	120490	200700	0	0	0
A0A0R4J1H0	2005-03-01	E3 ubiquitin-protein ligase MARCH5	4	67182	78937	94488	0	0	0
A0A0R4J1I6	Nup210	Nuclear pore membrane glycoprotein 210	26	2330000	3380800	2266900	10627	0	0
A0A0R4J1N9	Tfam	Transcription factor A, mitochondrial	3	28623	0	13507	569620	611750	433880
A0A0R4J1P1	Tub	Tubby-like protein;Tubby protein	2	2417.1	17587	21460	0	0	0
A0A0R4J1Y7	Txndc5	Thioredoxin domain-containing protein 5	2	73828	0	121810	0	0	0
A0A0R4J1Z3	Tmem33	Transmembrane protein 33	2	0	7576.3	11340	0	0	0
A0A0R4J243	Suds3	Sin3 histone deacetylase corepressor complex component SDS3	2	360360	193920	0	0	0	0
A0A0R4J2B2	Kctd12	BTB/POZ domain-containing protein KCTD12	5	285790	286000	217700	0	0	0
A0A0R4J2B7	Dock10	Dedicator of cytokinesis protein 10	2	27022	39934	22480	0	0	0
A0A0R5RP22	Scn8a	Sodium channel protein;Sodium channel protein type 8 subunit alpha	2	25246	69928	43536	0	0	0
A0A0U1RNK7	Dock7	Dedicator of cytokinesis protein 7	2	8723.7	0	81738	0	0	0
A0A0U1RP13	Cdipt	CDP-diacylglycerol--inositol 3-phosphatidyltransferase	3	313210	372480	358270	0	0	0
A0A0U1RPD5	Tfpt	TCF3 fusion partner homolog	2	11083	0	49005	0	0	0
A0A0U1RPU8	Ttyh1	Protein tweety homolog 1	3	351900	184750	257460	0	0	0
A0A140LHR3	Spcs2	Signal peptidase complex subunit 2	2	221430	50816	121800	0	0	0
A0A140LHU9	Pnpla6	Neuropathy target esterase	5	75909	265890	138880	0	0	0
A0A140LIM5	Bub3	Mitotic checkpoint protein BUB3	2	131450	71840	0	8397.5	0	0
A0A140LIW8	Kcnc3	Potassium voltage-gated channel subfamily C member 3	2	138070	138250	34183	0	0	0
A0A140LIZ5	Psmc4	26S protease regulatory subunit 6B	4	822.85	0	130470	0	0	0
A0A140T8I9	Pi4ka		28	2101700	1443100	939400	19931	26287	0
A0A140T8R7	Rcor1	REST corepressor 1;REST corepressor 3	2	13403	153580	89611	0	0	0
A0A140T8S5	Champ1	Chromosome alignment-maintaining phosphoprotein 1	7	245200	296870	339530	474.54	67178	11637
A0A158SIT8	Pelp1	Proline-, glutamic acid- and leucine-rich protein 1	2	19718	30145	43593	0	0	0
A0A171EBK8	Rap1gap2	Rap1 GTPase-activating protein 2	3	125450	85036	0	0	0	0
A0A171KXD3	Prmt1	Protein arginine N-methyltransferase 1	2	23636	53759	25384	0	0	0
A0A1B0GR11	Taldo1	Transaldolase	2	21356	25845	0	0	0	0
A0A1B0GR51	Rnf170	E3 ubiquitin-protein ligase RNF170	2	177010	727200	668860	0	0	0
A0A1B0GR60	Ftl1	Ferritin;Ferritin light chain 2;Ferritin light chain 1	2	84881	54384	112890	0	0	0
A0A1B0GRU0	Slc17a7	Vesicular glutamate transporter 1	7	2604300	2227400	1284700	0	0	0
A0A1B0GS08	6330403A02Rik	Protein stum homolog	2	772530	610970	578280	17998	0	0
A0A1B0GS13	Bax	Apoptosis regulator BAX	2	24526	40008	9066.8	0	0	0
A0A1B0GS63	Arfip2	Arfaptin-2	2	91439	97119	0	0	0	0
A0A1B0GSR3	Srek1	Splicing regulatory glutamine/lysine-rich protein 1	2	97062	118280	205110	0	0	0
A0A1B0GSX7	Nup98	Nuclear pore complex protein Nup98-Nup96;Nuclear pore complex protein Nup98;Nuclear pore complex protein Nup96	26	2014400	3315200	2537800	43973	38331	5473.7
A0A1B0GT40	Msra	Mitochondrial peptide methionine sulfoxide reductase	2	19237	0	5457.9	0	0	0
A0A1C7CYV0	Pls3	Plastin-3	3	28226	39430	0	0	0	0
A0A1C7ZMY3	Shank2	SH3 and multiple ankyrin repeat domains protein 2	14	72128	77074	163680	326200	184540	76047
A0A1C9IC75	Abcc4		5	172430	131620	129000	0	0	0
A0A1D5RL92	Cherp	Calcium homeostasis endoplasmic reticulum protein	8	765970	780980	630110	16259	0	15281
A0A1D5RL96	Kiaa1107	Uncharacterized protein KIAA1107	4	56464	28709	382890	0	0	0
A0A1D5RLG3	Rab3gap1	Rab3 GTPase-activating protein catalytic subunit	4	70230	77022	92891	0	0	0
A0A1D5RLW5	Rpl18a	60S ribosomal protein L18a	3	169020	0	61691	375230	414350	535000
A0A1D5RM83	Iqsec1	IQ motif and SEC7 domain-containing protein 1	11	153830	432800	269340	491730	710290	242140
A0A1D5RMC1	Dync1li2	Cytoplasmic dynein 1 light intermediate chain 2	7	375730	297700	177080	0	0	0
A0A1D5RMD8	Cnot1	CCR4-NOT transcription complex subunit 1	2	63823	42614	0	0	0	0
A0A1L1SQE2	Ahi1	Jouberin	4	33876	24228	28516	16443	101740	13208
A0A1L1SSV8	NA		2	36011	51485	0	11207	18066	9155.5
A0A1L1SSW1	Lars2	Probable leucine--tRNA ligase, mitochondrial	2	0	1001000	908170	0	0	0
A0A1L1STE6	Idh3a	Isocitrate dehydrogenase [NAD] subunit alpha, mitochondrial	11	5199600	6631600	5154800	29068	0	33950
A0A1L1SU22	Chordc1	Cysteine and histidine-rich domain-containing protein 1	3	241590	0	70146	0	0	0
A0A1L1SUX8	Thy1	Thy-1 membrane glycoprotein	5	11044000	10649000	10681000	7218000	5256400	5440000
A0A1L1SV25	Actn4	Alpha-actinin-4	14	6105200	7386800	6522200	582800	655600	423570
A0A1L1SVG1	Lrrfip2	Leucine-rich repeat flightless-interacting protein 2	2	72500	22278	0	0	0	0
A0A1L1SVG6	Slc44a2	Choline transporter-like protein 2	3	39718	45396	79871	0	0	0
A0A1S6GWG6	Atp6v1b2	V-type proton ATPase subunit B, brain isoform	20	5134800	2440600	3154400	163370	56610	88214
A0A1S6GWH2	Ddx39b	Spliceosome RNA helicase Ddx39b	13	1202300	1711700	2272900	10806	0	31050
A0A1W2P6G5	Myl6	Myosin light polypeptide 6	5	1531400	2281500	2423800	1624200	895430	2228500
A0A1W2P6P0	Mpp5	MAGUK p55 subfamily member 5	2	72227	50558	27672	0	0	0
A0A1W2P6P1	Sgta	Small glutamine-rich tetratricopeptide repeat-containing protein alpha	2	172580	0	145930	0	0	0
A0A1W2P729	Cnpy2	Protein canopy homolog 2	2	39474	0	162830	0	0	0
A0A1W2P733	Mthfd1	C-1-tetrahydrofolate synthase, cytoplasmic;Methylenetetrahydrofolate dehydrogenase;Methenyltetrahydrofolate cyclohydrolase;Formyltetrahydrofolate synthetase;C-1-tetrahydrofolate synthase, cytoplasmic, N-terminally processed	3	35815	494870	32852	0	0	0
A0A1W2P796	Kcnc2	Potassium voltage-gated channel subfamily C member 2	2	75069	40987	48660	0	0	0
A0A1W2P7G2	1110005A23Rik	SAP domain-containing ribonucleoprotein	2	189680	191430	291780	0	0	0
A0A1W2P7L7	Sf3b6	Splicing factor 3B subunit 6	2	34741	70110	116530	0	42458	12696
A0A1W2P7Y9	Nrcam	Neuronal cell adhesion molecule	9	794210	933210	355120	0	0	0
A0A1W2P872	Nova2		6	246540	205240	565340	0	0	0
A0A1Y7VJ93	Zmynd11	Zinc finger MYND domain-containing protein 11	6	21936	18064	0	28134	82535	142420
A0A1Y7VJW9	Fbln5	Fibulin-5	6	201690	388140	191600	20205	32107	0
A0A1Y7VJY8	Sirt5	NAD-dependent protein deacylase sirtuin-5, mitochondrial	2	116870	112410	62083	0	0	0
A0A1Y7VJZ2	Gstz1	Maleylacetoacetate isomerase	4	180620	88054	120440	0	0	0
A0A1Y7VM80	Inf2	Inverted formin-2	2	30024	14178	27044	0	0	0
A0A1Y7VN19	Dhrs7	Dehydrogenase/reductase SDR family member 7	4	221620	171770	204160	0	0	0
A0A1Y7VN70	Glrx5	Glutaredoxin-related protein 5, mitochondrial	2	0	46868	62533	0	0	0
A0A286YCI8	Sorbs1	Sorbin and SH3 domain-containing protein 1	16	1295700	1425100	1075600	179470	124470	158250
A0A286YCS0	Thoc7	THO complex subunit 7 homolog	3	56975	131640	156800	0	0	0
A0A286YCV0	Atp9b	Phospholipid-transporting ATPase;Probable phospholipid-transporting ATPase IIB	2	10664	28842	0	0	0	0
A0A286YCW7	Nrn1	Neuritin	2	294940	182800	215180	30621	21798	23703
A0A286YDB7	Ssr1	Translocon-associated protein subunit alpha	3	169420	54010	545030	0	0	0
A0A286YDP0	Cetn3	Centrin-3	2	0	9143.6	2280.2	0	30227	22533
A0A286YEB7	Rps24	40S ribosomal protein S24	3	117860	211960	150700	103430	457000	136550
A0A2C9F2C1	Syt7	Synaptotagmin-7	8	504170	373520	276320	94878	104250	0
A0A2I3BPY8	Ano6	Anoctamin-6	3	47764	65557	36962	0	0	0
A0A2I3BQF4	Rpl30	60S ribosomal protein L30	3	206120	417800	323990	1213.5	164140	39288
A0A2I3BR94	Gmfb	Glia maturation factor beta	2	178520	1767.8	26200	0	0	0
A0A2I3BRL8	Rbmxl1	RNA binding motif protein, X-linked-like-1;RNA-binding motif protein, X chromosome;RNA-binding motif protein, X chromosome, N-terminally processed	6	3697300	5432100	2630200	14102000	11704000	8289800
A0A2I3BRW0	Spcs1	Signal peptidase complex subunit 1	2	174120	192280	35865	0	0	0
A0A2R8VH99	Nudt16l1	Protein syndesmos;U8 snoRNA-decapping enzyme	2	85663	17437	0	0	0	0
A0A2R8VHH1	Nup155	Nuclear pore complex protein Nup155	27	1354000	3156900	2271000	53079	159460	74047
A0A2R8VHU8	Calcoco1	Calcium-binding and coiled-coil domain-containing protein 1	2	74286	61771	3433	0	0	0
A0A2R8VI07	Mettl7a1		5	232390	138960	48985	0	0	0
A0A2R8VI25	Pcbp2	Poly(rC)-binding protein 2	8	587800	790600	431600	0	197180	204130
A0A2R8VI79	Rbfox1	RNA binding protein fox-1 homolog 1	3	1057500	1557100	856060	136600	185100	44278
A0A2R8VKS6	Vps28	Vacuolar protein sorting-associated protein 28 homolog	2	17654	12217	0	0	0	0
A0A2R8W6H4	Acap2	Arf-GAP with coiled-coil, ANK repeat and PH domain-containing protein 2	2	20564	4135.2	0	0	0	0
A0A2R8W6P0	Cd47		5	3405100	3671300	2602600	270950	99685	50329
A0A2U3TZ49	Cacnb3	Voltage-dependent L-type calcium channel subunit beta-3	2	21253	63534	41598	0	0	0
A0A2X0SZ45	Srgap2	SLIT-ROBO Rho GTPase-activating protein 2	2	72995	24331	40677	0	0	0
A0A338P675	Crkl	Crk-like protein	2	90590	0	29364	0	0	0
A0A338P6B4	Polr2h	DNA-directed RNA polymerases I, II, and III subunit RPABC3	2	37200	56814	51343	33997	0	43840
A0A338P6J0	Dlg2	Disks large homolog 2	15	1053900	798440	500150	2049400	1790000	1361600
A0A338P6K2	Myh11		2	3122200	6442100	3440600	15748000	16851000	18052000
A0A338P6K3	Zfp148	Zinc finger protein 148	5	124660	137290	24787	0	34266	0
A0A338P6W1	Rbbp6	E3 ubiquitin-protein ligase RBBP6	7	38347	531970	279590	4971	0	9966.2
A0A338P7C0	Psmb1	Proteasome subunit beta type;Proteasome subunit beta type-1	3	235520	223240	0	0	0	0
A0A338P7D7	Psma7	Proteasome subunit alpha type;Proteasome subunit alpha type-7;Proteasome subunit alpha type-7-like	4	522800	338880	246580	0	0	0
A0A338P7E5	Ube2l3	Ubiquitin-conjugating enzyme E2 L3	3	63641	0	45016	0	0	0
A0A3B0INZ4	C1qc	Complement C1q subcomponent subunit C	2	67558	79747	166820	0	0	0
A0A3B2WAL8	Acat2	Acetyl-CoA acetyltransferase, cytosolic	3	137520	26788	0	0	0	0
A0A3B2WBH9	Tjp2	Tight junction protein ZO-2	11	344560	440240	207070	94350	0	50807
A0A3B2WCD8	Khsrp	Far upstream element-binding protein 2	5	253570	199090	215160	0	0	0
A0A3B2WDD2	Rpl10a	Ribosomal protein;60S ribosomal protein L10a	6	209630	409460	464110	13512	20075	32718
A0A4W9	Negr1	Neuronal growth regulator 1	7	777560	225300	186860	391830	584190	392250
A0JNY3	Gphn	Gephyrin;Molybdopterin adenylyltransferase;Molybdopterin molybdenumtransferase	6	355130	542840	320470	0	0	0
A0MNP4	Wdr61	WD repeat-containing protein 61;WD repeat-containing protein 61, N-terminally processed	3	18893	34001	42796	0	0	0
A0PJ89	Mphosph10	U3 small nucleolar ribonucleoprotein protein MPP10	5	31186	16859	62297	78422	69229	36803
A0PJL3	Sarm1	Sterile alpha and TIR motif-containing protein 1	2	11542	16791	0	0	0	0
A1A4C2	Atg9a		2	11545	15473	6612.4	0	0	0
A1BN54	Actn1		2	14350000	16751000	14455000	1526300	1214000	1122700
A1ILG8	Vps13c	Vacuolar protein sorting-associated protein 13C	2	24239	65225	0	0	0	0
A1L2Z3	Emc1	ER membrane protein complex subunit 1	10	217810	261530	141210	0	0	0
A1L332	Atp8a1	Phospholipid-transporting ATPase;Phospholipid-transporting ATPase IA	17	2290100	1504300	777780	39393	0	0
A1L3B8	Psmd7	26S proteasome non-ATPase regulatory subunit 7	2	79992	63540	51339	0	0	0
A1L3S7	Gatad2b	Transcriptional repressor p66-beta	7	507740	800710	751510	82928	218300	99789
A2A484	Zmynd8		18	539830	1108100	519160	33661	59619	25367
A2A4U9	Slc13a3	Solute carrier family 13 member 3	2	25192	395870	20085	0	0	0
A2A543	Cacnb1	Voltage-dependent L-type calcium channel subunit beta-1	3	117410	93263	64381	0	0	0
A2A5Y4	Kansl1	KAT8 regulatory NSL complex subunit 1	3	21585	8078.3	26474	0	6534.2	0
A2A6U3	2009-09-01	Septin-9	6	229130	130970	134310	0	0	0
A2A791	Zmym4	Zinc finger MYM-type protein 4	7	20561	70882	0	0	0	10787
A2A7B5	Prdm2		7	16856	54745	9741.8	205840	468600	165120
A2A7S7	Yars	Tyrosine--tRNA ligase;Tyrosine--tRNA ligase, cytoplasmic;Tyrosine--tRNA ligase, cytoplasmic, N-terminally processed	4	124430	118400	153710	26379	3369.7	0
A2A815	Park7	Protein deglycase DJ-1	4	911310	713310	261130	0	0	0
A2A8L5	Ptprf	Receptor-type tyrosine-protein phosphatase F	2	50571	26838	0	0	0	0
A2A9I0	Gosr2	Golgi SNAP receptor complex member 2	2	4528.1	239310	11088	0	0	0
A2AAE1	Kiaa1109	Uncharacterized protein KIAA1109	4	37307	8706.9	17311	0	0	0
A2AAN3	Exoc7	Exocyst complex component 7	2	145620	130240	80762	0	0	0
A2ADB1	Spen	Msx2-interacting protein	8	67148	82774	0	51790	150780	121380
A2ADR8	Ppp1r8	Nuclear inhibitor of protein phosphatase 1	3	22789	243890	0	0	0	0
A2AEG6	Gpm6b	Neuronal membrane glycoprotein M6-b	6	1280700	597440	894570	0	0	0
A2AEK1	Cstf2	Cleavage stimulation factor subunit 2;Cleavage stimulation factor subunit 2 tau variant	4	160610	204080	274680	0	0	0
A2AEW6	Gripap1	GRIP1-associated protein 1	4	180140	108260	94330	12404	47806	0
A2AEX8	Fhl1	Four and a half LIM domains protein 1	4	60535	50242	196970	0	7023.8	0
A2AFF6	Stag2	Cohesin subunit SA-2	4	0	34249	33212	0	4347.2	0
A2AFG7	L1cam	Neural cell adhesion molecule L1	11	1217800	909980	230380	0	0	0
A2AFJ1	Rbbp7	Histone-binding protein RBBP7	4	135290	184190	130030	0	19094	0
A2AFQ9	Gemin5	Gem-associated protein 5	2	15330	58383	0	0	0	0
A2AGI3	Nlgn3	Neuroligin-3	5	38776	57937	115850	0	0	0
A2AGN7	Psmc3	26S protease regulatory subunit 6A	6	279690	168670	112850	0	0	0
A2AGQ8	Madd	MAP kinase-activating death domain protein	4	118040	23859	0	0	0	0
A2AGS6	Trp53i11	Tumor protein p53-inducible protein 11	2	150640	120680	0	0	0	0
A2AI16	Grin1	Glutamate receptor ionotropic, NMDA 1	8	142840	56135	15869	295060	99008	223170
A2AIS0	Cacna1b	Voltage-dependent N-type calcium channel subunit alpha-1B	3	24430	35270	36540	0	0	0
A2AIV2	Kiaa1429	Protein virilizer homolog	6	80706	205500	99861	0	0	0
A2AJ72	Fubp3		9	363230	704430	118300	0	0	0
A2AJA9	Gm996	Uncharacterized protein C9orf172 homolog	5	118110	63468	95669	10543	62231	33787
A2AJI1	Map7d1	MAP7 domain-containing protein 1	3	39186	6938.2	0	0	25634	0
A2AKD7	Snta1	Alpha-1-syntrophin	12	760650	1726200	831900	0	0	0
A2AKH7	Lrrc57	Leucine-rich repeat-containing protein 57	4	152160	43670	28201	0	0	0
A2AKI5	Itgav	Integrin alpha-V;Integrin alpha-V heavy chain;Integrin alpha-V light chain	4	83327	189370	60032	0	0	0
A2ALS4	Rap1gap	Rap1 GTPase-activating protein 1	3	284510	44596	163650	0	0	0
A2ALU4	Shroom2	Protein Shroom2	3	146040	57158	34767	0	0	0
A2ALV3	Sh3gl2	Endophilin-A1	8	4223100	2218600	1782700	29526	104240	55734
A2AM95	Emd	Emerin	8	1815500	1750400	1038100	158910	96096	48116
A2AMH5	Slc44a1	Choline transporter-like protein 1	5	1153200	1281700	658710	0	0	0
A2AMQ5	Cds2	Phosphatidate cytidylyltransferase;Phosphatidate cytidylyltransferase 2	4	4773800	5633900	4612400	15185	0	52006
A2APL8	Slc1a2	Amino acid transporter;Excitatory amino acid transporter 2	17	23700000	19210000	16330000	32401	175200	92351
A2APX8	Scn1a	Sodium channel protein	6	108530	108000	6757.2	0	0	0
A2AQA7	Aqr	Intron-binding protein aquarius	9	97086	103190	112140	9145.3	72399	16889
A2AQL0	Stk39	STE20/SPS1-related proline-alanine-rich protein kinase	5	307920	110900	169930	0	0	0
A2AQR0	Gpd2	Glycerol-3-phosphate dehydrogenase;Glycerol-3-phosphate dehydrogenase, mitochondrial	28	5900900	6610100	4617000	19051	0	0
A2AR56	Frmd5	FERM domain-containing protein 5	2	70454	65145	104450	0	0	0
A2ARF6	Ak4	Adenylate kinase 4, mitochondrial	3	29775	204540	69242	0	0	0
A2ARP8	Map1a	Microtubule-associated protein 1A;MAP1A heavy chain;MAP1 light chain LC2	47	7063500	6127900	3932700	102840	307530	211320
A2AS45	Pkp4	Plakophilin-4	10	164030	73479	166860	35586	64155	30431
A2AS98	Nckap1	Nck-associated protein 1	15	1095900	376340	356730	0	15912	0
A2ASW8	Rapgef4	Rap guanine nucleotide exchange factor 4	5	59486	131400	14263	24182	0	0
A2ASZ8	Slc25a25	Calcium-binding mitochondrial carrier protein SCaMC-2	4	122910	107380	19908	0	0	0
A2AT37	Upf2		2	29885	1172.4	25867	0	0	0
A2AUK8	Epb4.1l1	Band 4.1-like protein 1	9	1201800	1145100	750450	0	0	0
A2AVJ7	Rrbp1	Ribosome-binding protein 1	10	759350	1045800	1147400	14128	17089	0
A2AVR9	Dynlrb1	Dynein light chain roadblock-type 1	2	59847	97941	153440	0	0	0
A2AW05	Ssrp1	FACT complex subunit SSRP1	11	294900	421300	699570	734460	673240	579210
A2AWF8	Ptprj	Protein-tyrosine-phosphatase;Receptor-type tyrosine-protein phosphatase eta	5	156910	50797	29180	0	0	0
A2AWI9	Sh3glb2	Endophilin-B2	6	273860	136040	126760	0	26303	4560.6
A2AWT6	Ubtf	Nucleolar transcription factor 1	9	40400	0	118820	1292700	1094200	1080800
A2BE28	Las1l	Ribosomal biogenesis protein LAS1L	3	20686	42029	0	0	0	0
A2BE93	Set	Protein SET	4	106990	102670	93906	0	0	0
A2BFF8	Dync1i2	Cytoplasmic dynein 1 intermediate chain 2	4	140390	30356	163970	0	0	0
A2BGI9	Ppih	Peptidyl-prolyl cis-trans isomerase;Peptidyl-prolyl cis-trans isomerase H	3	20399	43818	0	0	0	0
A2BI12	Psip1		2	288540	73360	0	1174300	481130	502200
A2CG35	Rab12	Ras-related protein Rab-12	3	324550	339460	311080	0	0	0
A2RRK3	Slk	STE20-like serine/threonine-protein kinase	4	73534	84757	14782	0	0	0
A2RS68	Snrnp70	U1 small nuclear ribonucleoprotein 70 kDa	9	6328900	7452000	7283600	495970	640250	559990
A2RSP9	Reck	Reversion-inducing cysteine-rich protein with Kazal motifs	6	162940	132050	114750	0	0	0
A2RT05	Lass1	Ceramide synthase 1	3	203350	246490	167150	0	0	0
A2VDF5	Gria3	Glutamate receptor 3	13	229720	250400	208240	53301	5798	0
A3KG36	G6pdx	Glucose-6-phosphate 1-dehydrogenase;Glucose-6-phosphate 1-dehydrogenase X;Glucose-6-phosphate 1-dehydrogenase 2	2	109840	84409	77575	0	0	0
A3KG57	Srsf12		3	50807	327380	297190	171390	202300	62176
A3KGE4	Olfm1	Noelin	6	189260	116530	30948	0	0	0
A3KML3	Ywhaq	14-3-3 protein theta	10	2005900	558680	1256900	54919	69564	35100
A4FU75	Dagla	Sn1-specific diacylglycerol lipase alpha	4	34196	68525	37223	0	0	0
A4FUS1	Rps16	40S ribosomal protein S16	4	85601	175250	2964.7	6899.1	18703	27209
A4FUT9	Adam22	Disintegrin and metalloproteinase domain-containing protein 22	13	1989300	2291400	1498900	0	0	0
A4FUW1	Rptor	Regulatory-associated protein of mTOR	3	136230	117260	0	0	0	0
A4GE65	Ctnna3	Catenin alpha-3	2	0	67925	58046	0	0	0
A5CVE4	Stim2	Stromal interaction molecule 2	3	54273	48308	55444	0	0	0
A6H644	Ppp1r12b	Protein phosphatase 1 regulatory subunit;Protein phosphatase 1 regulatory subunit 12B	2	57284	73215	76053	0	9137.6	0
A6H659	Pag1	Phosphoprotein associated with glycosphingolipid-enriched microdomains 1	2	43804	16098	38137	3248.5	0	0
A6H6E2	Mmrn2	Multimerin-2	4	124750	183620	96366	25323	79894	46926
A6H6S8	Bag4	BAG family molecular chaperone regulator 4	2	38495	13505	19231	0	0	0
A6PW47	Med24	Mediator of RNA polymerase II transcription subunit 24	2	36916	43689	26790	0	0	0
A7M7Q8	Mrps23	28S ribosomal protein S23, mitochondrial	2	8427.9	33633	68226	0	0	0
A7YQ68	Prickle2	Prickle-like protein 2	7	20765	29074	0	50969	67321	48739
A8C1T7	Creld1	Cysteine-rich with EGF-like domain protein 1	5	27773	460190	201640	0	0	0
A8IP69	Ywhag	14-3-3 protein gamma;14-3-3 protein gamma, N-terminally processed	9	7743400	5450000	3588900	268970	358700	214390
A9DA50	Lingo1	Leucine-rich repeat and immunoglobulin-like domain-containing nogo receptor-interacting protein 1	6	629900	350730	150290	0	0	0
B0F2B4	Nlgn4l	Neuroligin 4-like	2	37729	46099	22788	0	0	0
B0QZV3	Slc9a6	Sodium/hydrogen exchanger	2	67712	0	30652	0	0	0
B0R030	Snap23	Synaptosomal-associated protein;Synaptosomal-associated protein 23	4	105330	221450	144530	0	0	0
B0R091	Chp1	Calcineurin B homologous protein 1	3	372050	558540	176910	0	0	0
B0R1E3	Hint1	Histidine triad nucleotide-binding protein 1	2	147090	47459	0	0	0	0
B0V2N1	Ptprs	Receptor-type tyrosine-protein phosphatase S	12	893530	680650	424010	0	12424	0
B0V2P5	Dmxl2	DmX-like protein 2	29	1359600	477700	96211	0	0	0
B1AQF4	Dusp3	Dual specificity protein phosphatase 3	5	306940	53103	77580	0	0	0
B1AQR8	Lgals9	Galectin;Galectin-9	2	23655	94803	55916	0	0	0
B1AQX6	Srcin1	SRC kinase signaling inhibitor 1	29	3516800	3835900	2211200	358930	238120	254410
B1AQZ0	2008-09-01	Septin-8	10	2601500	2452900	1812200	15474	0	0
B1ART1	Vps13d		2	1094200	52482	0	0	0	0
B1ARW4	Ndufs5	NADH dehydrogenase [ubiquinone] iron-sulfur protein 5;NADH dehydrogenase [ubiquinone] iron-sulfur protein 5, N-terminally processed	3	1277700	1799600	1173000	0	0	0
B1AS06	Dlgap3	Disks large-associated protein 3	5	33707	26608	20963	586660	410900	107610
B1AT92	Grb2	Growth factor receptor-bound protein 2	4	138600	195050	258030	0	0	0
B1ATI9	Gas7	Growth arrest-specific protein 7	4	22543	4718.5	25089	10167	0	0
B1AU25	Aifm1	Apoptosis-inducing factor 1, mitochondrial	8	600450	900340	558320	0	0	0
B1AWE0	Clta	Clathrin light chain A	2	254010	224190	22230	0	0	0
B1AXI6	Arhgef9	Rho guanine nucleotide exchange factor 9;Spermatogenesis-associated protein 13;Rho guanine nucleotide exchange factor 4	2	7288.4	43761	31145	0	0	0
B1AXV0	Frrs1l	DOMON domain-containing protein FRRS1L	2	21577	156370	0	0	0	0
B1AY86	Plxdc2	Plexin domain-containing protein 2	2	2249.9	23161	0	0	0	0
B1AZ15	Cobll1	Cordon-bleu protein-like 1	2	16192	11043	33669	0	0	0
B1AZ42	Chmp6	Charged multivesicular body protein 6	2	187420	312250	122230	0	0	0
B1AZ46	Baiap2	Brain-specific angiogenesis inhibitor 1-associated protein 2	13	1222500	1072000	532490	458920	414940	220340
B1AZI6	Thoc2	THO complex subunit 2	12	521750	1051000	756980	0	21644	0
B1AZQ0	Penk	Proenkephalin-A;Synenkephalin;Met-enkephalin;PENK(114-133);PENK(143-184);Met-enkephalin-Arg-Ser-Leu;Leu-enkephalin;PENK(238-259);Met-enkephalin-Arg-Phe	2	72282	37523	41460	0	0	0
B1B1A8	Mylk	Myosin light chain kinase, smooth muscle;Myosin light chain kinase, smooth muscle, deglutamylated form	3	0	103880	28895	0	0	0
B1PSD9	Pde4d	cAMP-specific 3,5-cyclic phosphodiesterase 4D	2	127960	94395	50104	0	0	0
B2CY77	Rpsa	40S ribosomal protein SA	5	558200	604110	911440	0	0	0
B2KGP3	Ppm1e	Protein phosphatase 1E	5	161400	59077	0	0	0	0
B2M0S2	Tu52	Secretory carrier-associated membrane protein 3	4	274680	118560	255670	0	0	0
B2MWM9	Calr	Calreticulin	10	2089100	1671000	1458100	0	0	0
B2RPS1	Rab5b	Ras-related protein Rab-5B	2	237620	178970	242990	0	0	0
B2RPY3	Fbxl16	F-box/LRR-repeat protein 16	2	55937	23461	28310	0	0	0
B2RQG2	Phf3		11	445410	777750	580620	4134.1	2520.7	5628.3
B2RQQ5	Map1b	Microtubule-associated protein 1B;MAP1B heavy chain;MAP1 light chain LC1	54	9944600	9920000	7030800	784230	891820	330760
B2RQQ7	Cdc42bpb	Non-specific serine/threonine protein kinase;Serine/threonine-protein kinase MRCK beta	4	65596	37940	51077	0	0	0
B2RQQ8	Col4a2	Collagen alpha-2(IV) chain;Canstatin	7	0	69943	155430	7659600	11294000	7008400
B2RQS1	Strn3	Striatin-3	4	147600	44689	68174	0	0	0
B2RQZ6	Gprin3	G protein-regulated inducer of neurite outgrowth 3	5	120070	21711	0	0	0	0
B2RRE2	Myo18a	Unconventional myosin-XVIIIa	21	1551200	800430	639990	14391	15631	12766
B2RRH9	Gmps	GMP synthase [glutamine-hydrolyzing]	4	95477	52651	28562	0	0	0
B2RRU7	Hapln2	Hyaluronan and proteoglycan link protein 2	3	61287	142170	35131	0	0	0
B2RRX2	Ppp3ca	Serine/threonine-protein phosphatase;Serine/threonine-protein phosphatase 2B catalytic subunit alpha isoform	7	4560900	3510700	3240000	110780	65034	65631
B2RS09	Brd2	Bromodomain-containing protein 2	4	0	143390	137740	101090	37138	20179
B2RS27	Rasgrf1	Ras-specific guanine nucleotide-releasing factor 1	2	65689	18802	0	0	0	0
B2RS41	Aldh5a1	Succinate-semialdehyde dehydrogenase, mitochondrial	14	5565000	5482600	3317000	0	15006	0
B2RSC8	Nedd4	E3 ubiquitin-protein ligase NEDD4	4	64872	47497	65133	0	0	0
B2RSH2	Gnai1	Guanine nucleotide-binding protein G(i) subunit alpha-1	7	2553400	2669300	1777700	169340	121820	90809
B2RSU6	Cgnl1	Cingulin-like protein 1	11	52689	84334	82183	119050	144110	103010
B2RSV4	Sf3b3	Splicing factor 3B subunit 3	27	5479200	5124800	6100600	258170	411990	255420
B2RSY3	Hepacam	Hepatocyte cell adhesion molecule	4	1474400	1744600	1627300	0	0	0
B2RTE3	Prpf38a	Pre-mRNA-splicing factor 38A	3	262960	184980	130500	71491	76124	110560
B2RTM0	Hist2h4	Histone H4	10	24627000	31810000	29750000	268200000	337660000	321250000
B2RTM4	Uchl4	Ubiquitin carboxyl-terminal hydrolase;Ubiquitin carboxyl-terminal hydrolase isozyme L3;Ubiquitin carboxyl-terminal hydrolase isozyme L4	3	92329	47167	158280	0	0	0
B2RUC7	Strap	Serine-threonine kinase receptor-associated protein	8	580540	587330	542940	0	0	0
B2RUG7	Zfr	Zinc finger RNA-binding protein	29	3284900	4145200	5287100	824940	1277300	523060
B2RUK5	Mccc2	Methylcrotonoyl-CoA carboxylase beta chain, mitochondrial	8	348960	338270	118280	0	0	0
B2RUM8	Ddx18	ATP-dependent RNA helicase DDX18	13	48806	113410	104860	520170	610000	377030
B2RVP5	H2afv	Histone H2A;Histone H2A.V;Histone H2A.Z	3	373120	175710	2147300	5009700	6194800	2873600
B2RWT9	Plxnb1	Plexin-B1	7	155660	172860	78916	0	0	0
B2RWX7	Cacna1e	Voltage-dependent R-type calcium channel subunit alpha-1E	11	177260	256940	100320	0	2557.8	0
B2RXL7	Kidins220		6	96319	176130	135050	0	0	0
B2RXR7	Pcdh9		4	91030	83570	14315	0	0	0
B2RXS4	Plxnb2	Plexin-B2	5	124670	76233	61819	0	0	0
B2RXT3	Ogdhl		20	2105900	2787700	1236500	0	19985	0
B2RXY7	Cbr1	Carbonyl reductase [NADPH] 1	3	228040	169310	182200	0	0	0
B2RY08	Dock9	Dedicator of cytokinesis protein 9	5	139980	66043	113730	0	0	0
B2RY56	Rbm25	RNA-binding protein 25	11	754470	915560	791670	50799	68533	0
B2RY90	Isoc2a	Isochorismatase domain-containing protein 2A, mitochondrial	2	99135	0	32298	0	0	0
B5TVM8	Ildr2	Immunoglobulin-like domain-containing receptor 2	3	43711	44947	76199	43249	10782	0
B7FAU9	Flna	Filamin-A	46	2377500	4055100	2776000	469110	843510	1264600
B7ZC19	Pigt	GPI transamidase component PIG-T	2	100680	33497	28030	0	0	0
B7ZCJ0	Arhgap21	Rho GTPase-activating protein 21	4	88109	10342	8656.8	0	0	0
B7ZCU2	Abi1	Abl interactor 1	3	332850	268480	215960	0	0	0
B7ZMS6	Chtop	Chromatin target of PRMT1 protein	3	402880	444940	494030	1737500	2562000	2357000
B7ZN02	9430020K01Rik	Junctional protein associated with coronary artery disease	12	1988400	509950	521090	74734	91849	82970
B7ZNA3	Ralgapa1	Ral GTPase-activating protein subunit alpha-1	2	83917	35780	0	0	0	0
B7ZNF6	Ctnnd2	Catenin delta-2	11	1516800	1311300	724010	17981	26666	4229.3
B7ZNJ3	Caskin1	Caskin-1	8	512710	14687	223730	0	11413	0
B7ZNS2	Dlgap4	Disks large-associated protein 4	11	144920	158450	24931	444890	224740	138460
B7ZNV9	Dzank1	Double zinc ribbon and ankyrin repeat-containing protein 1	3	53934	22276	0	0	0	0
B7ZWA9	Zbtb7a	Zinc finger and BTB domain-containing protein 7A	4	268970	238880	166690	0	0	0
B7ZWM6	Sorbs2	Sorbin and SH3 domain-containing protein 2	17	222950	336150	355400	48434	49925	12292
B8X349	Spag9	C-Jun-amino-terminal kinase-interacting protein 4	2	58062	39911	41288	0	0	0
B9EHJ3	Tjp1	Tight junction protein ZO-1	27	2023600	3177400	2851100	901220	1610200	1183300
B9EHN0	Uba1	Ubiquitin-like modifier-activating enzyme 1	17	3482200	1905300	1320900	0	6441.7	0
B9EI21	Zmat3	Zinc finger matrin-type protein 3	2	65001	32301	97148	0	0	0
B9EI57	Sltm	SAFB-like transcription modulator	14	388800	980160	1224100	586720	715390	590220
B9EIX2	Cep170b	Centrosomal protein of 170 kDa protein B	3	145230	171990	134260	30882	29517	0
B9EJ15	Clmn	Calmin	6	209480	234230	182780	0	0	0
B9EJ29	Plxna4	Plexin-A4	8	617370	704000	401030	0	0	0
B9EJ80	Pdzd8		3	93020	97010	20101	0	0	0
B9EJ96	Arhgap26	Rho GTPase-activating protein 26	6	9669.3	222320	75314	0	0	0
B9EJI9	Tmem229a	Transmembrane protein 229A	2	41999	95794	37686	0	0	0
B9EJX8	Ppil1	Peptidyl-prolyl cis-trans isomerase;Peptidyl-prolyl cis-trans isomerase-like 1	4	43449	197990	116380	0	0	0
B9EK95	Myof	Myoferlin	12	286830	361540	209900	0	0	0
B9EKE9	Ddx3x	ATP-dependent RNA helicase DDX3X;Putative ATP-dependent RNA helicase Pl10	4	71561	172820	73375	67834	103360	97993
B9EKJ4	Yeats2	YEATS domain-containing protein 2	2	12440	17556	26590	0	0	0
B9EKR1	Ptprz1	Receptor-type tyrosine-protein phosphatase zeta;Protein-tyrosine-phosphatase	8	605380	887150	600860	9211.7	9522.8	6660.4
C0HKD9	NA		9	274920	635890	369550	15142	133370	97106
C7G3P2	Prpf4b	Serine/threonine-protein kinase PRP4 homolog	15	665820	918890	1094900	75273	87392	52868
C9K0Y7	Gria4	Glutamate receptor 4	2	32061	27301	0	0	0	0
C9K0Z0	Gria2	Glutamate receptor 2	21	2731900	3015000	2027000	218180	235860	62210
C9K0Z8	Hcn2	Potassium/sodium hyperpolarization-activated cyclic nucleotide-gated channel 2	6	321100	397950	167250	0	0	0
C9K101	Mark1	Serine/threonine-protein kinase MARK1	5	45964	21974	82116	0	22167	14886
D0EM45	Tesc	Calcineurin B homologous protein 3	2	7557.2	29935	0	0	0	0
D3U0D6	Rrp7a	Ribosomal RNA-processing protein 7 homolog A	2	47794	71719	8682.2	26909	0	30009
D3YTP0	Steap3	Metalloreductase STEAP3	2	35949	71810	21349	0	0	0
D3YTP3	Mtx3		3	14410	78127	5784	0	0	0
D3YTQ3	Hnrnpdl		2	8387800	12130000	14034000	842400	985220	544310
D3YTQ9	Rps15	40S ribosomal protein S15	2	0	165180	73560	0	146550	0
D3YTR5	Mbd3	Methyl-CpG-binding domain protein 3	5	179390	215600	107880	0	0	0
D3YU15	Ddah1	N(G),N(G)-dimethylarginine dimethylaminohydrolase 1	8	1133500	640760	398850	0	0	0
D3YU22	Limch1	LIM and calponin homology domains-containing protein 1	11	285090	243940	183750	0	0	0
D3YU23	Adgrl3	Latrophilin-3	5	268530	241250	147590	0	0	0
D3YU63	Enpp6	Ectonucleotide pyrophosphatase/phosphodiesterase family member 6	8	533770	619190	375960	39747	39552	20968
D3YUM1	Ndufv1	NADH dehydrogenase [ubiquinone] flavoprotein 1, mitochondrial	13	3237000	3884100	1692800	0	0	0
D3YUS5	Rasal2		5	65414	56830	47039	10086	8849.8	14071
D3YUW8	Pogz	Pogo transposable element with ZNF domain	14	372910	308560	496000	192730	706180	214810
D3YUY3	Pip5k1a	Phosphatidylinositol 4-phosphate 5-kinase type-1 alpha	2	33299	39050	0	0	0	0
D3YV16	Rab30	Ras-related protein Rab-30	2	60016	2309.2	45536	0	0	0
D3YVU0	Usp46	Ubiquitin carboxyl-terminal hydrolase 46;Ubiquitin carboxyl-terminal hydrolase 12	2	34605	0	53125	0	0	0
D3YVV3	Ankrd29		3	26598	45922	0	0	0	0
D3YVW2	Golim4	Golgi integral membrane protein 4	4	87751	66278	10642	0	0	0
D3YW09	Sf3a2	Splicing factor 3A subunit 2	3	951660	1379600	1307700	0	0	0
D3YWC2	Arl6ip4	ADP-ribosylation factor-like protein 6-interacting protein 4	2	19037	45558	35875	0	6483.7	6928.3
D3YWL1	Rab3d	Ras-related protein Rab-3D	2	0	14232	16636	0	0	0
D3YWR7	Qdpr	Dihydropteridine reductase	4	708970	708870	445800	0	0	0
D3YWS3	Pfn2	Profilin;Profilin-2	3	1315400	899350	864090	0	0	56565
D3YWX2	Ylpm1	YLP motif-containing protein 1	28	2105900	2928900	2509700	213800	299870	82439
D3YX13	Ing3	Inhibitor of growth protein;Inhibitor of growth protein 3	2	15361	45542	40192	0	0	0
D3YX28	Htra2	Serine protease HTRA2, mitochondrial	2	17118	0	84888	0	0	0
D3YX85	Asap2	Arf-GAP with SH3 domain, ANK repeat and PH domain-containing protein 2	2	73668	0	27797	0	0	0
D3YXA6	Trim46	Tripartite motif-containing protein 46	5	169480	191850	47479	0	15326	0
D3YXZ3	Klc2	Kinesin light chain 2	4	43132	33253	39965	0	0	0
D3YY50	Cutc	Copper homeostasis protein cutC homolog	2	0	111860	34396	0	0	0
D3YYK8	Mapre2	Microtubule-associated protein RP/EB family member 2	4	79799	118650	99361	0	0	0
D3YYM6	Rps5	40S ribosomal protein S5;40S ribosomal protein S5, N-terminally processed	3	143900	332170	191380	0	0	0
D3YYT0	Cdh2	Cadherin-2	6	681790	849710	598170	22764	11773	0
D3YYT1	Glyr1	Putative oxidoreductase GLYR1	13	289340	994980	782870	2069900	3455700	2115300
D3YZ08	Terf2	Telomeric repeat-binding factor 2	4	171120	243710	311700	55112	0	0
D3YZ62	Myo5a	Unconventional myosin-Va	45	5186200	4306000	3434000	958610	928540	682500
D3YZC2	Men1	Menin	3	183270	174740	36032	0	75629	30437
D3YZP9	Ccdc6	Coiled-coil domain-containing protein 6	2	35721	370540	20401	0	0	0
D3YZU5	Shank1	SH3 and multiple ankyrin repeat domains protein 1	18	1516700	42682	26743	480600	1008200	404230
D3Z041	Acsl1	Long-chain-fatty-acid--CoA ligase 1	5	157470	175280	123760	0	0	0
D3Z0M9	Ddx23		14	951550	1401500	776610	13454	0	0
D3Z0S6	Snrpa	U1 small nuclear ribonucleoprotein A	2	507130	665100	817810	0	0	13922
D3Z0Y0	Hspa13	Heat shock 70 kDa protein 13	2	17140	0	2727	0	0	0
D3Z131	Thoc6	THO complex subunit 6 homolog	3	99709	99752	0	11305	15011	24821
D3Z197	Whsc1l1	Histone-lysine N-methyltransferase;Histone-lysine N-methyltransferase NSD3	7	135800	292340	125200	41238	49969	56671
D3Z2B3	Acad12	Acyl-CoA dehydrogenase family member 10	2	19767	30688	14706	0	0	0
D3Z2N9	Sap18	Histone deacetylase complex subunit SAP18	4	248860	235800	381790	107200	185340	36525
D3Z2Q2	Stxbp5	Syntaxin-binding protein 5	6	344240	142110	114580	0	0	0
D3Z2W1	Dgki	Diacylglycerol kinase	4	173520	52234	22516	22440	7919.4	67740
D3Z2Z8	Ncald	Neurocalcin-delta	5	303360	202210	431050	0	0	0
D3Z315	Cope	Coatomer subunit epsilon	2	89671	63849	81796	0	0	0
D3Z396	Ntm	Neurotrimin	5	1980200	942890	1171800	1402500	1087400	998810
D3Z3B8	Dlg1	Disks large homolog 1	10	550950	746530	541550	96221	38531	46938
D3Z3M7	Clip1	CAP-Gly domain-containing linker protein 1	5	100240	97285	65894	0	0	0
D3Z3N4	Hnrnph3		10	3925800	4929900	6660200	1254500	1187700	449160
D3Z3S1	Preb	Prolactin regulatory element-binding protein	4	325040	373540	244130	0	0	0
D3Z3X4	Cisd2	CDGSH iron-sulfur domain-containing protein 2	2	95101	146440	39385	0	0	0
D3Z494	Akr1b10	Aldose reductase-related protein 2	2	21697	1875.3	42121	0	0	0
D3Z4B2	Napg	Gamma-soluble NSF attachment protein	8	1933300	1365200	1443400	0	0	0
D3Z568	Ndufb5	NADH dehydrogenase [ubiquinone] 1 beta subcomplex subunit 5, mitochondrial	5	687040	600200	591050	0	0	0
D3Z5I6	Iqsec2	IQ motif and SEC7 domain-containing protein 2	8	43478	79553	82083	641800	426720	225450
D3Z5N6	Dpf2	Zinc finger protein ubi-d4	2	0	149470	82460	3520.1	0	0
D3Z5P0	Brsk1	Serine/threonine-protein kinase BRSK1	2	77288	0	14025	0	0	0
D3Z5T2	Armc10	Armadillo repeat-containing protein 10	3	37089	101050	46007	0	0	0
D3Z5X7	Tmub1	Transmembrane and ubiquitin-like domain-containing protein 1	2	58683	3968.8	5699.5	0	0	0
D3Z600	Pex5	Peroxisomal targeting signal 1 receptor	2	46691	0	13851	0	0	0
D3Z637	Tpd52	Tumor protein D52	4	37299	108840	16131	0	0	0
D3Z645	Vps29	Vacuolar protein sorting-associated protein 29	3	318620	238580	213010	0	0	0
D3Z665	Emc10	ER membrane protein complex subunit 10	2	34857	0	36048	0	0	0
D3Z6C4	Cbr4	Carbonyl reductase family member 4	2	175060	220510	43275	0	0	0
D3Z6K8	Rasgrf2	Ras-specific guanine nucleotide-releasing factor 2	4	42137	91593	24076	11923	13450	0
D3Z6S1	Tmem214	Transmembrane protein 214	5	26933	159540	79794	0	0	0
D3Z709	Dlgap1	Disks large-associated protein 1	4	119870	229430	62176	650110	258880	425520
D3Z765	Luc7l	Putative RNA-binding protein Luc7-like 1	2	37161	134230	65758	65597	57177	59049
D3Z781	Etl4	Sickle tail protein	8	353590	219110	158590	15484	0	0
D3Z7G3	2010107G23Rik	Uncharacterized protein C10orf35 homolog	2	212350	126680	50499	0	0	0
D3Z7N2	Eef1d	Elongation factor 1-delta	2	7831.7	12208	21265	0	0	0
D3Z7P3	Gls	Glutaminase kidney isoform, mitochondrial	22	3220200	2669700	1892900	0	0	0
D6Q0F3	Dync1i1	Cytoplasmic dynein 1 intermediate chain 1	4	149540	109540	74288	0	0	0
D6RDB5	Arhgap23	Rho GTPase-activating protein 23	4	152940	17969	114400	21233	0	0
D6RDS0	BC017158	RUS1 family protein C16orf58 homolog	3	57742	227950	60334	0	0	0
D6RE33	Edc4	Enhancer of mRNA-decapping protein 4	2	55888	52723	55665	0	0	0
D6REF7	Sgpl1	Sphingosine-1-phosphate lyase 1	2	70410	146480	11399	0	0	0
D6RHQ2	Entpd1	Ectonucleoside triphosphate diphosphohydrolase 1	2	67936	64482	298240	0	0	0
D6RIJ4	Sp100	Nuclear autoantigen Sp-100	2	26359	14947	0	25644	45246	0
E0CXA9	Mob4	MOB-like protein phocein	4	267880	0	25416	0	0	0
E0CXB9	Ctnna2	Catenin alpha-2	22	3158200	3775000	2442600	135400	166030	113320
E0CXN5	Gpd1	Glycerol-3-phosphate dehydrogenase [NAD(+)];Glycerol-3-phosphate dehydrogenase [NAD(+)], cytoplasmic	3	82318	53132	0	0	0	0
E0CXT7	Cpsf4	Cleavage and polyadenylation specificity factor subunit 4	6	226990	444740	293950	3359.3	0	0
E0CY11	Nrxn1	Neurexin-1	12	687920	854270	366110	127830	184120	27668
E0CYB9	Mff	Mitochondrial fission factor	5	453670	292080	149830	0	0	0
E0CYH0	Wtap	Pre-mRNA-splicing regulator WTAP	6	113670	447360	330640	2975.1	0	0
E0CYT5	Cul2	Cullin-2	2	60668	16515	41627	0	0	0
E0CZ73	Ocln	Occludin	4	119140	170140	257930	0	0	0
E0CZ78	Ppp3cb	Serine/threonine-protein phosphatase;Serine/threonine-protein phosphatase 2B catalytic subunit beta isoform	5	523160	243150	176600	0	0	0
E0CZD7	Tnik	Traf2 and NCK-interacting protein kinase	5	394700	99863	93991	0	0	0
E5D6T0	Bptf		15	160100	122090	75813	218430	701490	372340
E9PUC4	Sphkap	A-kinase anchor protein SPHKAP	2	31815	34240	16818	0	0	0
E9PUE7	Abr	Active breakpoint cluster region-related protein	7	277060	120930	92954	3133.1	0	0
E9PUL5	Prrt2	Proline-rich transmembrane protein 2	5	1342200	1341200	953660	0	0	0
E9PUM4	Tln2	Talin-2	25	880590	646570	988480	0	23230	4694.4
E9PUW7	Xpo7	Exportin-7	8	114340	320110	275090	0	0	0
E9PV92	Phf21a	PHD finger protein 21A	3	25870	0	95629	0	0	0
E9PVM7	Gstm5	Glutathione S-transferase Mu 5	4	273900	33240	6266.8	0	0	0
E9PVY8	Macf1	Microtubule-actin cross-linking factor 1	43	3490700	2791500	1837800	145800	124410	32231000
E9PW07	Dos	Protein Dos	3	56498	11247	4371	0	0	0
E9PW69	Psma4	Proteasome subunit alpha type;Proteasome subunit alpha type-4	2	141210	148670	12904	0	0	0
E9PWD2	Thsd7a	Thrombospondin type-1 domain-containing protein 7A	3	0	60948	35566	0	0	0
E9PWK1	Ephx1	Epoxide hydrolase 1	10	295800	512170	132830	0	0	0
E9PWW9	Rsf1		21	6217.2	75748	12710	1708300	3029200	1736600
E9PWY6	Gcat	2-amino-3-ketobutyrate coenzyme A ligase, mitochondrial	2	47621	0	16869	0	0	0
E9PX29	Sptbn4		24	544330	886970	366280	48749	2876.2	0
E9PX70	Col12a1	Collagen alpha-1(XII) chain	13	113030	327590	195860	184800	188470	271580
E9PXE6	Fmnl2	Formin-like protein 2	6	110940	224970	0	48307	18056	27736
E9PXG9	Vps53	Vacuolar protein sorting-associated protein 53 homolog	2	66871	14866	16335	0	0	0
E9PXK7	Pex11b	Peroxisomal membrane protein 11B	2	53784	14439	34622	0	0	0
E9PYH2	Acot7	Cytosolic acyl coenzyme A thioester hydrolase	5	97105	252680	12006	0	0	0
E9PYJ9	Ldb3	LIM domain-binding protein 3	2	19640	100110	26660	0	0	0
E9PYN2	Zfp346	Zinc finger protein 346	2	78747	59342	134700	0	0	0
E9PYT3	Atl3	Atlastin-3	4	231320	580610	626450	0	0	0
E9PYU4	Chd5	Chromodomain-helicase-DNA-binding protein 5	4	0	60886	26945	0	5477.6	0
E9PZ16	Hspg2	Basement membrane-specific heparan sulfate proteoglycan core protein;Endorepellin;LG3 peptide	67	519350	1193300	620230	0	0	0
E9PZ67	Casq2	Calsequestrin;Calsequestrin-2	2	43451	57322	38046	0	0	0
E9PZA7	Trrap	Transformation/transcription domain-associated protein	13	271700	399070	319760	0	0	0
E9PZF0	Gm20390	Nucleoside diphosphate kinase;Nucleoside diphosphate kinase B	2	63680	51721	144820	0	0	0
E9PZM4	Chd2	Chromodomain-helicase-DNA-binding protein 2	9	15530	78855	91488	262990	451170	189890
E9PZS5	Exog	Nuclease EXOG, mitochondrial	5	242310	250260	17696	24717	0	6118.1
E9Q035	Gm20425		4	904470	1016500	886160	0	0	0
E9Q0U7	Hsph1	Heat shock protein 105 kDa	14	620970	299970	686920	15016	18345	0
E9Q151	Slc6a8	Transporter;Sodium- and chloride-dependent creatine transporter 1	2	6736.3	0	7841.4	0	0	0
E9Q175	Myo6	Unconventional myosin-VI	17	613400	1026200	683970	66587	239460	72700
E9Q1D5	Tgfb1i1	Transforming growth factor beta-1-induced transcript 1 protein	2	0	87606	61587	0	0	0
E9Q1G8	2007-09-01	Septin-7	20	10263000	7744900	6347200	89013	158910	92954
E9Q1S3	Sec23a	Protein transport protein Sec23A	2	60403	69722	0	0	0	0
E9Q1T9	Cse1l	Exportin-2	4	199600	91479	126900	0	0	0
E9Q286	Ice1	Little elongation complex subunit 1	2	0	12608	7667.4	0	20123	0
E9Q2H8	Hagh	Hydroxyacylglutathione hydrolase, mitochondrial	3	92567	55529	49545	0	0	0
E9Q2S0	Pcdh7		2	0	88317	23145	0	0	0
E9Q3B9	Mgll	Monoglyceride lipase	5	320950	142020	153390	0	0	0
E9Q421	Pigk	GPI-anchor transamidase	3	26991	152700	23269	0	0	0
E9Q4G8	Alcam	CD166 antigen	15	945610	1407600	1149300	0	0	0
E9Q4M4	Chchd6	MICOS complex subunit Mic25	3	419280	354280	289170	0	18381	9805
E9Q517	Slc6a9	Transporter;Sodium- and chloride-dependent glycine transporter 1	3	379020	351050	405540	0	0	0
E9Q524	Trim9	E3 ubiquitin-protein ligase TRIM9	2	158120	98267	104760	0	11170	281.72
E9Q557	Dsp	Desmoplakin	5	116300	0	27097	115530	0	13247
E9Q5F9	Setd2	Histone-lysine N-methyltransferase SETD2	5	70078	154650	125440	16811	51975	1076
E9Q5K9	Ythdc1	YTH domain-containing protein 1	4	48527	159500	99726	157830	166660	134570
E9Q5M4	Zfr2		6	140940	126530	179680	2915.7	0	10331
E9Q614	Chd3		8	176350	67444	185920	136240	59838	30739
E9Q616	Ahnak		31	1382000	1723400	1709600	34341	91344	34202
E9Q6A0	Robo2	Roundabout homolog 2	2	11185	0	12152	0	0	0
E9Q6E5	Srsf11		5	199950	437110	219360	0	0	0
E9Q6G4	Abca7	ATP-binding cassette sub-family A member 7	2	0	3223.5	144740	0	0	0
E9Q6P5	Ttc7b		8	505450	432340	298290	0	0	0
E9Q6Q2	Wnk2	Serine/threonine-protein kinase WNK2	2	23828	36333	21914	0	0	0
E9Q6R3	Sec22b	Vesicle-trafficking protein SEC22b	7	1693300	2329700	1711300	0	0	0
E9Q6R7	Utrn		35	893240	1731100	2027000	97095	55233	31245
E9Q6Z0	Cul5	Cullin-5	2	169450	21812	84222	0	0	0
E9Q784	Zc3h13		6	64355	49892	33121	4122.6	20050	10877
E9Q7A8	Eci2	Enoyl-CoA delta isomerase 2, mitochondrial	5	246230	122460	229190	0	0	0
E9Q7E2	Arid2		3	0	21567	41599	0	0	0
E9Q7G0	Numa1		46	1009600	1637100	1392300	8984600	12775000	7234600
E9Q7G1	Tmed7		4	347290	235330	78847	0	0	0
E9Q7L3	Pbrm1	Protein polybromo-1	12	263100	430950	367560	70912	237150	177370
E9Q7S0	Synj1	Synaptojanin-1	14	1431300	719870	455090	41988	82922	9095.7
E9Q852	Mllt4	Afadin	9	255920	228490	276830	0	0	0
E9Q8N5	Clasp2	CLIP-associating protein 2	14	843000	592660	383350	85328	315780	34217
E9Q8N8	Slc4a4	Anion exchange protein	2	4612000	6011600	2995100	17138	17989	0
E9Q8Q6	Ccdc141		16	452000	661570	428990	0	0	0
E9Q9C5	Atp6v0c	V-type proton ATPase 16 kDa proteolipid subunit	2	1148300	476690	339690	0	0	0
E9Q9N6	Mark2	Serine/threonine-protein kinase MARK2	5	455190	234570	426470	160330	87666	118000
E9Q9X4	Nos3	Nitric oxide synthase;Nitric oxide synthase, endothelial	4	140180	97657	118750	0	0	0
E9QA15	Cald1		11	1080700	1728300	760860	0	76363	51431
E9QA68	Zfp362		3	22132	85874	46379	0	0	0
E9QAE4	Nsd1	Histone-lysine N-methyltransferase;Histone-lysine N-methyltransferase, H3 lysine-36 and H4 lysine-20 specific	5	25760	55752	15282	25063	45471	51684
E9QAH1	Golgb1		6	102450	57157	97143	0	0	0
E9QAQ7	Arid1a	AT-rich interactive domain-containing protein 1A	3	22918	86932	74844	0	0	0
E9QAR6	Zfp384		3	36266	162010	100140	0	0	0
E9QAS4	Chd4	Chromodomain-helicase-DNA-binding protein 4	12	532900	845310	552490	107370	172700	441650
E9QKA4	Srrm1	Serine/arginine repetitive matrix protein 1	4	711760	849800	436170	73318	100530	57249
E9QKD1	Nol8	Nucleolar protein 8	3	32071	0	62003	15333	14294	0
E9QKK8	Atp11c	Phospholipid-transporting ATPase;Phospholipid-transporting ATPase 11C	2	0	25916	5187.3	0	0	0
E9QL12	Dysf	Dysferlin	5	45499	115980	45028	0	0	0
E9QL43	Nupl2	Nucleoporin-like protein 2	3	0	70478	53955	6656.2	0	0
E9QM38	Slc12a2	Solute carrier family 12 member 2	14	716110	1280900	1099600	29204	27010	16738
E9QMC2	Grm5	Metabotropic glutamate receptor 5	8	332880	389870	263260	24884	0	10439
E9QMK3	Vcan	Versican core protein	9	141350	219520	123530	0	0	0
E9QMN5	Gatad2a	Transcriptional repressor p66 alpha	4	0	94641	71693	0	34848	0
E9QMY1	Cd200	OX-2 membrane glycoprotein	4	470050	783400	57762	0	0	0
E9QN14	Srgap3	SLIT-ROBO Rho GTPase-activating protein 3	3	97154	3852	0	2469.4	0	0
E9QN31	Nop2	Probable 28S rRNA (cytosine-C(5))-methyltransferase	10	2203.4	9854.8	195270	392300	955290	285600
E9QND8	Atl2	Atlastin-2	2	118710	139840	178240	0	0	0
E9QNF7	Cntnap2	Contactin-associated protein-like 2	16	688700	1001400	290810	0	0	0
E9QNQ4	Rapgef2	Rap guanine nucleotide exchange factor 2	4	59222	80525	51731	0	0	0
E9QNX9	Igf1r	Tyrosine-protein kinase receptor;Insulin-like growth factor 1 receptor;Insulin-like growth factor 1 receptor alpha chain;Insulin-like growth factor 1 receptor beta chain	2	54776	107030	49620	0	0	0
E9QP46	Syne2	Nesprin-2	10	319010	485700	501280	59314	212440	25640
E9QP59	Lemd3	Inner nuclear membrane protein Man1	17	1767800	2741600	2248500	0	0	1377.6
E9QP87	Mlc1	Membrane protein MLC1	2	55833	32455	52264	0	0	0
F6QKK2	Arl8a	ADP-ribosylation factor-like protein 8A	2	862860	948620	570220	0	0	0
F6QTS1	Cops4	COP9 signalosome complex subunit 4	4	97504	102000	13514	0	0	0
F6QYT9	Kalrn	Kalirin	3	39264	38628	22483	13109	6137.3	0
F6RBX1	Tom1l2	TOM1-like protein 2	5	134760	15132	84831	0	0	0
F6RJ39	Acin1	Apoptotic chromatin condensation inducer in the nucleus	25	2141200	3147400	3002900	2052600	3416500	2873600
F6RJV6	Lancl2	LanC-like protein 2	14	950260	690950	996800	6274.9	56558	18218
F6RPJ9	Ide	Insulin-degrading enzyme	3	87263	12863	11090	0	0	0
F6RT60	Auh	Methylglutaconyl-CoA hydratase, mitochondrial	4	1231000	940510	1058600	0	0	0
F6SBR5	Cit	Citron Rho-interacting kinase	10	72709	46419	8828.7	186070	200920	113590
F6SEU4	Syngap1	Ras/Rap GTPase-activating protein SynGAP	29	2194200	1485900	920620	5591100	4903400	3250000
F6SFF5	Coq9	Ubiquinone biosynthesis protein COQ9, mitochondrial	2	177060	253070	187050	0	0	0
F6SPK0	Ube2j1	Ubiquitin-conjugating enzyme E2 J1	3	226380	182190	75662	0	0	0
F6SQH7	Poldip2	Polymerase delta-interacting protein 2	2	33495	63386	29145	0	0	0
F6SVV1	Gm9493	40S ribosomal protein S7	5	176870	153180	154560	0	160240	92987
F6THG2	Arpc1b	Actin-related protein 2/3 complex subunit 1B	2	31729	49330	245360	0	0	0
F6TZK4	Rims1	Regulating synaptic membrane exocytosis protein 1	10	247170	395960	76672	31573	40495	0
F6U6U5	Sik3	Serine/threonine-protein kinase SIK3	2	10569	44286	28552	0	0	0
F6U7V1	Ryr2	Ryanodine receptor 2	23	1780700	1448300	433740	0	0	0
F6UFG6	Anp32a	Acidic leucine-rich nuclear phosphoprotein 32 family member A;Putative acidic leucine-rich nuclear phosphoprotein 32 family member C	2	59749	79660	62170	0	0	0
F6USD5	Manf	Mesencephalic astrocyte-derived neurotrophic factor	3	28084	0	119030	0	0	0
F6V084	Tmx1	Thioredoxin-related transmembrane protein 1	2	129990	60984	222770	0	0	0
F6VG18	Lztfl1	Leucine zipper transcription factor-like protein 1	2	18499	0	5659.5	0	0	0
F6VG99	Lmo7		2	85142	118800	168330	41368	0	14840
F6VQ81	Tpd52l2	Tumor protein D54	2	35141	20240	153840	0	0	0
F6WUX1	Ggt1	Gamma-glutamyltranspeptidase 1;Gamma-glutamyltranspeptidase 1 heavy chain;Gamma-glutamyltranspeptidase 1 light chain	4	68055	127290	93805	0	0	0
F6Z9E6	Psd3	PH and SEC7 domain-containing protein 3	12	1826400	2409200	1176300	187640	182840	75846
F6ZDS4	Tpr	Nucleoprotein TPR	44	2181500	3949600	3683700	30938	98946	15571
F6ZFT1	Ndufab1	Acyl carrier protein;Acyl carrier protein, mitochondrial	4	709480	715250	687610	0	0	0
F6ZGR6	D430041D05Rik		2	148060	133550	109190	0	5908.2	0
F6ZTG3	Glod4	Glyoxalase domain-containing protein 4	3	151810	62203	500920	0	0	0
F7AA26	Pakap	A-kinase anchor protein 2	6	354020	626510	136170	0	0	0
F7BAB2	Tmem132b		3	48760	43836	0	0	0	0
F7BFL8	Gramd1b	GRAM domain-containing protein 1B	3	82274	72757	25203	0	0	0
F7BG11	Ica1	Islet cell autoantigen 1	2	0	9645.8	14868	0	0	0
F7BP73	Slc22a23	Solute carrier family 22 member 23	2	93499	12421	0	0	0	0
F7BTZ2	Pml	Protein PML	2	19243	24681	0	0	0	0
F7C0F2	Bcas3	Breast carcinoma-amplified sequence 3 homolog	2	34421	46016	0	0	0	0
F7CBP1	Eif4g2	Eukaryotic translation initiation factor 4 gamma 2	2	0	15996	10308	0	0	0
F7CYX4	Ppfia2	Liprin-alpha-2	3	179340	70144	93003	12255	11718	0
F8SLP9	Pex5l	PEX5-related protein	9	377680	633540	82168	0	0	0
F8VPK5	Rock2	Rho-associated protein kinase;Rho-associated protein kinase 2	8	151150	128110	140420	0	0	0
F8VPQ2	Arid4a		2	12390	19694	28865	0	0	0
F8VPR1	Lmod1	Leiomodin-1	2	127270	131180	82972	0	0	0
F8VPU2	Farp1	FERM, RhoGEF and pleckstrin domain-containing protein 1	11	1202400	762280	865960	107770	200450	68425
F8VPX1	Usp7	Ubiquitin carboxyl-terminal hydrolase;Ubiquitin carboxyl-terminal hydrolase 7	4	98359	30835	1725.6	0	21217	10235
F8VPY2	Taf5	Transcription initiation factor TFIID subunit 5	2	0	13490	4886.2	0	0	0
F8VQ42	Kif2a	Kinesin-like protein;Kinesin-like protein KIF2A	7	391970	415120	155050	0	0	6482.5
F8VQE9	Agap3	Arf-GAP with GTPase, ANK repeat and PH domain-containing protein 3	3	227760	202530	105100	37657	36377	26353
F8VQJ3	Lamc1	Laminin subunit gamma-1	37	1803900	3023900	2547200	29602000	39765000	25798000
F8VQK3	Gucy1a2		5	142920	151710	111080	0	0	0
F8WGB3	Sdhc	Succinate dehydrogenase cytochrome b560 subunit, mitochondrial	2	71098	74433	59141	0	0	0
F8WGT1	Ahcyl2	Adenosylhomocysteinase;Putative adenosylhomocysteinase 3	3	400030	34574	0	0	0	0
F8WHL1	Slc30a9	Zinc transporter 9	4	93884	84049	0	0	0	0
F8WHM5	Glg1	Golgi apparatus protein 1	4	169370	176410	210260	0	0	0
F8WHP8	Atp5j2	ATP synthase subunit f, mitochondrial	2	231340	185780	0	11161	0	12791
F8WHU5	Pds5b	Sister chromatid cohesion protein PDS5 homolog B	10	558090	916070	811330	26385	33369	0
F8WHU7	Stag1	Cohesin subunit SA-1	6	69866	52675	145110	74380	114900	62395
F8WHW6	Pip5k1c	Phosphatidylinositol 4-phosphate 5-kinase type-1 gamma	5	325670	139210	61794	0	0	0
F8WI04	Pgs1	CDP-diacylglycerol--glycerol-3-phosphate 3-phosphatidyltransferase, mitochondrial	3	43417	122180	34812	0	0	0
F8WI57	Actl6b	Actin-like protein 6B	4	461090	325420	469280	58812	0	12100
F8WI90	Src	Neuronal proto-oncogene tyrosine-protein kinase Src;Non-specific protein-tyrosine kinase	4	255610	0	31065	0	0	0
F8WIH0	Slmap	Sarcolemmal membrane-associated protein	5	190600	354210	126850	0	0	0
F8WJ51	Ntng1	Netrin-G1	2	77875	42224	51746	0	0	0
F8WJD4	Sympk	Symplekin	15	682120	983700	608420	0	0	0
F8WJG3	Tra2b	Transformer-2 protein homolog beta	5	2909600	4111900	2678200	898140	1202600	578450
F8WJK8	St13	Hsc70-interacting protein	6	279750	122770	109610	0	0	0
G3UWM7	Dap3	28S ribosomal protein S29, mitochondrial	2	0	48433	22608	0	0	0
G3UX44	H2-Ke6	Estradiol 17-beta-dehydrogenase 8	3	152810	188240	186360	0	0	0
G3UXX3	Spr	Sepiapterin reductase	2	45082	58593	23477	0	0	0
G3UY42	Pabpn1	Polyadenylate-binding protein 2	5	222890	503820	108920	135690	19112	25614
G3UYD0	Gtf2i	General transcription factor II-I	2	112790	76331	13212	0	0	0
G3UYQ2	Bag6	Large proline-rich protein BAG6	2	62043	0	23427	0	0	0
G3UYU6	Ptprd	Protein-tyrosine-phosphatase;Receptor-type tyrosine-protein phosphatase delta	9	467070	751390	463630	0	13683	0
G3UYZ1	Igsf8	Immunoglobulin superfamily member 8	8	1369100	895400	982220	0	0	0
G3UZ01	Ptbp3	Polypyrimidine tract-binding protein 3	5	363200	373590	611580	0	52430	0
G3UZY2	Txn2	Thioredoxin, mitochondrial	2	26350	48283	43951	0	0	0
G3V018	Syncrip	Heterogeneous nuclear ribonucleoprotein Q	17	1780900	2980100	2941800	639030	658540	319550
G3X922	Dnajc13		3	40113	83254	57891	0	0	0
G3X927	Ccdc9	Coiled-coil domain-containing protein 9	3	24191	60275	23465	0	145910	74834
G3X956	Supt16	FACT complex subunit SPT16	23	982330	1512600	1218900	2505400	4184100	2401000
G3X9B1	Heatr1		8	20105	33710	217690	142790	375600	324250
G3X9H5	Htt	Huntingtin	5	160350	26666	0	0	0	0
G3X9T8	Cp	Ceruloplasmin	10	92465	418810	120840	46784	63066	12438
G3X9V4	Grin2b	Glutamate receptor ionotropic, NMDA 2B	12	78233	68513	25457	454420	357100	237120
G5E814	Ndufa11	NADH dehydrogenase [ubiquinone] 1 alpha subcomplex subunit 11	3	357710	386740	45760	0	0	0
G5E829	Atp2b1	Plasma membrane calcium-transporting ATPase 1	14	9411400	10465000	7835200	77582	298210	0
G5E839	Cct4	T-complex protein 1 subunit delta	10	315530	414210	479400	15884	16117	14254
G5E850	Cyb5a	Cytochrome b5	4	773750	1006800	866840	0	0	0
G5E866	Sf3b1	Splicing factor 3B subunit 1	38	4157400	5098300	4961200	1166500	605510	625300
G5E870	Trip12	E3 ubiquitin-protein ligase TRIP12	16	55535	147600	92157	243710	826050	360660
G5E884	Pak1	Non-specific serine/threonine protein kinase;Serine/threonine-protein kinase PAK 1	3	130780	139530	81337	0	0	12128
G5E8J2	Ank1	Ankyrin-1	10	476900	359670	120090	0	0	0
G5E8L2	Tia1	Nucleolysin TIA-1	3	124520	184770	155900	0	0	0
G5E8R3	Pcx	Pyruvate carboxylase;Pyruvate carboxylase, mitochondrial	27	2990200	4492000	2091000	10796	0	0
H2BL43	Atp2b4	Calcium-transporting ATPase	15	991580	1237500	1212700	15878	0	0
H3BIV5	Akap5	A-kinase anchor protein 5	14	0	1410900	481080	22014	10592	9521
H3BIW0	Zc3h18	Zinc finger CCCH domain-containing protein 18	5	90469	82653	260780	419600	818600	396630
H3BIW6	Plch2	Phosphoinositide phospholipase C;1-phosphatidylinositol 4,5-bisphosphate phosphodiesterase eta-2	3	19358	10344	12086	0	0	0
H3BJ02	Stx5a	Syntaxin-5	2	65124	117500	75153	0	0	0
H3BJ30	Cpsf6	Cleavage and polyadenylation specificity factor subunit 6	9	815180	935640	1293100	0	0	0
H3BJ31	Hmbox1	Homeobox-containing protein 1	2	0	76595	11955	0	0	0
H3BJ37	Comtd1	Catechol O-methyltransferase domain-containing protein 1	2	4197.8	0	102040	0	0	0
H3BJ97	Tinagl1	Tubulointerstitial nephritis antigen-like	9	16329	32925	61583	5066900	5992800	4785800
H3BJU7	Arhgef2	Rho guanine nucleotide exchange factor 2	10	387240	358740	200710	66973	35555	37910
H3BJZ7	Unc13a	Protein unc-13 homolog A	3	341020	220730	218860	0	8397.7	0
H3BKD4	Asap1	Arf-GAP with SH3 domain, ANK repeat and PH domain-containing protein 1	3	49856	18518	12678	0	0	0
H3BKH6	Esd	S-formylglutathione hydrolase	2	213600	16331	130250	0	0	0
H3BKL6	Ctage5	Melanoma inhibitory activity protein 2	7	27122	182960	66736	0	0	0
H3BKQ7	Ppp1r9a		17	1553500	1075900	1028300	285050	81541	81290
H3BL49	Cct8	T-complex protein 1 subunit theta	9	310230	126610	151790	0	4984	0
H7BWZ3	Arpc3	Actin-related protein 2/3 complex subunit 3	2	17600	0	19646	0	0	0
H7BX15	Adgrl1	Latrophilin-1	8	315950	252660	141070	0	0	0
H7BX26	Cep170	Centrosomal protein of 170 kDa	2	62792	3124.9	37427	0	0	0
H7BX44	Cdc42bpa	Non-specific serine/threonine protein kinase;Serine/threonine-protein kinase MRCK alpha	2	54240	53259	28403	0	12976	11042
H7BX46	Arhgap39	Rho GTPase-activating protein 39	3	117840	43719	35123	43613	15847	49102
H7BX88	Crat	Carnitine O-acetyltransferase	5	136270	116510	38879	0	0	0
H7BX95	Srsf1	Serine/arginine-rich splicing factor 1	11	7687500	12280000	11443000	6256200	7666600	5520900
H9KV00	Son	Protein SON	29	1330800	1038800	1448600	748610	1266800	595560
I3PQW3	Larp7	La-related protein 7	4	14698	39258	129670	128840	283880	86431
I6L9A5	Pgm2l1	Glucose 1,6-bisphosphate synthase	5	100440	41725	7782.8	0	0	0
I6L9D3	Pctk2	Cyclin-dependent kinase 17;Cyclin-dependent kinase 16	2	18677	330170	292830	0	0	0
I7HJQ8	Cd99l2	CD99 antigen-like protein 2	2	6823.2	45139	4016	0	0	0
I7HLV2	Rpl10	60S ribosomal protein L10	3	52971	235610	92900	82027	16316	34870
J3QMM7	Carkd	ATP-dependent (S)-NAD(P)H-hydrate dehydratase	6	154170	178800	75741	0	0	0
J3QMN4	Txnrd2	Thioredoxin reductase 2, mitochondrial	5	293580	63193	18666	0	0	0
J3QP71	Bsg	Basigin	3	1084800	1556400	139980	0	13332	0
J3QQ16	Col6a3		36	236410	419860	518370	2268200	2127300	1774500
J7I1C3	Rif1	Telomere-associated protein RIF1	5	0	2008.7	75596	13305	36805	29562
K3W4R2	Myh14	Myosin-14	26	757200	845010	667140	300100	59285	996010
K4DI58	Cadm3	Cell adhesion molecule 3	9	1508100	1881300	1242900	0	0	0
K7Q751	Ptk2	Focal adhesion kinase 1	2	0	31378	15393	0	0	0
M0QWA7	Itgb2	Integrin beta;Integrin beta-2	2	11893	22614	26091	0	0	0
M0QWJ9	Tmem178b		2	109320	110010	0	0	0	0
M0QWP1	Agrn	Agrin;Agrin N-terminal 110 kDa subunit;Agrin C-terminal 110 kDa subunit;Agrin C-terminal 90 kDa fragment;Agrin C-terminal 22 kDa fragment	36	2039500	4220100	3313300	4950100	8207400	10117000
M0QWP2	Emc8	ER membrane protein complex subunit 8	3	53545	137550	69566	0	0	0
M1VHG6	Mta1	Metastasis-associated protein MTA1	16	1297800	685760	1001600	205720	466520	268610
N0E4C0	Csnk2b	Casein kinase II subunit beta	5	115480	318760	260330	0	0	0
O08539	Bin1	Myc box-dependent-interacting protein 1	9	1462000	1086100	363300	0	0	0
O08553	Dpysl2	Dihydropyrimidinase-related protein 2	21	37871000	21611000	21205000	1047400	1302900	925700
O08580	Esrra	Steroid hormone receptor ERR1	2	0	11687	9302.2	0	0	0
O08583	Alyref	THO complex subunit 4	8	1337500	1823300	1738800	862630	2586400	958670
O08599	Stxbp1	Syntaxin-binding protein 1	35	44682000	36908000	24676000	730120	535440	421250
O08749	Dld	Dihydrolipoyl dehydrogenase, mitochondrial;Dihydrolipoyl dehydrogenase	8	7262700	3812800	1850400	0	27922	0
O08759	Ube3a	Ubiquitin-protein ligase E3A	2	52651	6541.1	0	0	0	0
O08807	Prdx4	Peroxiredoxin-4	5	199730	344690	581640	66601	26086	78329
O08915	Aip	AH receptor-interacting protein	2	9182.4	16350	13975	0	0	0
O08989	Mras	Ras-related protein M-Ras	3	75974	176380	5776.7	0	0	0
O09005	Degs1	Sphingolipid delta(4)-desaturase DES1	3	36056	50112	50676	0	0	0
O35114	Scarb2	Lysosome membrane protein 2	3	62404	100360	16182	0	0	0
O35136	Ncam2	Neural cell adhesion molecule 2	11	960340	1042900	845220	0	0	0
O35218	Cpsf2	Cleavage and polyadenylation specificity factor subunit 2	10	283450	390070	321050	0	0	0
O35295	Purb	Transcriptional activator protein Pur-beta	7	1057100	1367100	897760	110090	155030	216280
O35326	Srsf5	Serine/arginine-rich splicing factor 5	4	552050	1214700	674110	30623	34238	118760
O35344	Kpna3	Importin subunit alpha-4;Importin subunit alpha	5	262090	315100	291380	0	0	0
O35405	Pld3	Phospholipase D3	3	61269	9055.4	115280	8266.1	0	0
O35435	Dhodh	Dihydroorotate dehydrogenase (quinone), mitochondrial	3	352840	242860	325370	0	0	0
O35459	Ech1	Delta(3,5)-Delta(2,4)-dienoyl-CoA isomerase, mitochondrial	4	63914	36105	90571	0	0	0
O35465	Fkbp8	Peptidyl-prolyl cis-trans isomerase FKBP8	5	899290	1060300	239790	0	0	0
O35492	Clk3	Dual specificity protein kinase CLK3	2	46716	49984	0	0	0	0
O35527	Doc2a	Double C2-like domain-containing protein alpha	2	121830	10319	14605	0	0	0
O35551	Rabep1	Rab GTPase-binding effector protein 1	2	5447.2	11874	0	0	0	0
O35566	Cd151	CD151 antigen;Tetraspanin	2	110240	90627	0	0	0	0
O35598	Adam10	Disintegrin and metalloproteinase domain-containing protein 10	8	302660	479090	419860	0	0	0
O35633	Slc32a1	Vesicular inhibitory amino acid transporter	7	144730	31284	30387	0	0	0
O35668	Hap1	Huntingtin-associated protein 1	3	34641	21076	0	22937	7932.4	12443
O35691	Pnn	Pinin	12	267800	355450	397320	564680	519480	770120
O35857	Timm44	Mitochondrial import inner membrane translocase subunit TIM44	4	28644	64170	67436	0	0	0
O35954	Pitpnm1	Membrane-associated phosphatidylinositol transfer protein 1	5	155420	222650	12630	0	0	0
O35988	Sdc4	Syndecan-4;Syndecan	3	39506	44222	0	62100	52906	57442
O54692	Zw10	Centromere/kinetochore protein zw10 homolog	4	74568	20826	15959	0	0	0
O54724	Ptrf	Polymerase I and transcript release factor	10	2159100	3340500	3899200	355230	312460	254910
O54734	Ddost	Dolichyl-diphosphooligosaccharide--protein glycosyltransferase 48 kDa subunit	11	1185100	728590	1117300	0	0	0
O54774	Ap3d1	AP-3 complex subunit delta-1	6	241930	152530	92846	0	82876	35892
O54941	Smarce1	SWI/SNF-related matrix-associated actin-dependent regulator of chromatin subfamily E member 1	7	115970	226480	97082	29974	3727.1	68067
O54984	Asna1	ATPase Asna1	6	105220	303380	108810	0	0	0
O54991	Cntnap1	Contactin-associated protein 1	20	2425700	1931400	768070	92211	158490	83401
O55029	Copb2	Coatomer subunit beta	2	53769	10385	0	0	0	0
O55033	Nck2	Cytoplasmic protein NCK2	2	46450	28627	35919	0	0	0
O55042	Snca	Alpha-synuclein	6	2064900	784040	504590	0	0	0
O55106	Strn	Striatin	9	459910	331900	285040	0	0	0
O55187	Cbx4	E3 SUMO-protein ligase CBX4	3	25881	38571	2498.2	0	38228	0
O55201	Supt5h	Transcription elongation factor SPT5	14	300240	595360	606120	0	0	0
O70152	Dpm1	Dolichol-phosphate mannosyltransferase subunit 1	5	79908	165820	63023	0	0	0
O70251	Eef1b	Elongation factor 1-beta	3	369530	294610	281850	0	0	0
O70423	Aoc3	Membrane primary amine oxidase	8	252780	685280	261620	0	0	0
O70443	Gnaz	Guanine nucleotide-binding protein G(z) subunit alpha	10	1448600	962600	911690	133280	42548	128530
O70569	rps14	40S ribosomal protein S14	4	403360	799080	806480	539420	1363100	561900
O88456	Capns1	Calpain small subunit 1	3	19393	0	53005	0	0	0
O88502	Pde8a	High affinity cAMP-specific and IBMX-insensitive 3,5-cyclic phosphodiesterase 8A	3	18405	69946	41284	9911.5	0	0
O88569	Hnrnpa2b1	Heterogeneous nuclear ribonucleoproteins A2/B1	3	66395000	95664000	0	17135000	10908000	9572200
O88587	Comt	Catechol O-methyltransferase	4	236800	140850	66346	0	0	0
O88665	Brd7	Bromodomain-containing protein 7	5	116160	121640	67212	23479	28619	2981
O88704	Hcn1	Potassium/sodium hyperpolarization-activated cyclic nucleotide-gated channel 1	4	419400	356920	172220	0	0	0
O88792	F11r	Junctional adhesion molecule A	2	51969	59441	74809	0	0	0
O88935	Syn1	Synapsin-1	17	12669000	8097300	6735700	947960	1087600	1205100
O88967	Yme1l1	ATP-dependent zinc metalloprotease YME1L1	2	44814	2486.2	0	0	0	0
O88983	Stx8	Syntaxin-8	3	145720	212100	84314	0	0	0
O89112	Lancl1	LanC-like protein 1	2	133930	25264	14686	0	0	0
P00493	Hprt1	Hypoxanthine-guanine phosphoribosyltransferase	2	25081	17537	25881	0	0	0
P00920	Ca2	Carbonic anhydrase 2	6	743390	703910	597850	0	0	0
P03995	Gfap	Glial fibrillary acidic protein	24	22855000	36501000	27671000	33664000	36219000	38765000
P05063	Aldoc	Fructose-bisphosphate aldolase C	14	4913400	2424400	2150400	8131.7	0	0
P05132	Prkaca	cAMP-dependent protein kinase catalytic subunit alpha	4	1378500	1229300	670710	0	0	0
P05201	Got1	Aspartate aminotransferase, cytoplasmic	11	4381900	2948400	2630000	0	0	0
P05202	Got2	Aspartate aminotransferase, mitochondrial	19	11488000	12529000	7796500	42635	110000	41094
P05533	Ly6a	Lymphocyte antigen 6A-2/6E-1	2	267410	256870	173820	0	0	0
P06151	Ldha	L-lactate dehydrogenase A chain;L-lactate dehydrogenase	12	1223300	697650	1065100	70185	21580	15394
P06837	Gap43	Neuromodulin	9	5665000	4374100	3114600	787190	239840	165110
P07309	Ttr	Transthyretin	3	37040	92174	135970	0	0	0
P07724	Alb	Serum albumin	9	315790	243010	264610	0	0	0
P08228	Sod1	Superoxide dismutase [Cu-Zn]	4	1312200	1087500	1383200	0	0	0
P08249	Mdh2	Malate dehydrogenase, mitochondrial	14	26995000	29414000	20412000	8380.7	0	0
P08551	Nefl	Neurofilament light polypeptide	33	26553000	37349000	33955000	11597000	6864100	5271500
P08553	Nefm	Neurofilament medium polypeptide	38	0	20840000	25366000	8758500	3485000	4339600
P08752	Gnai2	Guanine nucleotide-binding protein G(i) subunit alpha-2	11	7253200	7355400	4830500	471650	600240	506390
P09055	Itgb1	Integrin beta-1	12	1504100	2394400	1711000	0	0	0
P09411	Pgk1	Phosphoglycerate kinase 1;Phosphoglycerate kinase	13	3122800	1621700	1866300	31746	0	0
P09528	Fth1	Ferritin heavy chain;Ferritin heavy chain, N-terminally processed	3	205210	172510	186300	0	0	0
P0DP28	Calm1		9	23958000	17935000	8293900	0	0	0
P0DP60	NA		2	125600	14837	114030	0	0	0
P10493	Nid1	Nidogen-1	25	937940	1588200	1274000	9139500	13321000	8594300
P10649	Gstm1	Glutathione S-transferase Mu 1	10	1918600	1486100	1325200	0	0	0
P10852	Slc3a2	4F2 cell-surface antigen heavy chain	12	4390200	6056600	3419300	60306	64711	29267
P11352	Gpx1	Glutathione peroxidase 1;Glutathione peroxidase	2	201020	62705	163870	0	0	0
P11531	Dmd	Dystrophin	17	684740	1372200	1424300	0	0	0
P11881	Itpr1	Inositol 1,4,5-trisphosphate receptor type 1	26	2276300	1667200	1848100	0	0	0
P11983	Tcp1	T-complex protein 1 subunit alpha	10	457050	226030	78755	7065.8	0	10383
P12382	Pfkl	ATP-dependent 6-phosphofructokinase, liver type	6	598990	346220	195050	0	0	0
P12787	Cox5a	Cytochrome c oxidase subunit 5A, mitochondrial	4	2559000	2875200	4203500	0	0	0
P12815	Pdcd6	Programmed cell death protein 6	4	111060	102550	95692	0	0	0
P12960	Cntn1	Contactin-1	29	8203500	7086800	4487200	1497200	1084000	858260
P14115	Rpl27a	60S ribosomal protein L27a	4	15470	203040	252700	726510	1239600	952930
P14152	Mdh1	Malate dehydrogenase, cytoplasmic	7	7796400	5587600	4302500	30308	105580	2075.7
P14231	Atp1b2	Sodium/potassium-transporting ATPase subunit beta-2	10	2477200	4967300	6063400	0	0	0
P14576	Srp54	Signal recognition particle 54 kDa protein	2	40200	37010	0	0	0	0
P14733	Lmnb1	Lamin-B1	28	19263000	28288000	28580000	6780400	7936300	5358100
P15066	Jund	Transcription factor jun-D	2	28575	40536	60653	0	0	0
P15105	Glul	Glutamine synthetase	10	6788200	4811500	3591400	9391	9284.8	23722
P15208	Insr	Insulin receptor;Insulin receptor subunit alpha;Insulin receptor subunit beta;Tyrosine-protein kinase receptor	4	96998	137350	72697	0	0	0
P15209	Ntrk2	BDNF/NT-3 growth factors receptor	6	327240	449960	266120	0	0	0
P15532	Nme1	Nucleoside diphosphate kinase A;Nucleoside diphosphate kinase	2	2458500	2327300	2401300	0	0	8171.9
P16054	Prkce	Protein kinase C epsilon type	8	479550	297770	351460	8383.7	0	0
P16125	Ldhb	L-lactate dehydrogenase B chain;L-lactate dehydrogenase	9	3113700	1957500	1584700	49804	33655	20662
P17156	Hspa2	Heat shock-related 70 kDa protein 2	10	663510	711980	394530	231390	354390	260650
P17426	Ap2a1	AP-2 complex subunit alpha-1	28	6560100	6022800	6078100	31810	97382	41761
P17710	Hk1	Hexokinase-1;Hexokinase	30	10857000	10666000	9743200	46867	25810	21429
P17751	Tpi1	Triosephosphate isomerase	10	5387700	3036600	2184800	0	0	0
P18872	Gnao1	Guanine nucleotide-binding protein G(o) subunit alpha	18	35766000	28474000	26462000	3703300	2680100	2246300
P19096	Fasn	Fatty acid synthase;[Acyl-carrier-protein] S-acetyltransferase;[Acyl-carrier-protein] S-malonyltransferase;3-oxoacyl-[acyl-carrier-protein] synthase;3-oxoacyl-[acyl-carrier-protein] reductase;3-hydroxyacyl-[acyl-carrier-protein] dehydratase;Enoyl-[acyl-carrier-protein] reductase;Oleoyl-[acyl-carrier-protein] hydrolase	23	1382000	847580	468040	0	0	10768
P19137	Lama1	Laminin subunit alpha-1	36	344780	687580	463860	1985200	5118000	2844400
P19157	Gstp1	Glutathione S-transferase P 1;Glutathione S-transferase P 2	9	3068600	1452000	1156400	0	0	0
P19783	Cox4i1	Cytochrome c oxidase subunit 4 isoform 1, mitochondrial	8	5355600	6889800	8987600	63493	50214	16549
P20108	Prdx3	Thioredoxin-dependent peroxide reductase, mitochondrial	5	746780	649210	358290	0	0	0
P20357	Map2	Microtubule-associated protein 2	36	8209400	4737700	3814600	328970	840240	142520
P21447	Abcb1a	Multidrug resistance protein 1A	22	1512900	2211000	1972400	0	0	0
P21619	Lmnb2	Lamin-B2	24	6853200	12507000	18544000	4161800	5936900	2956600
P21981	Tgm2	Protein-glutamine gamma-glutamyltransferase 2	9	209930	254530	118970	869090	464550	467790
P23927	Cryab	Alpha-crystallin B chain	4	54570	201110	99082	18400	0	4770.9
P24369	Ppib	Peptidyl-prolyl cis-trans isomerase B;Peptidyl-prolyl cis-trans isomerase	8	2149200	2359100	1429900	85370	33834	47827
P24527	Lta4h	Leukotriene A-4 hydrolase	5	117900	112340	19950	0	0	0
P24549	Aldh1a1	Retinal dehydrogenase 1;Aldehyde dehydrogenase, cytosolic 1	2	63738	45633	57475	0	0	0
P26443	Glud1	Glutamate dehydrogenase 1, mitochondrial	17	8766800	12049000	9319300	22012	12255	0
P27546	Map4	Microtubule-associated protein 4	8	505700	416080	133340	39264	10121	3993.8
P27601	Gna13	Guanine nucleotide-binding protein subunit alpha-13	7	732170	948820	775220	0	0	0
P27612	Plaa	Phospholipase A-2-activating protein	2	24125	37723	0	0	0	0
P27773	Pdia3	Protein disulfide-isomerase A3	19	4971300	4580800	4017000	0	0	0
P28652	Camk2b	Calcium/calmodulin-dependent protein kinase type II subunit beta	11	26743000	25486000	13934000	13893000	6321100	8539200
P28661	2004-09-01	Septin-4	9	991880	476600	232230	0	0	0
P28663	Napb	Beta-soluble NSF attachment protein	14	7115500	5131200	2975000	34925	54624	38823
P28667	Marcksl1	MARCKS-related protein	2	6903.6	16202	34800	0	0	0
P29788	Vtn	Vitronectin	2	0	38236	29503	31781	18115	35570
P30416	Fkbp4	Peptidyl-prolyl cis-trans isomerase FKBP4;Peptidyl-prolyl cis-trans isomerase FKBP4, N-terminally processed;Peptidyl-prolyl cis-trans isomerase	2	26826	5964.9	0	0	0	0
P31324	Prkar2b	cAMP-dependent protein kinase type II-beta regulatory subunit	8	2663800	1997400	1248500	12415	49632	0
P31650	Slc6a11	Sodium- and chloride-dependent GABA transporter 3;Transporter	7	605240	810450	441570	0	12762	0
P32020	Scp2	Non-specific lipid-transfer protein	3	41897	92806	28675	0	0	0
P35235	Ptpn11	Tyrosine-protein phosphatase non-receptor type 11	3	139000	12083	0	0	0	0
P35293	Rab18	Ras-related protein Rab-18	6	507150	748310	782460	0	0	0
P35436	Grin2a	Glutamate receptor ionotropic, NMDA 2A	8	145940	56261	28024	122550	89900	108800
P35550	Fbl	rRNA 2-O-methyltransferase fibrillarin	8	1462600	1853400	1215900	1447500	717150	1899400
P35564	Canx	Calnexin	18	5208900	4944800	5550000	0	0	0
P35585	Ap1m1	AP-1 complex subunit mu-1	3	97427	17076	65457	0	0	0
P35700	Prdx1	Peroxiredoxin-1	6	725350	827170	109450	0	0	0
P35762	Cd81	CD81 antigen;Tetraspanin	3	6246800	4290900	4807200	0	0	0
P37040	Por	NADPH--cytochrome P450 reductase	11	763720	845680	677620	0	0	0
P38647	Hspa9	Stress-70 protein, mitochondrial	22	4303900	6191500	4123700	129230	52614	38147
P39688	Fyn	Tyrosine-protein kinase Fyn;Non-specific protein-tyrosine kinase	3	111970	109030	87209	0	0	0
P40142	Tkt	Transketolase	11	1084200	935740	853030	0	0	0
P40240	Cd9	CD9 antigen	2	136730	338740	112200	0	0	0
P40336	Vps26a	Vacuolar protein sorting-associated protein 26A	2	76926	64961	49058	0	0	0
P41233	Abca1	ATP-binding cassette sub-family A member 1	3	46411	91980	45956	0	0	0
P42208	2002-09-01	Septin-2	8	813870	630210	425070	0	0	0
P42669	Pura	Transcriptional activator protein Pur-alpha	7	4946800	9569800	7690100	185880	2440500	470610
P43274	Hist1h1e	Histone H1.4	3	415390	430820	695870	76150000	94581000	71289000
P45878	Fkbp2	Peptidyl-prolyl cis-trans isomerase FKBP2;Peptidyl-prolyl cis-trans isomerase	2	440120	335450	200220	0	0	0
P45952	Acadm	Medium-chain specific acyl-CoA dehydrogenase, mitochondrial	5	202510	530470	310270	0	0	0
P46460	Nsf	Vesicle-fusing ATPase	32	13235000	10881000	6594900	516680	696220	494500
P46660	Ina	Alpha-internexin	7	18360000	17651000	16507000	6340000	3445300	2619700
P46664	Adss	Adenylosuccinate synthetase isozyme 2;Adenylosuccinate synthetase	3	98593	52202	21995	0	0	0
P47857	Pfkm	ATP-dependent 6-phosphofructokinase, muscle type;ATP-dependent 6-phosphofructokinase	15	1739500	1189800	800210	0	0	0
P47955	Rplp1	60S acidic ribosomal protein P1	3	627560	752290	763900	0	0	0
P48036	Anxa5	Annexin A5	7	1166100	698120	1320300	0	0	0
P48320	Gad2	Glutamate decarboxylase 2	4	241300	134490	31077	13807	0	0
P48437	Prox1	Prospero homeobox protein 1	5	2678.4	133840	0	0	35677	4082.3
P48678	Lmna	Prelamin-A/C;Lamin-A/C	32	31577000	48307000	32413000	6967300	5449700	4903400
P48722	Hspa4l	Heat shock 70 kDa protein 4L	17	1897800	1600900	1637000	9988.5	0	3130.7
P49070	Camlg	Calcium signal-modulating cyclophilin ligand	2	32882	96495	50501	0	0	0
P49442	Inpp1	Inositol polyphosphate 1-phosphatase	2	0	15316	167380	0	0	0
P49769	Psen1	Presenilin-1;Presenilin-1 NTF subunit;Presenilin-1 CTF subunit;Presenilin-1 CTF12;Presenilin	3	50146	36303	22379	0	0	0
P49813	Tmod1	Tropomodulin-1	5	0	132920	101350	0	0	0
P49817	Cav1	Caveolin-1;Caveolin	3	852160	1136500	425750	140120	0	154960
P50396	Gdi1	Rab GDP dissociation inhibitor alpha	19	7749700	3945600	3009600	0	0	0
P50516	Atp6v1a	V-type proton ATPase catalytic subunit A	28	11823000	7903600	6276900	138870	90415	99850
P50518	Atp6v1e1	V-type proton ATPase subunit E 1	7	1450200	1398200	790690	4418.2	0	0
P50544	Acadvl	Very long-chain specific acyl-CoA dehydrogenase, mitochondrial	9	507100	695270	364060	0	0	0
P51655	Gpc4	Glypican-4;Secreted glypican-4	2	0	57803	40303	55707	0	23338
P51830	Adcy9	Adenylate cyclase type 9	14	502750	120040	252840	0	0	0
P51863	Atp6v0d1	V-type proton ATPase subunit d 1	11	1107900	1246300	794690	65208	0	52801
P52480	Pkm	Pyruvate kinase PKM	25	7655700	4381000	3373700	55531	19985	16356
P52503	Ndufs6	NADH dehydrogenase [ubiquinone] iron-sulfur protein 6, mitochondrial	5	111460	490610	249340	0	0	0
P52760	Hrsp12	Ribonuclease UK114	3	627270	39398	209550	0	0	0
P53564	Cux1	Homeobox protein cut-like 1;Homeobox protein cut-like	4	45107	65308	63357	0	0	0
P53702	Hccs	Cytochrome c-type heme lyase	3	15549	12976	84840	0	0	0
P54071	Idh2	Isocitrate dehydrogenase [NADP], mitochondrial	10	827610	2119100	1191800	5967	7711.6	0
P54116	Stom	Erythrocyte band 7 integral membrane protein	3	136250	279560	56952	0	0	0
P54754	Ephb3	Ephrin type-B receptor 3;Receptor protein-tyrosine kinase	2	109840	116100	122790	0	0	0
P54763	Ephb2	Ephrin type-B receptor 2	2	76307	124530	47308	0	0	0
P54823	Ddx6	Probable ATP-dependent RNA helicase DDX6	4	7346.6	169760	94843	8598.3	0	1375.9
P56391	Cox6b1	Cytochrome c oxidase subunit 6B1	3	998610	857360	953900	0	0	0
P56480	Atp5b	ATP synthase subunit beta, mitochondrial	27	76755000	85679000	68003000	180830	121940	21054
P57759	Erp29	Endoplasmic reticulum resident protein 29	2	163230	0	51912	0	0	0
P57784	Snrpa1	U2 small nuclear ribonucleoprotein A	9	641020	890490	708130	454430	676900	259320
P58252	Eef2	Elongation factor 2	14	792050	439060	516170	0	0	10671
P58281	Opa1	Dynamin-like 120 kDa protein, mitochondrial;Dynamin-like 120 kDa protein, form S1	28	2536400	2434600	2220000	0	20808	0
P58501	Paxbp1	PAX3- and PAX7-binding protein 1	9	126830	336320	317540	0	21032	0
P58871	Tnks1bp1	182 kDa tankyrase-1-binding protein	10	105940	162760	96749	0	0	0
P59764	Dock4	Dedicator of cytokinesis protein 4	4	20495	31314	0	0	0	0
P59823	Il1rapl1	Interleukin-1 receptor accessory protein-like 1	2	53183	22308	38980	0	0	0
P60202	Plp1	Myelin proteolipid protein	6	31667000	39601000	18831000	92443	2506400	1004200
P60335	Pcbp1	Poly(rC)-binding protein 1	8	3128100	3109000	2762100	355380	473140	233400
P60469	Ppfia3	Liprin-alpha-3	14	812170	294890	417480	58387	0	25966
P60487	Pdxp	Pyridoxal phosphate phosphatase	5	285240	147600	105180	29786	0	0
P60521	Gabarapl2	Gamma-aminobutyric acid receptor-associated protein-like 2	3	50226	81109	22731	0	0	0
P60766	Cdc42	Cell division control protein 42 homolog	6	230070	321460	538800	0	0	0
P60824	Cirbp	Cold-inducible RNA-binding protein	5	513040	463000	451730	187300	364630	220030
P60879	Snap25	Synaptosomal-associated protein 25	11	13046000	13992000	9926800	171500	147220	170430
P60898	Polr2i	DNA-directed RNA polymerase II subunit RPB9;DNA-directed RNA polymerase subunit	5	169440	380260	144820	0	0	0
P60904	Dnajc5	DnaJ homolog subfamily C member 5	7	752800	718580	697740	0	0	0
P61089	Ube2n	Ubiquitin-conjugating enzyme E2 N	3	88418	85105	30656	0	0	0
P61161	Actr2	Actin-related protein 2	9	641970	244980	899500	0	0	0
P61164	Actr1a	Alpha-centractin	3	98454	197550	104310	0	0	0
P61264	Stx1b	Syntaxin-1B	15	25127000	20254000	11242000	279620	279310	110600
P61294	Rab6b	Ras-related protein Rab-6B	3	1580100	994060	1677400	0	101960	255650
P61329	Fgf12	Fibroblast growth factor 12	3	65952	70829	24470	0	0	0
P61358	Rpl27	60S ribosomal protein L27	2	118390	392090	180370	0	4734.7	97207
P61922	Abat	4-aminobutyrate aminotransferase, mitochondrial	22	7528500	6408800	5171100	0	0	0
P61965	Wdr5	WD repeat-containing protein 5	3	102670	250340	284910	56506	37970	31595
P62071	Rras2	Ras-related protein R-Ras2	2	387940	467780	407500	0	0	0
P62141	Ppp1cb	Serine/threonine-protein phosphatase PP1-beta catalytic subunit	3	143930	49537	57332	0	11015	24745
P62305	Snrpe	Small nuclear ribonucleoprotein E	3	182350	199350	427580	0	66195	19328
P62315	Snrpd1	Small nuclear ribonucleoprotein Sm D1	5	451830	3638000	2659300	71248	16246	69948
P62320	Snrpd3	Small nuclear ribonucleoprotein Sm D3	4	458360	388970	268410	255150	31400	256680
P62334	Psmc6	26S protease regulatory subunit 10B	6	268810	155220	58205	0	0	0
P62342	Selt	Selenoprotein T	3	26507	130210	36981	0	0	0
P62482	Kcnab2	Voltage-gated potassium channel subunit beta-2	9	1631900	0	808210	0	0	0
P62488	Polr2g	DNA-directed RNA polymerase II subunit RPB7	3	0	1712.6	34754	0	0	0
P62631	Eef1a2	Elongation factor 1-alpha 2	5	898950	394880	457190	0	0	0
P62748	Hpcal1	Hippocalcin-like protein 1	2	179200	105970	121790	0	0	0
P62830	Rpl23	60S ribosomal protein L23	2	408620	481000	479480	67200	1057100	62359
P62835	Rap1a	Ras-related protein Rap-1A	4	2459600	2380600	1314500	39966	79280	43224
P62983	Rps27a	Ubiquitin-40S ribosomal protein S27a;Ubiquitin;40S ribosomal protein S27a;Polyubiquitin-C;Ubiquitin;Ubiquitin-related 1;Ubiquitin-related 2;Ubiquitin-60S ribosomal protein L40;Ubiquitin;60S ribosomal protein L40;Polyubiquitin-B;Ubiquitin	6	304050	785910	582160	6464700	4165800	2340800
P63017	Hspa8	Heat shock cognate 71 kDa protein	19	41585000	33745000	30783000	0	7056900	4063600
P63028	Tpt1	Translationally-controlled tumor protein	2	109600	82687	63722	0	0	0
P63038	Hspd1	60 kDa heat shock protein, mitochondrial	28	5536500	5496200	3965500	1325	0	0
P63101	Ywhaz	14-3-3 protein zeta/delta	12	15610000	13321000	6169700	527880	344820	331170
P63137	Gabrb2	Gamma-aminobutyric acid receptor subunit beta-2	3	160960	115130	101800	0	0	0
P63141	Kcna2	Potassium voltage-gated channel subfamily A member 2	5	668320	882720	303040	98199	29686	171280
P63154	Crnkl1	Crooked neck-like protein 1	6	187150	248630	133990	147690	188420	62091
P63318	Prkcg	Protein kinase C gamma type;Protein kinase C	17	4283800	5696900	3689500	21917	0	0
P63321	Rala	Ras-related protein Ral-A	3	1504800	1293700	1059700	17389	34419	19400
P67778	Phb	Prohibitin	10	1477500	2202000	1542700	12283	16585	3188.1
P68040	Gnb2l1	Guanine nucleotide-binding protein subunit beta-2-like 1;Guanine nucleotide-binding protein subunit beta-2-like 1, N-terminally processed	7	89948	78360	50551	0	0	0
P68181	Prkacb	cAMP-dependent protein kinase catalytic subunit beta	2	275800	97133	256760	0	0	0
P68404	Prkcb	Protein kinase C beta type	10	4007600	2891700	2019800	0	0	0
P68510	Ywhah	14-3-3 protein eta	9	2960400	2014300	1856000	153470	0	0
P70206	Plxna1	Plexin-A1	3	37392	31385	74218	0	0	0
P70207	Plxna2	Plexin-A2	3	13130	13986	578740	0	0	0
P70227	Itpr3	Inositol 1,4,5-trisphosphate receptor type 3	5	80156	98958	41184	0	0	0
P70232	Chl1	Neural cell adhesion molecule L1-like protein;Processed neural cell adhesion molecule L1-like protein	3	72590	58392	47787	0	0	0
P70302	Stim1	Stromal interaction molecule 1	8	249990	310830	221950	0	0	0
P70333	Hnrnph2	Heterogeneous nuclear ribonucleoprotein H2	7	7564500	11928000	9855800	227510	768210	115590
P70441	Slc9a3r1	Na(+)/H(+) exchange regulatory cofactor NHE-RF1;Na(+)/H(+) exchange regulatory cofactor NHE-RF	5	434090	824040	1136800	0	0	0
P70452	Stx4	Syntaxin-4	4	211980	334900	155810	0	0	0
P80316	Cct5	T-complex protein 1 subunit epsilon	9	676870	551850	232710	27730	0	0
P83870	Phf5a	PHD finger-like domain-containing protein 5A	3	423930	1451400	1112800	0	0	0
P83877	Txnl4a	Thioredoxin-like protein 4A	3	355330	10875	55734	0	0	0
P84075	Hpca	Neuron-specific calcium-binding protein hippocalcin	4	938320	1877200	746300	27334	40258	19047
P84309	Adcy5	Adenylate cyclase type 5	7	740820	526690	603880	0	0	0
P97300	Nptn	Neuroplastin	6	3619900	1284700	1640000	25193	43769	18672
P97384	Anxa11	Annexin A11;Annexin	8	33249	36392	108140	0	0	0
P97434	Mprip	Myosin phosphatase Rho-interacting protein	2	0	64475	26531	0	0	0
P97492	Rgs14	Regulator of G-protein signaling 14	2	0	56957	21294	0	0	0
P97760	Polr2c	DNA-directed RNA polymerase II subunit RPB3	7	144530	286990	281870	31177	102090	21054
P97807	Fh	Fumarate hydratase, mitochondrial	13	5124700	5842400	1984900	11154	25928	0
P97855	G3bp1	Ras GTPase-activating protein-binding protein 1	6	216150	133360	174340	0	0	0
P97927	Lama4	Laminin subunit alpha-4	20	210330	208680	119940	3052000	0	2872900
P97952	Scn1b	Sodium channel subunit beta-1	3	163890	110320	37058	0	0	0
P98203	Arvcf	Armadillo repeat protein deleted in velo-cardio-facial syndrome homolog	6	152150	280770	133780	0	0	0
P99024	Tubb5	Tubulin beta-5 chain	5	2414300	2396700	0	1302100	5360600	839260
P99026	Psmb4	Proteasome subunit beta type-4	3	73446	53295	35107	0	0	0
P99027	Rplp2	60S acidic ribosomal protein P2	8	1699600	2243100	2376500	0	0	0
P99028	Uqcrh	Cytochrome b-c1 complex subunit 6, mitochondrial	2	479910	648070	479760	0	0	0
Q00PI9	Hnrnpul2	Heterogeneous nuclear ribonucleoprotein U-like protein 2	27	7135100	10800000	10065000	8337900	14004000	5274700
Q01853	Vcp	Transitional endoplasmic reticulum ATPase	27	5733600	4221800	3655000	0	0	4496.2
Q02257	Jup	Junction plakoglobin	6	111250	116520	175320	98806	0	37774
Q02788	Col6a2	Collagen alpha-2(VI) chain	4	7173.5	0	35825	435110	483520	516120
Q03265	Atp5a1	ATP synthase subunit alpha, mitochondrial;ATP synthase subunit alpha	22	48485000	58003000	38733000	217320	189010	146800
Q04447	Ckb	Creatine kinase B-type	16	32093000	23064000	15318000	73977	63662	54965
Q04690	Nf1	Neurofibromin	4	90830	53071	14444	0	0	0
Q04750	Top1	DNA topoisomerase 1	10	741750	1393500	567340	388430	367820	245940
Q04857	Col6a1	Collagen alpha-1(VI) chain	8	29975	205140	66550	1284700	1286600	1222800
Q05816	Fabp5	Fatty acid-binding protein, epidermal	2	96809	14197	0	0	0	0
Q059T9	Prpf4	U4/U6 small nuclear ribonucleoprotein Prp4	14	995530	1439100	1036400	0	8753.8	0
Q059U9	Akap8	A-kinase anchor protein 8	2	107500	128910	70811	0	11238	10558
Q05BF9	Pdp1	[Pyruvate dehydrogenase [acetyl-transferring]]-phosphatase 1, mitochondrial	3	103280	90950	78026	0	0	0
Q05CC5	Ppig	Peptidyl-prolyl cis-trans isomerase G;Peptidyl-prolyl cis-trans isomerase	6	285830	472050	354050	69516	151260	69941
Q05CJ7	Ctr9	RNA polymerase-associated protein CTR9 homolog	8	237910	374320	136420	0	0	8761.3
Q05DE7	Smarca1	Probable global transcription activator SNF2L1	9	3492.7	847.02	15326	104760	254120	118440
Q06138	Cab39	Calcium-binding protein 39	2	43024	38973	0	0	0	0
Q06185	Atp5i	ATP synthase subunit e, mitochondrial	3	197080	408860	304170	0	0	14644
Q07417	Acads	Short-chain specific acyl-CoA dehydrogenase, mitochondrial	6	269210	293750	155480	0	0	0
Q08288	Lyar	Cell growth-regulating nucleolar protein	3	0	19392	52631	0	17250	0
Q08331	Calb2	Calretinin	4	205170	182560	111540	0	0	0
Q08460	Kcnma1	Calcium-activated potassium channel subunit alpha-1	5	244580	210630	188570	0	0	0
Q08642	Padi2	Protein-arginine deiminase type-2	5	156850	339270	105220	0	0	0
Q0KIX1	Wwc1	Protein KIBRA	2	32280	28991	37668	0	0	0
Q0KL02	Trio	Triple functional domain protein	8	367540	176220	228940	35951	31346	10985
Q0PD14	Rab39b	Ras-related protein Rab-39B	2	10796	71813	0	0	0	0
Q0PD62	Rab3b	Ras-related protein Rab-3B	3	1023900	778970	464100	14720	19236	25042
Q0PD63	Rab3a	Ras-related protein Rab-3A	4	12591000	13974000	12278000	339890	342510	194590
Q0PD64	Rab2b	Ras-related protein Rab-2B	2	167470	148130	110960	0	0	0
Q0PD65	Rab2a	Ras-related protein Rab-2A	3	2628800	3052800	3667900	61235	9779.2	0
Q0QEZ4	Sdhb	Succinate dehydrogenase [ubiquinone] iron-sulfur subunit, mitochondrial	10	1636400	2406100	860270	0	3763.6	0
Q0V8T9	Cntnap5a	Contactin-associated protein like 5-1	2	12176	31987	0	0	0	0
Q0VBD0	Itgb8	Integrin beta	3	58906	16276	47801	0	0	0
Q0VBL3	Rbm15		10	578000	964960	874290	231100	328710	118940
Q0VBU4	Ccdc47	Coiled-coil domain-containing protein 47	7	159750	172520	116520	0	0	0
Q0VDM6	Folh1	Glutamate carboxypeptidase 2	3	20233	96206	0	0	0	0
Q0VF51	Rims2	Regulating synaptic membrane exocytosis protein 2	5	108790	60581	18929	0	5560.6	0
Q0VF55	Atp2b3	Calcium-transporting ATPase	18	2608500	2138600	1787400	7866.8	0	0
Q0VGN2	Myt1l	Myelin transcription factor 1-like protein	7	0	26694	69055	10754	33026	0
Q0VGQ1	Hsd17b12	Very-long-chain 3-oxoacyl-CoA reductase	6	533150	481130	470970	0	0	0
Q0VGU4	Vgf		4	25073	17685	54403	0	0	0
Q0VGU9	Rbm39	RNA-binding protein 39	11	1526400	2086700	1814800	702690	792830	674420
Q149D1	Thnsl1	Threonine synthase-like 1	4	211880	198320	105930	0	0	0
Q149L6	Dnajb14	DnaJ homolog subfamily B member 14	2	55315	101900	131670	0	13369	0
Q149V4	Hist2h2ac	Histone H2A;Histone H2A type 2-C;Histone H2A type 2-A	2	22847000	30908000	32501000	63991000	122780000	67184000
Q14AF6	Snrpd2	Small nuclear ribonucleoprotein Sm D2	5	567830	1022000	1133600	364110	395550	168580
Q14AX6	Cdk12	Cyclin-dependent kinase 12	4	2607.6	35693	75955	0	0	0
Q14BH8	Cacna2d1		2	2918900	1994100	1355500	332570	407700	365390
Q14BI1	Slc24a2		5	307990	371390	199030	0	0	0
Q14BI2	Grm2	Metabotropic glutamate receptor 2	3	125680	219290	53427	0	0	0
Q14BL1	Nadk2	NAD kinase 2, mitochondrial	3	23829	80957	123200	0	0	0
Q14BZ3	Lxn	Latexin	2	103620	0	64557	0	0	0
Q14C24	U2af1	Splicing factor U2AF 35 kDa subunit	3	395150	483430	500870	41212	48813	32912
Q14CH0	Fam171b	Protein FAM171B	5	29633	58398	33886	0	0	0
Q14DK3	Bcas1	Breast carcinoma-amplified sequence 1 homolog	6	1081300	843960	337280	538540	313330	210930
Q1MXF8	Scn2b	Sodium channel subunit beta-2	2	0	176380	49221	0	0	0
Q1WIL9	Cadm1	Cell adhesion molecule 1	2	1932300	1879600	887000	0	0	0
Q1XID4	Atp6ap2	Renin receptor	5	1059700	1315300	883320	0	0	0
Q2I0J8	Vwf	von Willebrand factor;von Willebrand antigen 2	14	291270	282710	440030	48727	224790	160970
Q2M2Q8	Msi2	RNA-binding protein Musashi homolog 2	5	91640	120290	167860	0	102910	10367
Q2M3X8	Phactr1	Phosphatase and actin regulator 1;Phosphatase and actin regulator	6	0	72351	38992	16498	43112	25328
Q2M4J2	Plcb1	Phosphoinositide phospholipase C;1-phosphatidylinositol 4,5-bisphosphate phosphodiesterase beta-1	19	1321900	1102600	471120	0	0	0
Q2TPA8	Hsdl2	Hydroxysteroid dehydrogenase-like protein 2	3	49967	15873	19404	0	0	0
Q32NY6	Nr2f1	COUP transcription factor 1;COUP transcription factor 2	4	199460	46996	224170	0	0	0
Q3KNM9	Apoo	Apolipoprotein O	3	1141000	487710	1040800	0	0	0
Q3KQQ1	Nsfl1c	NSFL1 cofactor p47	8	381370	162780	217830	0	0	0
Q3LFS6	Ceacam1	Carcinoembryonic antigen-related cell adhesion molecule 1	2	11727	25981	0	0	0	0
Q3T984	Ptbp1	Polypyrimidine tract-binding protein 1	9	1075200	1466100	1243500	0	34960	0
Q3T9A1	Ehd1	EH domain-containing protein 1	3	44132	0	11239	0	0	0
Q3T9Z2	Grhpr	Glyoxylate reductase/hydroxypyruvate reductase	5	110430	38858	0	0	0	0
Q3TA40	6430548M08Rik	Uncharacterized protein KIAA0513	4	543860	147060	222470	92718	91072	36947
Q3TA68	Wdr36		6	108890	0	60771	89611	94702	207790
Q3TA75	Fxr2	Fragile X mental retardation syndrome-related protein 2	3	24801	54633	0	17016	13966	3654.5
Q3TAL2	Scamp2	Secretory carrier-associated membrane protein 2	2	56236	30144	79457	0	0	0
Q3TAP5	Tra2a	Transformer-2 protein homolog alpha	4	1376900	2209900	1644800	457640	3053200	1256700
Q3TAR6	Vrk3	Inactive serine/threonine-protein kinase VRK3	3	0	56851	30712	11713	33968	42143
Q3TBZ3	Tcof1	Treacle protein	2	2078.9	0	28118	13543	19460	6621.6
Q3TCA7	Aplp1	Amyloid-like protein 1;C30	2	24563	23528	802.67	0	0	0
Q3TCH7	Cul4a	Cullin-4A	2	19551	17026	15095	15405	17007	19801
Q3TCI1	Nucb1	Nucleobindin-1	4	107000	97193	92182	0	0	0
Q3TCR7	Dnm2	Dynamin-2	3	63395	3702.5	96434	42855	0	0
Q3TD17	Slc2a1	Solute carrier family 2, facilitated glucose transporter member 1	4	3893800	5812300	6098300	22190	0	37259
Q3TD37	Pde2a	cGMP-dependent 3,5-cyclic phosphodiesterase	13	1686600	876570	896150	79567	5235.9	66858
Q3TD41	Kat7	Histone acetyltransferase;Histone acetyltransferase KAT7	4	25370	39676	0	707910	924950	619520
Q3TD51	Picalm	Phosphatidylinositol-binding clathrin assembly protein	2	269960	224550	206910	0	0	0
Q3TD71	Scamp1	Secretory carrier-associated membrane protein 1	6	1687500	1399700	988100	11351	9772.6	0
Q3TD78	Gbas	Protein NipSnap homolog 2	5	1274900	0	84612	0	0	0
Q3TDA7	Pacsin2	Protein kinase C and casein kinase substrate in neurons protein 2	5	141920	13518	30160	0	0	0
Q3TDI5	Pex19	Peroxisomal biogenesis factor 19	3	96316	2121.7	0	0	0	0
Q3TDK6	Rogdi	Protein rogdi homolog	5	273490	26422	175180	0	0	0
Q3TDM2	Camk1d	Calcium/calmodulin-dependent protein kinase type 1D;Calcium/calmodulin-dependent protein kinase type 1	2	41985	25958	1561.7	0	0	0
Q3TDN2	Faf2	FAS-associated factor 2	6	424730	546580	481570	0	0	0
Q3TDN8	Bphl	Valacyclovir hydrolase	6	356330	437940	476840	0	0	0
Q3TDS9	Rpl13a	60S ribosomal protein L13a	3	201330	384250	261860	755910	1105900	825140
Q3TDT0	Trim3	Tripartite motif-containing protein 3	9	221550	213320	164820	13597	12376	22258
Q3TDU5	Mfge8	Lactadherin	2	25361	0	12627	0	0	0
Q3TED3	Acly	ATP-citrate synthase	9	712020	131930	102940	0	0	0
Q3TEL0	Ppt1	Palmitoyl-protein thioesterase 1	4	129810	422010	235470	0	10669	0
Q3TEN9	Gyk	Glycerol kinase	7	683850	593590	220990	0	0	0
Q3TES0	Iqsec3	IQ motif and SEC7 domain-containing protein 3	3	11137	31156	0	0	0	0
Q3TET5	Pmpcb	Mitochondrial-processing peptidase subunit beta	2	60338	54600	63515	0	0	0
Q3TEX7	Mfn2	Mitofusin-2	9	1475000	486400	339110	0	0	0
Q3TF41	Nap1l1	Nucleosome assembly protein 1-like 1	3	255720	337750	162210	23222	0	0
Q3TFA9	Tmod3	Tropomodulin-3	4	0	82770	18109	0	27535	15809
Q3TFD2	Lpcat1	Lysophosphatidylcholine acyltransferase 1	2	45323	38825	3588.5	0	0	0
Q3TFE8	Kpnb1	Importin subunit beta-1	18	1977800	4227400	2791400	40267	23517	0
Q3TFF0	Dnaja2	DnaJ homolog subfamily A member 2	5	243160	237080	232320	0	127620	103290
Q3TFP0	Srsf10	Serine/arginine-rich splicing factor 10	3	2102400	2336300	1550800	1304100	1151800	1270500
Q3TFP8	Pgrmc1	Membrane-associated progesterone receptor component 1	7	2589200	2788800	2678500	0	0	0
Q3TG58	Eif4h	Eukaryotic translation initiation factor 4H	4	77252	46685	0	7803	0	0
Q3TG71	Cndp2	Cytosolic non-specific dipeptidase	3	13871	27489	38198	0	0	0
Q3TGI9	Rsl1d1	Ribosomal L1 domain-containing protein 1	11	93654	316400	263250	1439100	1973600	1474600
Q3TGY1	Rsrc1	Serine/Arginine-related protein 53	3	30712	198760	135760	0	0	0
Q3TH46	Rdx	Radixin	3	393900	301520	302270	0	0	0
Q3TH57	Tcerg1	Transcription elongation regulator 1	7	307910	128550	177510	0	0	0
Q3TH64	Cyb5b	Cytochrome b5 type B	4	1747300	2138400	1708700	0	0	0
Q3THA6	Srsf7	Serine/arginine-rich splicing factor 7	3	786120	918240	1232400	438860	443400	311330
Q3THB3	Hnrnpm	Heterogeneous nuclear ribonucleoprotein M	21	2429700	5338700	4813300	2507600	2289400	1714900
Q3THQ5	Stip1	Stress-induced-phosphoprotein 1	13	1326400	672440	816830	0	0	0
Q3THS8	Rcl1	RNA 3-terminal phosphate cyclase-like protein	3	50053	103120	106320	7120.4	0	0
Q3THX4	Vps45	Vacuolar protein sorting-associated protein 45	8	254390	186740	203120	0	0	0
Q3TI40	Mtx2	Metaxin-2	4	223750	162170	15948	0	0	0
Q3TI65	Mtfp1	Mitochondrial fission process protein 1	2	0	7662.4	42631	0	0	0
Q3TIC8	Uqcrc1	Cytochrome b-c1 complex subunit 1, mitochondrial	13	8514800	8562800	7076400	17637	0	0
Q3TIR3	Ric8a	Synembryn-A	2	9883.4	42001	0	0	0	0
Q3TIU7	Ndufs1	NADH-ubiquinone oxidoreductase 75 kDa subunit, mitochondrial	28	7171900	9417400	7453100	54492	37588	14625
Q3TIX9	Usp39	U4/U6.U5 tri-snRNP-associated protein 2	10	953550	1243600	1395100	6466.8	0	0
Q3TJ01	Rtcb	tRNA-splicing ligase RtcB homolog	7	271650	376220	229930	0	0	0
Q3TJ23	Cdh5	Cadherin-5	6	25549	26876	107830	22903	283710	130260
Q3TJ39	Rab5c	Ras-related protein Rab-5C	4	1826000	1406700	1728200	20669	0	0
Q3TJ52	Rad23b	UV excision repair protein RAD23 homolog B	3	67677	98217	49100	0	0	0
Q3TJA9	Dnaja3	DnaJ homolog subfamily A member 3, mitochondrial	8	241500	114060	419950	44794	52869	14673
Q3TJD7	Pdlim7	PDZ and LIM domain protein 7	5	133520	155130	132090	0	0	0
Q3TJG6	Ptges3	Prostaglandin E synthase 3	2	26510	113650	66654	0	0	0
Q3TJI8	Hsd11b1	Corticosteroid 11-beta-dehydrogenase isozyme 1	2	0	24626	40552	0	0	0
Q3TJN9	Ptgs1	Prostaglandin G/H synthase 1	3	0	39215	140410	0	0	0
Q3TJX6	Utp18	U3 small nucleolar RNA-associated protein 18 homolog	4	6380	0	27577	154320	163050	89409
Q3TKM5	Idh3g	Isocitrate dehydrogenase [NAD] subunit, mitochondrial;Isocitrate dehydrogenase [NAD] subunit gamma 1, mitochondrial	7	1863100	1914600	1547900	0	0	0
Q3TKP3	Atxn10	Ataxin-10	4	50347	107910	68819	11441	34217	20619
Q3TKY6	Cwc27	Peptidyl-prolyl cis-trans isomerase CWC27 homolog	3	0	22492	48935	0	0	0
Q3TL58	Skp1a	S-phase kinase-associated protein 1	3	571040	402720	507310	50672	91797	87937
Q3TL79	Ahsa1	Activator of 90 kDa heat shock protein ATPase homolog 1	2	104380	76342	240980	0	0	8517.9
Q3TLE4	Taf15		3	656350	530190	900190	0	0	0
Q3TLF7	Spin1	Spindlin-1	3	74861	142720	117390	2300.2	72044	0
Q3TLG2	Akap8l	A-kinase anchor protein 8-like	6	91983	194580	304270	118080	118320	111980
Q3TLM7	Snx16	Sorting nexin-16	2	0	10227	19771	0	0	0
Q3TLR3	Trim32	E3 ubiquitin-protein ligase TRIM32	2	0	40928	11446	0	0	0
Q3TLX1	Nampt	Nicotinamide phosphoribosyltransferase	2	5787.2	111820	8264.4	0	0	0
Q3TM67	Dkc1	H/ACA ribonucleoprotein complex subunit 4	12	966230	1327100	1530200	316690	463170	379130
Q3TML0	Pdia6	Protein disulfide-isomerase A6	8	554930	880240	436980	0	0	0
Q3TMU8	Dpysl4	Dihydropyrimidinase-related protein 4	9	480670	240070	122950	0	0	0
Q3TMZ1	Pycr2	Pyrroline-5-carboxylate reductase;Pyrroline-5-carboxylate reductase 2	4	127760	71981	93290	0	0	0
Q3TN26	Slc27a1	Long-chain fatty acid transport protein 1	5	29097	181490	104050	0	0	0
Q3TN42	Utp15	U3 small nucleolar RNA-associated protein 15 homolog	5	6423200	0	51977	149100	552600	133460
Q3TN93	Ubqln1	Ubiquilin-1	2	46869	0	33237	0	0	0
Q3TNH0	Tmpo	Lamina-associated polypeptide 2, isoforms beta/delta/epsilon/gamma	5	3574800	4803400	4353400	15055	23835	12563
Q3TNL9	mt-Nd1	NADH-ubiquinone oxidoreductase chain 1	2	72929	277660	0	0	0	0
Q3TPD9	Maoa	Amine oxidase [flavin-containing] A	9	2270800	3147100	2085000	0	0	0
Q3TPI3	Trim2	Tripartite motif-containing protein 2	5	253260	140360	85232	0	0	0
Q3TPT3	Syt1	Synaptotagmin-1	15	8624800	8108100	6590100	105470	27329	38216
Q3TPX4	Exoc5	Exocyst complex component 5	2	76720	32310	0	0	0	0
Q3TPZ5	Dctn2	Dynactin subunit 2	9	976940	957360	693610	0	0	0
Q3TQ70	Gnb1	Guanine nucleotide-binding protein G(I)/G(S)/G(T) subunit beta-1	8	11708000	12153000	0	8639.9	43832	0
Q3TQK9	Nedd4l	E3 ubiquitin-protein ligase NEDD4-like	4	228860	215260	21230	43931	129430	22950
Q3TQP7	Acat1	Acetyl-CoA acetyltransferase, mitochondrial	11	7758900	8756200	6775000	0	0	0
Q3TQY2	Dctn4	Dynactin subunit 4	5	94085	39872	141080	0	0	0
Q3TQZ8	Slc7a1	High affinity cationic amino acid transporter 1	3	1303.3	64589	86141	0	0	0
Q3TR43	Dpp4	Dipeptidyl peptidase 4;Dipeptidyl peptidase 4 membrane form;Dipeptidyl peptidase 4 soluble form	3	78029	27821	30422	0	0	0
Q3TR90	Hdgfrp3	Hepatoma-derived growth factor-related protein 3	3	706890	1137100	1044900	552070	603260	277880
Q3TRH8	Capzb	F-actin-capping protein subunit beta	10	1292000	915900	1255400	176210	17791	0
Q3TRJ1	Vps35	Vacuolar protein sorting-associated protein 35	8	1020700	720110	666320	0	0	0
Q3TS44	Psma1	Proteasome subunit alpha type;Proteasome subunit alpha type-1	3	0	30946	39346	1497100	0	0
Q3TSE2	C2cd5	C2 domain-containing protein 5	2	223900	0	19922	0	0	0
Q3TSS9	Cdk5rap3	CDK5 regulatory subunit-associated protein 3	4	83838	336930	89555	0	0	0
Q3TSU7	Arhgap35	Rho GTPase-activating protein 35	3	93478	26744	0	0	0	0
Q3TT51	Scg5	Neuroendocrine protein 7B2;N-terminal peptide;C-terminal peptide	2	15988	41780	53302	0	0	0
Q3TT92	Dpysl3	Dihydropyrimidinase-related protein 3	6	1139000	538810	171930	10785	0	25536
Q3TT94	Ppp2r2a	Serine/threonine-protein phosphatase 2A 55 kDa regulatory subunit B;Serine/threonine-protein phosphatase 2A 55 kDa regulatory subunit B alpha isoform	3	176980	55689	105410	0	0	0
Q3TTA8	Lnpep	Leucyl-cystinyl aminopeptidase	2	61847	69449	38520	0	0	0
Q3TTH9	Pum2	Pumilio homolog 2	2	2853.5	0	287510	0	0	0
Q3TTT2	P4ha1	Prolyl 4-hydroxylase subunit alpha-1	2	20717	68831	13327	0	0	0
Q3TTV6	Tfip11	Tuftelin-interacting protein 11	12	288430	543800	541160	0	7509.3	0
Q3TU36	Rap1gds1		8	901320	609480	375850	10349	0	0
Q3TU85	Hspa1b	Heat shock 70 kDa protein 1A;Heat shock 70 kDa protein 1B	5	322640	184510	573060	33480	98134	42446
Q3TUI3	Brd3	Bromodomain-containing protein 3	6	130580	196110	369570	170280	252850	156520
Q3TUQ7	Prkaa1	5-AMP-activated protein kinase catalytic subunit alpha-1;5-AMP-activated protein kinase catalytic subunit alpha-2	3	138640	78918	73896	0	0	0
Q3TVB5	Rbmx2	RNA-binding motif protein, X-linked 2	2	70802	17756	154570	44583	0	30725
Q3TVI6	Appl2	DCC-interacting protein 13-beta	3	48326	54632	16795	0	0	0
Q3TVJ8	Ssr4	Translocon-associated protein subunit delta	4	279680	593470	112900	0	0	0
Q3TVS6	Ctsb	Cathepsin B;Cathepsin B light chain;Cathepsin B heavy chain	6	360660	225170	188630	0	0	0
Q3TVU9	Dhrs1	Dehydrogenase/reductase SDR family member 1	4	159200	218830	121800	0	0	0
Q3TVZ5	Immt	MICOS complex subunit Mic60	10	5477200	5974900	6279500	612170	675270	364990
Q3TW21	Ola1	Obg-like ATPase 1	3	71377	73426	45903	0	0	0
Q3TWG5	Dync1li1	Cytoplasmic dynein 1 light intermediate chain 1	9	880340	354140	286020	0	0	0
Q3TWG9	Serpinh1	Serpin H1	9	319750	548760	492510	85301	218430	19972
Q3TWM9	Psap	Prosaposin	3	43048	35130	116400	0	0	0
Q3TWN3	Cnnm2	Metal transporter CNNM2	3	23505	151710	33269	0	0	0
Q3TWN8	Aldh18a1	Delta-1-pyrroline-5-carboxylate synthase;Glutamate 5-kinase;Gamma-glutamyl phosphate reductase	2	49877	13351	0	0	0	0
Q3TWV4	Ap2m1	AP-2 complex subunit mu	11	3061300	3796500	2505400	0	72510	1898.7
Q3TWW8	Srsf6	Serine/arginine-rich splicing factor 6	4	148050	347440	791610	78131	142860	60150
Q3TXN6	Cstf3	Cleavage stimulation factor subunit 3	9	434830	454900	223870	0	0	0
Q3TXR5	Rps2	40S ribosomal protein S2	5	256380	299380	114910	37400	143580	6440.6
Q3TXR9	Hexb	Beta-hexosaminidase;Beta-hexosaminidase subunit beta	2	59676	0	3523.8	0	0	0
Q3TXS7	Psmd1	26S proteasome non-ATPase regulatory subunit 1	3	104950	68316	78982	0	0	0
Q3TXV4	Rab31	Ras-related protein Rab-31	4	107460	149860	138200	0	0	0
Q3TXW9	Sin3b	Paired amphipathic helix protein Sin3b	3	31670	85671	94711	0	0	0
Q3TXX3	Zfyve27	Protrudin	2	27815	27656	0	0	0	0
Q3TXY3	Tmem201	Transmembrane protein 201	5	167680	569770	351880	6785.8	155110	0
Q3TY51	mKIAA0531	Kinesin-like protein;Kinesin heavy chain isoform 5C	9	441770	111300	94043	0	16204	17457
Q3TY78	Gnal	Guanine nucleotide-binding protein G(olf) subunit alpha	7	288770	151680	151940	0	0	0
Q3TYB2	Neurod2	Neurogenic differentiation factor;Neurogenic differentiation factor 2	3	27024	54812	43360	32457	110470	38776
Q3TYE5	Lsamp	Limbic system-associated membrane protein	6	766880	274260	361510	670580	779470	681520
Q3TYH2	Rab15	Ras-related protein Rab-15	4	312810	237160	106310	0	0	0
Q3TYI5	Cacnb4	Voltage-dependent L-type calcium channel subunit beta-4	6	649420	654960	424450	65736	66235	25517
Q3TYL9	Cnp	2,3-cyclic-nucleotide 3-phosphodiesterase	23	39038000	0	42297000	3995300	2453400	2394900
Q3TZ27	Pdgfrb	Receptor protein-tyrosine kinase;Platelet-derived growth factor receptor beta	3	24115	125940	36400	0	0	0
Q3TZ64	Kcna1	Potassium voltage-gated channel subfamily A member 1	2	85515	209790	84541	0	0	0
Q3TZE2	Adam11	Disintegrin and metalloproteinase domain-containing protein 11	5	280040	278060	41095	0	0	0
Q3TZQ2	Msn	Moesin	7	638600	439950	502210	0	7967	0
Q3TZY4	Tmcc2	Transmembrane and coiled-coil domains protein 2	3	33030	40192	10483	0	0	0
Q3TZZ7	Esyt2	Extended synaptotagmin-2	20	1061100	1607700	1553800	0	0	0
Q3U0D7	Arf6	ADP-ribosylation factor 6	4	588470	428650	248830	0	36129	0
Q3U0S6	Rasip1	Ras-interacting protein 1	2	4105	22150	28045	0	0	0
Q3U0T9	Rab35	Ras-related protein Rab-35	6	477400	239760	241420	0	19476	0
Q3U0Z1	Coch	Cochlin	2	0	13394	4509.8	0	0	0
Q3U102	Esam	Endothelial cell-selective adhesion molecule	7	441850	406620	605030	0	0	0
Q3U125	Fam213a	Redox-regulatory protein FAM213A	7	1201200	1114500	1275100	0	0	0
Q3U1J4	Ddb1	DNA damage-binding protein 1	14	159470	352070	339760	226050	283590	217740
Q3U1N3	Rras	Ras-related protein R-Ras	2	46058	47500	23503	0	0	0
Q3U1N8	Ints1	Integrator complex subunit 1	3	46983	79201	45393	0	0	0
Q3U1S6	Csde1	Cold shock domain-containing protein E1	7	125320	148160	138010	0	0	0
Q3U1T3	Brms1l	Breast cancer metastasis-suppressor 1-like protein	2	29139	60437	28132	0	0	0
Q3U2F2	Arfgef2	Brefeldin A-inhibited guanine nucleotide-exchange protein 2	3	108710	71080	27062	0	0	0
Q3U2F9	Gnb4	Guanine nucleotide-binding protein subunit beta-4	7	385940	459970	178850	0	0	0
Q3U2G2	Hspa4	Heat shock 70 kDa protein 4	22	3427600	1870100	1559600	0	0	0
Q3U2P3	Capn5	Calpain-5	5	963500	78344	71839	0	0	0
Q3U2W2	Mybbp1a	Myb-binding protein 1A	26	709700	911360	1142900	482370	1637800	1194200
Q3U2Z5	Eps8	Epidermal growth factor receptor kinase substrate 8	4	42966	39617	17248	0	0	0
Q3U344	Arf3	ADP-ribosylation factor 1;ADP-ribosylation factor 3;ADP-ribosylation factor 2	4	5355200	4225900	2678200	382570	299820	425660
Q3U366	Rab11fip2	Rab11 family-interacting protein 2	6	169670	82780	89486	0	0	0
Q3U379	Gpc1	Glypican-1;Secreted glypican-1	5	19449	27540	0	12318	15142	0
Q3U3C4	Sh3gl1	Endophilin-A2	3	125970	107280	0	0	0	0
Q3U3C7	Taf5l	TAF5-like RNA polymerase II p300/CBP-associated factor-associated factor 65 kDa subunit 5L	2	7974.2	467.84	0	0	0	0
Q3U3F6	Raly	RNA-binding protein Raly	11	2010500	2502500	1986900	2255000	2493400	1963300
Q3U3J9	Aldh3b1	Aldehyde dehydrogenase;Aldehyde dehydrogenase family 3 member B1	5	125610	94867	125340	14379	0	0
Q3U3S0	Strn4	Striatin-4	2	84037	35902	0	0	0	0
Q3U3T6	Stk24	Serine/threonine-protein kinase 24;Serine/threonine-protein kinase 24 35 kDa subunit;Serine/threonine-protein kinase 24 12 kDa subunit;Serine/threonine-protein kinase 26	3	70280	16087	23841	0	0	0
Q3U4G8	Coro2a	Coronin;Coronin-2A	5	665430	606130	581200	0	0	0
Q3U4H0	Mapre1	Microtubule-associated protein RP/EB family member 1	3	31433	66603	0	0	0	0
Q3U4U6	Cct3	T-complex protein 1 subunit gamma	12	663050	473700	431760	0	0	0
Q3U4W8	Usp5	Ubiquitin carboxyl-terminal hydrolase;Ubiquitin carboxyl-terminal hydrolase 5	11	519910	363310	304770	0	0	0
Q3U518	Prkcsh	Glucosidase 2 subunit beta	5	192030	181250	304170	0	0	0
Q3U5I8	Nrp2	Neuropilin-2	2	34640	32343	37373	0	0	0
Q3U5Q7	Cmpk2	UMP-CMP kinase 2, mitochondrial	3	81024	30935	101620	0	0	0
Q3U661	Tox4	TOX high mobility group box family member 4	3	149170	218760	207890	0	0	0
Q3U6D2	Rcc1	Regulator of chromosome condensation	10	461860	866020	806900	153880	336310	90560
Q3U6D7	Syngr1	Synaptogyrin-1	2	413980	708980	121400	0	0	0
Q3U6K9	Psat1	Phosphoserine aminotransferase	3	132150	190800	32078	0	0	0
Q3U6M5	Ranbp1	Ran-specific GTPase-activating protein	2	214510	62757	140550	0	0	0
Q3U6U7	Wars	Tryptophan--tRNA ligase, cytoplasmic;T1-TrpRS;T2-TrpRS	5	304600	131590	0	0	0	0
Q3U741	Ddx17	Probable ATP-dependent RNA helicase DDX17	18	10571000	15246000	11598000	4424800	2799400	2669900
Q3U781	Srsf3	Serine/arginine-rich splicing factor 3	6	6951000	14044000	4336300	4121300	1762400	2735000
Q3U7D2	Rpl15	Ribosomal protein L15;60S ribosomal protein L15	2	133350	245550	108850	49934	211020	0
Q3U7F3	Hnrnpa1	Heterogeneous nuclear ribonucleoprotein A1;Heterogeneous nuclear ribonucleoprotein A1, N-terminally processed	21	18311000	28041000	27541000	6531300	8814000	5153200
Q3U7F6	Zfp422	Zinc finger protein 22	4	0	147710	202160	31841	59497	30033
Q3U7R1	Esyt1	Extended synaptotagmin-1	17	511450	1137600	782090	0	0	0
Q3U7S9	Mvp	Major vault protein	3	41384	90153	173110	0	0	0
Q3U7Z6	Pgam1	Phosphoglycerate mutase 1	11	3649100	2928700	2638900	0	0	0
Q3U868	Parp1	Poly [ADP-ribose] polymerase 1	10	82572	116990	104770	181260	647850	183120
Q3U8F5	Psmd12	26S proteasome non-ATPase regulatory subunit 12	2	47868	92017	0	0	0	0
Q3U8N1	Sars	Serine--tRNA ligase, cytoplasmic	3	246660	171320	114430	0	0	0
Q3U8S5	Capn2	Calpain-2 catalytic subunit	4	88438	20195	44769	0	0	0
Q3U8W0	Ppp1ca	Serine/threonine-protein phosphatase PP1-alpha catalytic subunit;Serine/threonine-protein phosphatase	3	2529900	1934300	3005500	18880	0	0
Q3U931	G3bp2	Ras GTPase-activating protein-binding protein 2	5	291880	347200	359310	21388	0	0
Q3U935	Cnbp	Cellular nucleic acid-binding protein	2	15591	100890	48655	0	0	0
Q3U9G9	Lbr	Lamin-B receptor	10	542800	916030	758980	172330	169070	250280
Q3U9K3	Coro1a	Coronin;Coronin-1A	6	956180	449510	360700	0	0	0
Q3U9U5	Bcap31	B-cell receptor-associated protein 31	5	423840	93804	67427	0	0	0
Q3U9V4	Gnb2	Guanine nucleotide-binding protein G(I)/G(S)/G(T) subunit beta-2	8	7404000	7380700	4697000	0	0	0
Q3U9X2	Lsm2	U6 snRNA-associated Sm-like protein LSm2	3	458960	653050	795340	0	0	0
Q3UA17	Mtch2	Mitochondrial carrier homolog 2	7	1210200	1505800	1192600	0	0	1614.4
Q3UA52	Arpc2	Actin-related protein 2/3 complex subunit 2	5	234200	38555	319440	0	0	0
Q3UA79	Tap2	Antigen peptide transporter 2	2	41451	38806	0	0	0	0
Q3UAC4	Ddx41	Probable ATP-dependent RNA helicase DDX41	4	34336	43644	57880	5714.6	30339	13495
Q3UB63	Slc25a3	Phosphate carrier protein, mitochondrial	7	13192000	9904200	5619500	301220	259190	90203
Q3UB90	Rpl3	60S ribosomal protein L3	7	108240	425220	262750	304240	154380	297860
Q3UBR8	Timm17b	Mitochondrial import inner membrane translocase subunit Tim17-B	2	134600	110900	48697	0	0	0
Q3UBX7	C1qa	Complement C1q subcomponent subunit A	3	57111	61215	24653	0	0	0
Q3UCC6	Sucla2	Succinyl-CoA ligase subunit beta;Succinyl-CoA ligase [ADP-forming] subunit beta, mitochondrial	10	2675100	3347600	2653600	0	20494	0
Q3UCF2	Cdc5l	Cell division cycle 5-like protein	19	1975800	3340300	2049900	377980	239490	182640
Q3UCH0	Rpl6	60S ribosomal protein L6	9	292190	659480	518300	764870	620880	234370
Q3UD67	Aars	Alanine--tRNA ligase, cytoplasmic	8	325980	129230	63839	0	0	0
Q3UDD3	Poldip3	Polymerase delta-interacting protein 3	3	104760	144260	146790	3177.8	35559	3117.5
Q3UDF8	Eif2s3x	Eukaryotic translation initiation factor 2 subunit 3, X-linked;Eukaryotic translation initiation factor 2 subunit 3, Y-linked	3	146090	47220	88817	0	0	0
Q3UDG0	Aldh9a1	4-trimethylaminobutyraldehyde dehydrogenase	4	245480	52845	119530	0	0	0
Q3UDQ7	Afg3l2	AFG3-like protein 2	4	99979	172430	26575	0	0	0
Q3UDR2	P4hb	Protein disulfide-isomerase	12	1794400	1738600	1319500	0	0	0
Q3UDS1	Cpsf3	Cleavage and polyadenylation specificity factor subunit 3	5	106740	300980	227830	0	0	0
Q3UDS4	Sqrdl	Sulfide:quinone oxidoreductase, mitochondrial	6	202720	393810	157210	0	60390	0
Q3UDS7	Adpgk	ADP-dependent glucokinase	4	49393	174970	101940	0	0	0
Q3UDZ1	Rhog	Rho-related GTP-binding protein RhoG	6	1491500	1967300	853040	3203.2	35612	6082.9
Q3UE99	Lgmn	Legumain	2	20420	13655	47665	0	0	0
Q3UEB3	Puf60	Poly(U)-binding-splicing factor PUF60	9	1329700	1663800	1146400	0	0	0
Q3UEK3	Eif3a	Eukaryotic translation initiation factor 3 subunit A	3	39485	108660	49050	0	0	0
Q3UEQ1	Inpp4a		2	211670	78233	1432.6	0	0	0
Q3UEW2	Dmtn	Dematin	5	561040	227420	99826	0	0	0
Q3UEW8	Pdpk1	3-phosphoinositide-dependent protein kinase 1	5	78141	71272	169730	0	0	0
Q3UF58	Cat	Catalase	8	367230	381390	515430	0	0	0
Q3UF82	Mapk1	Mitogen-activated protein kinase;Mitogen-activated protein kinase 1	3	34129	94767	31851	0	0	0
Q3UFJ3	Pdha1	Pyruvate dehydrogenase E1 component subunit alpha;Pyruvate dehydrogenase E1 component subunit alpha, somatic form, mitochondrial	11	3664100	3950900	4232900	33234	0	0
Q3UFP7	Nrp1	Neuropilin-1	2	66854	176490	81687	0	0	0
Q3UG11	Calu	Calumenin	5	55979	164540	107930	0	0	0
Q3UGB5	Dazap1	DAZ-associated protein 1	7	585310	769140	1045100	0	0	0
Q3UGC5	Bcl2l13	Bcl-2-like protein 13	3	25488	0	37062	0	0	0
Q3UGC8	Pcca	Propionyl-CoA carboxylase alpha chain, mitochondrial	14	1256400	798550	954420	0	0	0
Q3UGJ7	Nup62	Nuclear pore glycoprotein p62	8	408980	679420	461390	0	0	0
Q3UGM4	Slc4a2	Anion exchange protein;Anion exchange protein 2	2	66614	97400	146250	0	0	0
Q3UGN9	Stam	Signal transducing adapter molecule 1	2	142530	103100	117270	0	0	0
Q3UGR5	Hdhd2	Haloacid dehalogenase-like hydrolase domain-containing protein 2	4	322120	235740	84357	0	0	0
Q3UGS9	Clpb	Caseinolytic peptidase B protein homolog	5	103250	84433	84916	0	0	0
Q3UGY4	Sptb	Spectrin beta chain, erythrocytic	27	1039000	822540	439890	28724	0	8034.6
Q3UH31	Adar	Double-stranded RNA-specific adenosine deaminase	13	504450	847690	396990	0	0	0
Q3UH37	Nptxr	Neuronal pentraxin receptor	5	172790	139600	219640	0	0	0
Q3UH39	Cntn2	Contactin-2	10	317930	396170	351050	22535	0	0
Q3UH60	Dip2b	Disco-interacting protein 2 homolog B	3	54667	37286	97005	0	0	0
Q3UH62	Trim66	Tripartite motif-containing protein 66	5	0	20932	21130	35304	124510	31718
Q3UH70	Brd4	Bromodomain-containing protein 4	5	153830	196770	160580	0	0	0
Q3UH85	Nol4l		2	13090	8474.7	11262	145290	214590	0
Q3UH86	Numbl	Numb-like protein	3	29413	0	75000	0	0	0
Q3UHA5	Cacna1a	Voltage-dependent P/Q-type calcium channel subunit alpha-1A	5	105490	31060	33484	0	1142	0
Q3UHB1	Nt5dc3	5-nucleotidase domain-containing protein 3	6	281870	83593	157980	0	0	0
Q3UHB8	Ccdc177	Coiled-coil domain-containing protein 177	9	440370	572500	348720	465650	728230	308550
Q3UHD1	Bai1	Brain-specific angiogenesis inhibitor 1	7	137210	158350	73016	0	0	0
Q3UHD6	Snx27	Sorting nexin-27	4	96837	56289	51643	0	0	0
Q3UHD7	Astn1	Astrotactin-1	14	657790	423700	614200	0	0	0
Q3UHD9	Agap2	Arf-GAP with GTPase, ANK repeat and PH domain-containing protein 2	9	281370	526050	343020	68487	357860	159360
Q3UHE1	Pitpnm3	Membrane-associated phosphatidylinositol transfer protein 3	4	48416	28893	52793	0	0	0
Q3UHE7	Kif21a	Kinesin-like protein;Kinesin-like protein KIF21A	6	282380	156870	38203	0	0	0
Q3UHH0	Atp2b2	Calcium-transporting ATPase;Plasma membrane calcium-transporting ATPase 2	3	19120000	19612000	14271000	140970	119300	78895
Q3UHH5	Gnaq	Guanine nucleotide-binding protein G(q) subunit alpha	7	6349600	5627700	3437200	102380	101460	72272
Q3UHJ0	Aak1	AP2-associated protein kinase 1	20	1356300	1335700	1003300	16790	26016	6785.6
Q3UHK1	Slc2a13	Proton myo-inositol cotransporter	2	161180	112660	115810	0	0	0
Q3UHK5	Atp1a2	Sodium/potassium-transporting ATPase subunit alpha-2	25	121610000	117390000	0	1919400	1388900	724500
Q3UHK6	Tenm4	Teneurin-4	6	178440	183310	106130	0	0	0
Q3UHL1	Camkv	CaM kinase-like vesicle-associated protein	17	5154100	2280200	2260800	77894	63076	84062
Q3UHL7	Lamb1	Laminin subunit beta-1	14	90102	71172	121860	781700	2191500	1160800
Q3UHW0	Pum1	Pumilio homolog 1	4	36642	42652	38068	0	14423	0
Q3UHW2	Hsd17b4	Peroxisomal multifunctional enzyme type 2;(3R)-hydroxyacyl-CoA dehydrogenase;Enoyl-CoA hydratase 2	11	747660	1175300	441770	0	0	0
Q3UHW5	Rab8a	Ras-related protein Rab-8A	2	57141	62461	65973	0	0	0
Q3UI39	Snap91	Clathrin coat assembly protein AP180	6	1252400	1270500	1099000	0	40662	14108
Q3UID0	Smarcc2	SWI/SNF complex subunit SMARCC2	12	632330	1071200	1288900	95712	331770	95953
Q3UIH5	Psmc2	26S protease regulatory subunit 7	4	92796	57358	13440	0	0	0
Q3UII2	Cd82	Tetraspanin;CD82 antigen	3	1114600	577620	707750	0	0	0
Q3UIZ0	Gak	Cyclin-G-associated kinase	3	79328	28909	65646	0	0	0
Q3UJ34	Ass1	Argininosuccinate synthase	3	65739	68369	77672	0	0	0
Q3UJ76	Ap2s1	AP-2 complex subunit sigma	4	366210	812390	201220	0	0	0
Q3UJ89	Acss1	Acetyl-coenzyme A synthetase;Acetyl-coenzyme A synthetase 2-like, mitochondrial	2	0	24942	47613	0	0	0
Q3UJA1	Rrp12	RRP12-like protein	8	93204	134240	68203	98944	222140	155410
Q3UJB0	Sf3b2		20	2902900	3710300	3575900	481610	418480	218120
Q3UJC3	Nmt1	Glycylpeptide N-tetradecanoyltransferase;Glycylpeptide N-tetradecanoyltransferase 1	3	69084	69179	11615	0	0	0
Q3UJN2	Ruvbl1	RuvB-like 1	15	422530	1306400	849410	0	55172	0
Q3UJP8	Gart	Trifunctional purine biosynthetic protein adenosine-3;Phosphoribosylamine--glycine ligase;Phosphoribosylformylglycinamidine cyclo-ligase;Phosphoribosylglycinamide formyltransferase	4	90081	19492	0	0	0	0
Q3UJU9	Rmdn3	Regulator of microtubule dynamics protein 3	5	433460	241270	192940	0	0	0
Q3UJX2	Ctnnbl1	Beta-catenin-like protein 1	7	30681	374290	444680	0	0	0
Q3UK24	Wdr37	WD repeat-containing protein 37	2	244640	157240	114270	31067	33538	0
Q3UK68	Naca	Nascent polypeptide-associated complex subunit alpha;Nascent polypeptide-associated complex subunit alpha, muscle-specific form	3	230450	122610	49537	0	0	0
Q3UK81	Atp6v1d	V-type proton ATPase subunit D	5	735750	1295100	1264300	0	0	0
Q3UKJ6	Dhx15	Pre-mRNA-splicing factor ATP-dependent RNA helicase DHX15	20	1039200	2233100	2250300	1869100	2080400	946690
Q3UKJ7	Smu1	WD40 repeat-containing protein SMU1;WD40 repeat-containing protein SMU1, N-terminally processed	12	593890	1180500	891990	0	13768	0
Q3UKM9	Mta3	Metastasis-associated protein MTA3	3	145230	132970	139660	69916	208450	73973
Q3UKQ3	Wbp11	WW domain-binding protein 11	11	382810	692330	634830	0	0	0
Q3UKQ5	M6pr	Cation-dependent mannose-6-phosphate receptor	2	81908	236400	317990	0	0	0
Q3UKT3	Oat	Ornithine aminotransferase, mitochondrial	11	697370	727920	540630	0	0	0
Q3ULE5	Ubxn4	UBX domain-containing protein 4	2	0	71725	150750	0	0	0
Q3ULF7	Actr3	Actin-related protein 3	8	1652800	1355400	1623300	0	0	0
Q3ULH5	Hnrnpu	Heterogeneous nuclear ribonucleoprotein U	28	13336000	0	17837000	26019000	21137000	18172000
Q3ULN5	Fkbp1a	Peptidyl-prolyl cis-trans isomerase;Peptidyl-prolyl cis-trans isomerase FKBP1A	2	297280	124590	64334	13462	0	3744.3
Q3ULN6	Sccpdh	Saccharopine dehydrogenase-like oxidoreductase	4	401770	22568	472690	0	0	0
Q3ULW0	Ran	GTP-binding nuclear protein Ran	5	761190	1724700	773730	0	3332900	350370
Q3UM23	Rnh1	Ribonuclease inhibitor	6	212140	0	42145	0	0	0
Q3UM45	Ppp1r7	Protein phosphatase 1 regulatory subunit 7	7	188170	161400	136120	0	0	0
Q3UME9	Mogs	Mannosyl-oligosaccharide glucosidase	5	147640	414510	189470	0	0	0
Q3UMG4	Ina		2	4188300	4569300	4199700	464680	192160	303630
Q3UMP2	Hmgcl	Hydroxymethylglutaryl-CoA lyase, mitochondrial	6	190100	174500	218260	0	0	0
Q3UMR5	Mcu	Calcium uniporter protein, mitochondrial	8	530580	627540	301040	0	0	0
Q3UN10	Wfs1	Wolframin	5	125930	100540	62325	0	0	0
Q3UN55	Cpt2	Carnitine O-palmitoyltransferase 2, mitochondrial	5	159120	44788	49355	0	0	0
Q3UN60	Mpp6	MAGUK p55 subfamily member 6	10	1203200	850000	447270	0	0	0
Q3UN87	Snrpn	Small nuclear ribonucleoprotein-associated protein;Small nuclear ribonucleoprotein-associated protein B;Small nuclear ribonucleoprotein-associated protein N	3	1818700	0	359590	13677	0	47147
Q3UNH4	Gprin1	G protein-regulated inducer of neurite outgrowth 1	7	291740	178360	89323	81102	21626	0
Q3UNI8	Ddt	D-dopachrome decarboxylase	3	101320	52119	0	0	0	0
Q3UNN4	Smarcc1	SWI/SNF complex subunit SMARCC1	3	0	35640	40210	0	0	0
Q3UP74	Anpep	Aminopeptidase N	18	1172400	2402200	2447600	122610	193140	140990
Q3UPC8	Zfp592	Zinc finger protein 592	3	64061	99801	25513	0	23565	8124.9
Q3UPK6	Psma5	Proteasome subunit alpha type;Proteasome subunit alpha type-5	4	246610	179240	107280	0	0	0
Q3UPL0	Sec31a	Protein transport protein Sec31A	4	60982	56928	69935	0	157340	0
Q3UPX0	Crym	Ketimine reductase mu-crystallin	5	631410	441090	300210	0	0	0
Q3UQL2	Cops3	COP9 signalosome complex subunit 3	3	51558	76488	71656	0	0	0
Q3UQN2	Fcho2	F-BAR domain only protein 2	2	11032	30458	0	0	0	0
Q3UQQ4	Dhx8	ATP-dependent RNA helicase DHX8	5	106880	115100	120020	0	0	0
Q3UR02	Elavl2	ELAV-like protein;ELAV-like protein 2	5	730760	1305400	918000	186580	348370	114880
Q3URA1	Zfx	Zinc finger autosomal protein;Zinc finger X-chromosomal protein	2	21399	14050	74361	0	0	0
Q3URC9	Ace2	Angiotensin-converting enzyme 2;Processed angiotensin-converting enzyme 2	10	456910	302290	275740	0	0	0
Q3URE1	Acsf3	Acyl-CoA synthetase family member 3, mitochondrial	3	36476	174600	0	0	0	0
Q3URF1	Synpo	Synaptopodin	14	1878300	1373500	1759800	350890	306030	135020
Q3URG1	Tppp	Tubulin polymerization-promoting protein	3	1500800	481430	661990	92159	115280	0
Q3URM4	Erp44	Endoplasmic reticulum resident protein 44	2	76510	95003	52486	0	0	0
Q3URN5	Aatf	Protein AATF	2	0	57729	31714	0	0	0
Q3URQ0	Tex10	Testis-expressed sequence 10 protein	2	50655	54827	16325	0	0	0
Q3URR6	Suz12	Polycomb protein Suz12	2	16058	20509	0	0	0	0
Q3URS8	Mlf2	Myeloid leukemia factor 2	4	319370	51872	373390	274380	247710	215910
Q3URS9	Ccdc51	Coiled-coil domain-containing protein 51	2	58576	0	68333	0	0	0
Q3US65	Srpk1	SRSF protein kinase 1	2	101010	62186	80712	0	2167000	0
Q3US82	C1qb	Complement C1q subcomponent subunit B	2	186770	187180	228200	0	0	0
Q3USR5	Fbxo2	F-box only protein 2	7	516160	519580	188120	49589	40927	30035
Q3USR8	Ctcf	Transcriptional repressor CTCF	5	85641	155860	167640	0	0	7320.3
Q3UST4	Nptx1	Neuronal pentraxin-1	5	339800	141060	142910	0	0	0
Q3UT39	Arid1b		2	0	36875	15306	0	0	0
Q3UTE4	Rad21	Double-strand-break repair protein rad21 homolog	12	199730	410050	331170	245250	0	186110
Q3UTI4	Gucy1b3	Guanylate cyclase soluble subunit beta-1	15	318450	445900	217480	0	0	0
Q3UTV3	Gdap1	Ganglioside-induced differentiation-associated protein 1	2	870640	937990	350640	2946.4	17073	0
Q3UUF0	Faah	Fatty-acid amide hydrolase 1	5	351580	345990	16565	0	0	0
Q3UUG6	Tbc1d24	TBC1 domain family member 24	6	489000	409490	328250	26392	38519	23358
Q3UUK3	S1pr1	Sphingosine 1-phosphate receptor 1	3	176260	0	112460	0	0	0
Q3UUQ7	Pgap1	GPI inositol-deacylase	5	239880	294440	221790	0	0	0
Q3UUX9	Gdi2	Rab GDP dissociation inhibitor beta	14	1449700	642650	546020	0	0	0
Q3UVJ2	Cap1	Adenylyl cyclase-associated protein;Adenylyl cyclase-associated protein 1	10	0	967240	724570	0	0	0
Q3UVK0	Ermp1	Endoplasmic reticulum metallopeptidase 1	6	136720	349320	143150	0	0	0
Q3UVL4	Vps51	Vacuolar protein sorting-associated protein 51 homolog	5	64330	10690	37866	0	0	0
Q3UVV3	Omg	Oligodendrocyte-myelin glycoprotein	4	458390	453160	309840	24643	0	35541
Q3UVW2	Gabrg2	Gamma-aminobutyric acid receptor subunit gamma-2	4	268970	242320	22988	0	0	0
Q3UW40	Rpl24	60S ribosomal protein L24	3	0	64143	70584	227520	577280	173170
Q3UWN7	Atp6ap1	V-type proton ATPase subunit S1	4	734210	1418600	527400	0	0	0
Q3UWS9	Prdx5	Peroxiredoxin-5, mitochondrial	8	3603300	2141400	3175600	0	0	0
Q3UWU7	Diras2	GTP-binding protein Di-Ras2	3	125720	50100	0	18721	0	0
Q3UXI9	Ilf2	Interleukin enhancer-binding factor 2	21	4441000	5825700	5296200	1297400	1087600	666640
Q3UXP2	Ruvbl2	RuvB-like 2	13	1600800	1748900	1505900	45305	23353	50273
Q3UXZ9	Kdm5a	Lysine-specific demethylase 5A	5	74663	77457	60725	0	0	0
Q3UY00	S100b	Protein S100;Protein S100-B	2	225850	178790	114330	0	0	0
Q3UY10	Kcnq2		5	210360	148120	21712	0	0	0
Q3UY21	Mog	Myelin-oligodendrocyte glycoprotein	8	13262000	12655000	6850400	408460	223130	254520
Q3UYC0	Ppm1h	Protein phosphatase 1H	3	101470	0	28523	0	0	0
Q3UYK7	Sparcl1	SPARC-like protein 1	9	279740	220670	309790	0	0	0
Q3UYP2	Pcyox1	Prenylcysteine oxidase	12	1734900	1945200	1276500	0	0	0
Q3UYQ4	Api5	Apoptosis inhibitor 5	6	741700	292870	602420	0	0	0
Q3UYV9	Ncbp1	Nuclear cap-binding protein subunit 1	15	710620	1041500	535490	154370	136980	141730
Q3UZ17	Luc7l2	Putative RNA-binding protein Luc7-like 2	3	192390	263130	260840	84421	102450	102610
Q3UZ63	Zc3h11a	Zinc finger CCCH domain-containing protein 11A	6	408790	157510	147400	4886.8	41493	0
Q3UZI3	Snd1	Staphylococcal nuclease domain-containing protein 1	14	723250	1356100	754570	0	0	0
Q3UZT7	Ctnnb1	Catenin beta-1	17	1490600	1783700	2032900	248810	187260	138890
Q3UZU8	Chgb	Secretogranin-1;CCB peptide;PE-11	2	18987	0	9797.6	0	0	0
Q3V028	Cyld	Ubiquitin carboxyl-terminal hydrolase CYLD	4	48113	17681	0	23171	0	0
Q3V075	Eif4g3	Eukaryotic translation initiation factor 4 gamma 3	2	12988	157290	0	0	0	0
Q3V0U2	Grm1	Metabotropic glutamate receptor 1	3	245510	389280	32349	0	0	0
Q3V100	Mpi	Mannose-6-phosphate isomerase	2	47291	39472	55290	0	0	0
Q3V178	Fbxo11	F-box only protein 11	2	18798	12049	30826	0	0	10818
Q3V1Q3	Adcy2	Adenylate cyclase type 2	2	51246	43844	28414	0	0	0
Q3V235	Phb2	Prohibitin-2	9	1066700	897620	1473900	0	0	0
Q3V274	Serbp1	Plasminogen activator inhibitor 1 RNA-binding protein	3	105250	6265.7	91791	0	0	0
Q3V2C6	Des	Desmin	8	501870	993430	1281900	335010	655080	538030
Q3V307	Pigs	GPI transamidase component PIG-S	7	204160	836510	321440	0	0	0
Q3V331	Gnb5	Guanine nucleotide-binding protein subunit beta-5	5	151940	417410	54014	0	0	0
Q3V3C8	Enpp1	Ectonucleotide pyrophosphatase/phosphodiesterase family member 1;Alkaline phosphodiesterase I;Nucleotide pyrophosphatase	2	84624	110650	86975	0	0	0
Q3V3R1	Mthfd1l	Monofunctional C1-tetrahydrofolate synthase, mitochondrial	6	309860	239460	511670	0	0	0
Q3V3R4	Itga1	Integrin alpha-1	13	1131800	1655700	919400	0	0	0
Q3V3U0	Pygb	Alpha-1,4 glucan phosphorylase;Glycogen phosphorylase, brain form	15	1419200	804280	500550	0	0	0
Q3V3X9	Fam120c	Constitutive coactivator of PPAR-gamma-like protein 2	5	326080	219300	273870	5683.2	13174	0
Q3V424	Snrpg	Small nuclear ribonucleoprotein G	2	384780	839740	973170	0	0	0
Q3YAA8	Kcnip4	Kv channel-interacting protein 4;Kv channel-interacting protein 1	2	107650	95832	42792	0	0	0
Q3ZB20	Cacng2	Voltage-dependent calcium channel gamma subunit;Voltage-dependent calcium channel gamma-2 subunit	2	29169	38103	130320	0	0	0
Q497K3	Snrpf	Small nuclear ribonucleoprotein F	4	1445700	1931100	1598900	57282	67299	93510
Q497N1	Rps26	40S ribosomal protein S26	2	1774.1	126500	11192	13167	52868	31967
Q4FE56	Usp9x	Ubiquitin carboxyl-terminal hydrolase;Probable ubiquitin carboxyl-terminal hydrolase FAF-X	10	236060	142070	100440	0	0	3878.1
Q4FJK0	Decr1	2,4-dienoyl-CoA reductase, mitochondrial	5	34216	46493	67292	0	0	0
Q4FJL0	Rab10	Ras-related protein Rab-10	7	848280	1090300	625160	47537	0	21805
Q4FJL2	Rtn1	Reticulon;Reticulon-1	12	3107100	2188900	2955500	9659.6	13441	0
Q4FJM5	Rhob	Rho-related GTP-binding protein RhoB	3	1546800	979120	1229300	0	57868	32003
Q4FJQ0	Rab7	Ras-related protein Rab-7a	12	886950	1294300	870730	0	0	0
Q4FJV9	Clk4	Dual specificity protein kinase CLK4;Dual specificity protein kinase CLK1	2	0	91225	49755	0	0	0
Q4FJX1	Kpna4	Importin subunit alpha;Importin subunit alpha-3	6	406050	526890	365260	0	17666	0
Q4FJX4	Csrp1	Cysteine and glycine-rich protein 1	6	575990	339440	166850	0	0	0
Q4FJX5	Dhcr7	7-dehydrocholesterol reductase	2	306670	479200	205540	0	0	0
Q4FJX9	Sod2	Superoxide dismutase;Superoxide dismutase [Mn], mitochondrial	5	1991200	1420900	1531100	0	0	0
Q4FJZ2	Kpna6	Importin subunit alpha;Importin subunit alpha-7	4	199460	339350	389740	0	0	0
Q4FK11	Nono	Non-POU domain-containing octamer-binding protein	3	7246100	13175000	8282400	0	77628	42251
Q4FK22	Ergic1	Endoplasmic reticulum-Golgi intermediate compartment protein 1	4	182270	320550	366940	0	0	0
Q4FK36	Dstn	Destrin	3	137700	31746	0	44004	25026	24298
Q4FK57	Ero1l	ERO1-like protein alpha	3	43043	26527	39606	0	0	0
Q4FZH7	Erh	Enhancer of rudimentary homolog	3	435220	580920	723000	370900	384780	531590
Q4JG03	Huwe1	E3 ubiquitin-protein ligase HUWE1	3	34087	16714	14734	0	0	0
Q4KML7	Ezr	Ezrin	3	338330	368990	187570	0	0	0
Q4KMM3	Oxr1	Oxidation resistance protein 1	13	1169600	592490	664200	1274.4	9210.1	21356
Q4QRK2	Fech	Ferrochelatase;Ferrochelatase, mitochondrial	3	282240	189160	90341	0	0	0
Q4V9Z5	Sez6l2	Seizure 6-like protein 2	2	102060	179630	128910	0	0	0
Q4VA29	2700060E02Rik	UPF0568 protein C14orf166 homolog	4	56284	50871	98982	0	0	0
Q4VA32	Acot13	Acyl-coenzyme A thioesterase 13;Acyl-coenzyme A thioesterase 13, N-terminally processed	3	20271	64985	15838	0	0	0
Q4VA93	Prkca	Protein kinase C;Protein kinase C alpha type	3	50858	151190	29482	0	0	0
Q4VAE3	Tmem65	Transmembrane protein 65	2	332380	268670	219770	0	0	0
Q4VAG4	Rpl22	60S ribosomal protein L22	4	159690	95532	341840	32859	90644	5921.5
Q4VBC9	Ndufb11	NADH dehydrogenase [ubiquinone] 1 beta subcomplex subunit 11, mitochondrial	4	1685400	1331300	339120	0	0	0
Q4VBE7	Kctd2	BTB/POZ domain-containing protein KCTD2	2	5764.6	9883.2	9815.8	0	0	0
Q4W4C9	Vsnl1	Visinin-like protein 1	12	7689800	6319200	4816600	0	32479	36556
Q4W8U9	Scg2	Secretogranin-2;Secretoneurin;Manserin	4	252460	87402	104570	0	0	0
Q505L1	Actl6a	Actin-like protein 6A	4	22390	192470	169390	0	0	36541
Q505Q1	U2af2	Splicing factor U2AF 65 kDa subunit	8	1964200	2616600	2891800	114710	1207700	162720
Q50HX4	Rab14	Ras-related protein Rab-14	11	2424000	2789000	1300300	0	14906	15821
Q52JJ6	Enpep	Glutamyl aminopeptidase	14	876440	1168600	638710	0	0	0
Q52KF7	Dlg3	Disks large homolog 3	9	693810	450480	311930	163790	92534	25016
Q52KG9	Cct6a	T-complex protein 1 subunit zeta	6	477130	413930	346740	0	0	0
Q52L79	Jun	Transcription factor AP-1	2	9593.7	53690	27540	0	0	0
Q53WT3	Gabrb1	Gamma-aminobutyric acid receptor subunit beta-1	2	115580	110600	79302	0	0	0
Q540I4	Flot1	Flotillin-1	14	1666300	1269300	1001200	44976	0	0
Q542B0	Exosc4	Exosome complex component RRP41	2	0	33194	7596.7	0	0	0
Q542D9	Tfrc	Transferrin receptor protein 1	13	571180	704460	797280	0	0	0
Q542I9	Psmc1	26S protease regulatory subunit 4	3	131370	31472	17099	7545.1	0	0
Q542S9	Sntb2	Beta-2-syntrophin	3	120300	159620	55806	0	0	37523
Q542T7	Rab3c	Ras-related protein Rab-3C	6	3473000	3186400	1863700	107670	74312	52063
Q542X7	Cct2	T-complex protein 1 subunit beta	13	819580	559690	457520	0	0	0
Q543F1	Eftud2	116 kDa U5 small nuclear ribonucleoprotein component	32	3960100	5619900	4627800	760660	1308500	530960
Q543N7	Pacsin3	Protein kinase C and casein kinase II substrate protein 3	5	254590	140870	157320	19452	12898	12146
Q543R4	Cpe	Carboxypeptidase E	3	211560	183170	142980	0	0	0
Q543S0	Prelp	Prolargin	5	40624	109440	63088	60749	0	15249
Q543Y2	Cd34	Hematopoietic progenitor cell antigen CD34	2	140530	134550	145370	0	0	0
Q543Y7	Pacsin1	Protein kinase C and casein kinase substrate in neurons protein 1	14	3391300	2027700	2149500	5994.2	66969	41749
Q544B1	Aldh2	Aldehyde dehydrogenase, mitochondrial	16	4257800	3189200	2742800	11091	0	0
Q544F7	Gabra1	Gamma-aminobutyric acid receptor subunit alpha-1	2	356550	496880	308640	5350.2	0	0
Q544I1	Ndrg3	Protein NDRG3	4	377860	207830	215880	0	0	0
Q544M1	Ly6h	Lymphocyte antigen 6H	3	1318500	1266300	1439700	74023	54068	44212
Q544Q7	Atp1b3	Sodium/potassium-transporting ATPase subunit beta-3	5	85173	0	190520	0	0	0
Q544R7	Hmox2	Heme oxygenase 2	10	1138800	1185100	806460	0	0	0
Q544Y7	Cfl1	Cofilin-1	7	3531500	2654100	1720100	0	0	0
Q545A2	Slc25a5	ADP/ATP translocase 2;ADP/ATP translocase 2, N-terminally processed	9	2711000	3909600	1974200	149840	0	4206.6
Q545F0	Mif	Macrophage migration inhibitory factor	4	444680	316650	359160	0	0	0
Q545F8	Rps4x	40S ribosomal protein S4;40S ribosomal protein S4, X isoform	6	55105	226910	125120	31470	1078200	260110
Q545G5	Myl1	Myosin light chain 1/3, skeletal muscle isoform;Myosin light chain 3	3	0	3570.3	444940	206920	137740	387250
Q545K5	Rbm3	RNA-binding protein 3	4	653140	1339400	969490	0	0	0
Q545N7	Ckmt1	Creatine kinase U-type, mitochondrial	13	8820300	9176800	5628500	9625.9	19741	0
Q545P0	Atp1b1	Sodium/potassium-transporting ATPase subunit beta-1	13	19198000	20671000	15238000	1178000	1053300	353540
Q545Q2	Surf4	Surfeit locus protein 4	3	212280	176060	228620	0	0	0
Q545R0	Ctnna1	Catenin alpha-1	16	1558800	1936300	1358400	150130	194510	126840
Q545R3	Ndrg1	Protein NDRG1	10	1977900	2327500	1360900	0	0	20430
Q545S0	Tst	Sulfurtransferase;Thiosulfate sulfurtransferase	4	319700	312520	371910	0	0	0
Q545V3	Eno2	Gamma-enolase;Enolase	14	7216000	4130600	3907900	84836	12621	0
Q547R0	Fmr1	Fragile X mental retardation protein 1 homolog	3	30263	0	79663	0	13183	0
Q548F2	Gda	Guanine deaminase	11	678630	257570	240560	0	0	0
Q548L6	Gad1	Glutamate decarboxylase 1	6	445850	161120	169610	0	31033	0
Q549A5	Clu	Clusterin;Clusterin;Clusterin beta chain;Clusterin alpha chain	8	281300	408590	300350	95342	126830	26475
Q54AA6	Dgat1	O-acyltransferase;Diacylglycerol O-acyltransferase 1	3	12048	81019	91800	0	0	0
Q561M4	Tom1	Target of Myb protein 1	3	0	137860	98758	0	0	0
Q561N5	Rps18	40S ribosomal protein S18	2	120230	115970	58859	328060	355930	299130
Q564E8	Rpl4	60S ribosomal protein L4	10	359910	761570	689710	858330	2114100	1253000
Q564F2	Guk1	Guanylate kinase	2	29091	47134	0	0	0	0
Q569X3	Snrpc	U1 small nuclear ribonucleoprotein C	3	891010	1378100	1259100	9859.2	117680	37255
Q569X8	Nup107	Nuclear pore complex protein Nup107	17	984060	1650500	1059200	0	138650	69741
Q569Z5	Ddx46	Probable ATP-dependent RNA helicase DDX46	7	77307	113170	110070	0	6871.7	0
Q569Z6	Thrap3	Thyroid hormone receptor-associated protein 3	14	2245600	3651000	3570000	366880	146340	106200
Q571D4	Ptprn2	Protein-tyrosine-phosphatase;Receptor-type tyrosine-protein phosphatase N2	3	152140	143990	85222	0	0	0
Q571D6	Elmo1	Engulfment and cell motility protein 1	2	10863	12988	0	0	0	0
Q58E49	Hdac1	Histone deacetylase;Histone deacetylase 1	3	0	41410	25648	0	0	0
Q58E59	Sf3a3	Splicing factor 3A subunit 3	11	2981300	3578300	1708900	265470	102760	119990
Q58E64	Eef1a1	Elongation factor 1-alpha;Elongation factor 1-alpha 1	7	1489700	508220	1149300	73878	281110	96143
Q58EU6	Rpl5	60S ribosomal protein L5	7	897340	984550	1495800	0	0	10044
Q5BKP5	Ddx50	ATP-dependent RNA helicase DDX50	11	59707	62685	183730	197510	313860	192360
Q5BKS5	Hook3	Protein Hook homolog 3	5	39333	21733	15296	0	1055900	0
Q5BLK0	Rpl12	60S ribosomal protein L12	5	1064100	952430	1129200	137560	259040	161130
Q5BLK2	Rps20	40S ribosomal protein S20	2	131140	357380	123160	33140	0	0
Q5D0A4	Stx1a	Syntaxin-1A	14	7847300	7365000	3458900	46526	24005	20578
Q5DQJ3	Capza2	F-actin-capping protein subunit alpha-2	8	1463400	1154800	1296600	135530	6029.1	15208
Q5DQR4	Stxbp5l	Syntaxin-binding protein 5-like	7	511500	235520	373140	0	0	0
Q5DTI2	Atp2a2	Sarcoplasmic/endoplasmic reticulum calcium ATPase 2	26	10572000	12107000	9433900	138840	259130	61168
Q5DTI3	Syt2	Synaptotagmin-2	7	891910	1021100	238410	12315	0	0
Q5DTL9	Slc4a10	Sodium-driven chloride bicarbonate exchanger;Anion exchange protein	8	483010	364430	883590	0	0	0
Q5DTM1	Magi1	Membrane-associated guanylate kinase, WW and PDZ domain-containing protein 1	4	119210	56388	56804	0	0	0
Q5DTP6	Lppr3	Lipid phosphate phosphatase-related protein type 3	2	28231	30787	29754	0	0	0
Q5DTS4	Rbm6		10	93405	373490	383580	12782	61758	11079
Q5DTT2	Psd	PH and SEC7 domain-containing protein 1	3	9283.8	60622	28699	43311	56797	35285
Q5DTY9	Kctd16	BTB/POZ domain-containing protein KCTD16	2	198490	197890	127540	0	0	0
Q5EBJ4	Ermn	Ermin	7	1355400	1045300	837500	0	0	0
Q5EBQ2	Pebp1	Phosphatidylethanolamine-binding protein 1;Hippocampal cholinergic neurostimulating peptide	7	1084700	852220	547440	0	0	12576
Q5F2E8	Taok1	Serine/threonine-protein kinase TAO1	3	192830	4981.9	23726	0	0	0
Q5FW97	EG433182	Alpha-enolase	13	7273400	5395300	5752500	303610	90255	54541
Q5FWB7	Aldoa	Fructose-bisphosphate aldolase;Fructose-bisphosphate aldolase A	18	12628000	8646200	7852200	36292	38375	96545
Q5FWH7	Slc39a12	Zinc transporter ZIP12	5	77254	247780	105510	0	0	0
Q5FWJ3	Vim	Vimentin	31	19824000	36994000	47674000	15532000	16748000	13771000
Q5H8C4	Vps13a	Vacuolar protein sorting-associated protein 13A	5	104670	12339	44819	0	0	0
Q5HZJ8	Idh1	Isocitrate dehydrogenase [NADP];Isocitrate dehydrogenase [NADP] cytoplasmic	4	177930	142770	105560	0	0	0
Q5I0W0	Atp5f1	ATP synthase F(0) complex subunit B1, mitochondrial	10	3352500	3650000	2248300	0	0	0
Q5ICG5	Acsl6		2	2201700	3048700	2724600	0	0	0
Q5IRN0	Eng	Endoglin	2	0	41892	101170	0	0	0
Q5J8K6	Erc2	ERC protein 2	9	386910	346030	436780	15273	29854	24240
Q5JC28	Eps15	Epidermal growth factor receptor substrate 15	7	135470	193050	40933	0	0	0
Q5KU03	Gsk3b	Glycogen synthase kinase-3 beta	5	119100	46281	21440	0	0	0
Q5M8N0	Cnrip1	CB1 cannabinoid receptor-interacting protein 1	4	1765600	1327000	959730	73341	36446	23700
Q5M8N4	Sdr39u1	Epimerase family protein SDR39U1	2	0	44424	128700	0	0	0
Q5M8R8	Rplp0	60S acidic ribosomal protein P0	7	1205000	1919000	1197800	36395	55415	17069
Q5M9J2	Hint2	Histidine triad nucleotide-binding protein 2, mitochondrial	2	0	37824	82316	0	0	0
Q5M9L7	Rps17	40S ribosomal protein S17	4	302920	511390	220640	0	13247	0
Q5M9L9	Rps8	40S ribosomal protein S8	6	666370	808180	356620	1062000	1362900	1114300
Q5M9M4	Rps15a	40S ribosomal protein S15a	3	9350.3	166480	136830	686.53	0	0
Q5M9N6	Rpl37a	60S ribosomal protein L37a	2	59555	0	265560	339060	479320	215750
Q5M9N8	Rpl7	60S ribosomal protein L7	7	413330	467220	332330	1172600	1110900	1059600
Q5NCE8	Mrs2	Magnesium transporter MRS2 homolog, mitochondrial	2	11761	0	15569	0	0	0
Q5NCM5	Epn2	Epsin-2	9	502510	364090	163250	0	0	0
Q5NCU3	Sparc	SPARC	2	17025	0	119060	0	0	0
Q5ND42	Pitpna	Phosphatidylinositol transfer protein alpha isoform	4	346230	213650	144710	0	0	0
Q5NTY0	Dnaja1	DnaJ homolog subfamily A member 1	8	853570	409530	264890	116010	113170	81871
Q5PPQ7	Coro1c	Coronin;Coronin-1C	4	262540	91430	43269	0	0	0
Q5PPR2	Exoc1	Exocyst complex component 1	3	72993	49558	0	0	0	0
Q5PR09	Rpl32	60S ribosomal protein L32	3	232700	290890	281280	0	31233	0
Q5QNU0	Nup88	Nuclear pore complex protein Nup88	8	501850	755630	600940	0	7165.5	0
Q5RJV4	Pgm2	Phosphoglucomutase-1	4	489010	46361	195050	0	0	0
Q5RKN9	Capza1	F-actin-capping protein subunit alpha-1	4	93461	68855	269610	0	41183	42825
Q5RKP0	Vat1	Synaptic vesicle membrane protein VAT-1 homolog	8	935710	486990	269510	0	0	0
Q5RKP3	Rpl13	60S ribosomal protein L13	3	155950	68850	117440	390440	788470	1914600
Q5RKP4	Rpn1	Dolichyl-diphosphooligosaccharide--protein glycosyltransferase subunit 1	18	2659700	4161500	3604800	0	0	0
Q5SQB0	Npm1	Nucleophosmin	5	3269700	4437000	4582700	1926000	2826200	1647200
Q5SQX6	Cyfip2	Cytoplasmic FMR1-interacting protein 2	12	1174700	760520	814780	26623	54150	15312
Q5SS02	Nsg2	Neuron-specific protein family member 2	2	20989	34933	0	0	0	0
Q5SS40	Ywhae	14-3-3 protein epsilon	16	2283100	1812600	2664400	0	14811	0
Q5SSM3	Arhgap44	Rho GTPase-activating protein 44	2	92090	76172	0	0	0	0
Q5SUF2	Luc7l3	Luc7-like protein 3	5	239830	332400	307600	33448	110800	55075
Q5SUH7	Clint1	Clathrin interactor 1	2	32523	0	30399	0	0	0
Q5SUV9	Ddc	Aromatic-L-amino-acid decarboxylase	2	30131	22040	0	0	0	0
Q5SV64	Myh10	Myosin-10	42	3732500	4397900	3766700	1059200	1014900	614100
Q5SVF7	Nipsnap1	Protein NipSnap homolog 1	5	416540	161220	75527	0	0	0
Q5SVG5	Ap1b1	AP complex subunit beta;AP-1 complex subunit beta-1	8	480770	567400	405880	15992	0	0
Q5SVY2	Ppia	Peptidyl-prolyl cis-trans isomerase;Peptidyl-prolyl cis-trans isomerase A;Peptidyl-prolyl cis-trans isomerase A, N-terminally processed	7	5419400	3825200	2780200	61544	18398	22340
Q5SW18	Pafah1b1	Platelet-activating factor acetylhydrolase IB subunit alpha	9	791820	158950	66188	0	0	0
Q5SWP3	Nacad	NAC-alpha domain-containing protein 1	2	0	25836	27932	0	0	0
Q5SWR1	Ap2b1	AP complex subunit beta;AP-2 complex subunit beta	21	11113000	9225300	8787400	66860	103890	24486
Q5SWU9	Acaca	Acetyl-CoA carboxylase 1;Biotin carboxylase;Acetyl-CoA carboxylase 2;Biotin carboxylase	3	81793	59638	0	0	0	0
Q5SWZ5	Mprip		3	584790	537190	332180	111440	75726	81673
Q5SXC3	Vezf1		2	0	80118	45578	0	0	0
Q5SXR6	Cltc	Clathrin heavy chain;Clathrin heavy chain 1	70	33133000	26211000	23146000	622040	489390	406710
Q5SYD0	Myo1d	Unconventional myosin-Id	17	1101200	1060800	756710	55268	43653	32500
Q5U3K5	Rabl6	Rab-like protein 6	4	176510	41280	25721	0	0	0
Q5U458	Dnajc11	DnaJ homolog subfamily C member 11	3	0	111620	166790	0	0	0
Q5U4C3	Scaf1	Splicing factor, arginine/serine-rich 19	5	29801	295410	133220	16105	31781	28550
Q5XG69	Fam169a	Soluble lamin-associated protein of 75 kDa	2	70653	129060	78175	0	0	0
Q5XG71	Utp20	Small subunit processome component 20 homolog	6	189110	276150	215760	0	27184	25077
Q5XK22	Ace	Angiotensin-converting enzyme;Angiotensin-converting enzyme, soluble form	2	57039	139060	46873	0	0	0
Q60520	Sin3a	Paired amphipathic helix protein Sin3a	10	340680	437500	256240	0	0	0
Q60597	Ogdh	2-oxoglutarate dehydrogenase, mitochondrial	27	4469200	4355900	3848600	12750	0	0
Q60668	Hnrnpd	Heterogeneous nuclear ribonucleoprotein D0	6	20006000	18505000	25492000	3228200	2125700	1498300
Q60675	Lama2	Laminin subunit alpha-2	43	26672	55546	74177	5255400	7801000	0
Q60738	Slc30a1	Zinc transporter 1	3	65814	120270	10566	0	0	0
Q60749	Khdrbs1	KH domain-containing, RNA-binding, signal transduction-associated protein 1	6	916980	2017500	1190900	0	1246800	11321
Q60770	Stxbp3	Syntaxin-binding protein 3	7	201010	132510	245670	0	0	0
Q60771	Cldn11	Claudin-11	3	1721500	2281700	2824800	3254300	2010400	1447900
Q60790	Rasa3	Ras GTPase-activating protein 3	6	211890	217510	96164	0	0	0
Q60803	Traf3	TNF receptor-associated factor 3	4	37663	26624	0	30464	27698	20646
Q60829	Ppp1r1b	Protein phosphatase 1 regulatory subunit 1B	2	531400	1955	152260	0	0	0
Q60865	Caprin1	Caprin-1	5	156000	144720	757680	33784	63608	32224
Q60900	Elavl3	ELAV-like protein 3	8	2646200	4027200	3385000	173340	145130	163440
Q60902	Eps15l1	Epidermal growth factor receptor substrate 15-like 1	12	692530	849370	607590	0	0	0
Q60932	Vdac1	Voltage-dependent anion-selective channel protein 1	13	21429000	20808000	17021000	543710	299380	91028
Q60960	Kpna1	Importin subunit alpha-5;Importin subunit alpha-5, N-terminally processed	4	994850	1262800	1012400	12672	12224	0
Q60972	Rbbp4	Histone-binding protein RBBP4	6	778120	1459400	1039500	242460	222300	242630
Q61001	Lama5	Laminin subunit alpha-5	37	15705	218520	90984	9310000	14817000	9688500
Q61033	Tmpo	Lamina-associated polypeptide 2, isoforms alpha/zeta	6	6900000	7327000	9983900	322830	298100	196680
Q61102	Abcb7	ATP-binding cassette sub-family B member 7, mitochondrial	5	207680	136740	110510	0	0	0
Q61151	Ppp2r5e	Serine/threonine-protein phosphatase 2A 56 kDa regulatory subunit epsilon isoform	4	638440	222030	497180	5198.1	1838.3	0
Q61171	Prdx2	Peroxiredoxin-2	4	429240	514850	213350	0	0	0
Q61177	Csnk2a1	Casein kinase II subunit alpha	9	1542900	1792400	1844800	0	10275	2920.7
Q61191	Hcfc1	Host cell factor 1;HCF N-terminal chain 1;HCF N-terminal chain 2;HCF N-terminal chain 3;HCF N-terminal chain 4;HCF N-terminal chain 5;HCF N-terminal chain 6;HCF C-terminal chain 1;HCF C-terminal chain 2;HCF C-terminal chain 3;HCF C-terminal chain 4;HCF C-terminal chain 5;HCF C-terminal chain 6	3	24142	22819	100100	0	0	0
Q61292	Lamb2	Laminin subunit beta-2	39	2137400	3244200	2830700	29616000	36384000	29114000
Q61361	Bcan	Brevican core protein	12	666600	1665000	662800	0	0	0
Q61411	Hras	GTPase HRas;GTPase HRas, N-terminally processed	3	1248600	1009000	1129300	7956.1	0	0
Q61425	Hadh	Hydroxyacyl-coenzyme A dehydrogenase, mitochondrial	5	392620	417770	168100	0	0	0
Q61482	Aplp2	Amyloid-like protein 2	5	225980	132730	137750	0	0	0
Q61553	Fscn1	Fascin	8	459880	377710	242350	0	0	0
Q61559	Fcgrt	IgG receptor FcRn large subunit p51	2	148110	176990	194390	0	0	0
Q61686	Cbx5	Chromobox protein homolog 5	9	16016	120790	55637	1634800	3633100	1918400
Q61687	Atrx	Transcriptional regulator ATRX	32	112070	343690	321050	2946400	5420900	3521600
Q61753	Phgdh	D-3-phosphoglycerate dehydrogenase	7	1063500	293790	712940	20379	0	45882
Q61768	Kif5b	Kinesin-1 heavy chain;Kinesin-like protein	8	336560	115090	140600	0	0	0
Q61818	Rai1	Retinoic acid-induced protein 1	14	26697	50831	44581	553880	859610	321390
Q61833	Rpn2	Dolichyl-diphosphooligosaccharide--protein glycosyltransferase subunit 2	16	2337600	2635200	1763100	0	18399	0
Q62086	Pon2	Serum paraoxonase/arylesterase 2	4	284990	161780	223680	0	0	0
Q62095	Ddx3y	ATP-dependent RNA helicase DDX3Y	5	1661600	1985100	3204200	380230	640710	362270
Q62108	Dlg4	Disks large homolog 4	19	1749000	889960	730340	3115900	2758900	2610100
Q62150	Rnps1	RNA-binding protein with serine-rich domain 1	2	672340	980080	455800	1058900	1582700	1678000
Q62261	Sptbn1	Spectrin beta chain, non-erythrocytic 1	112	79486000	74394000	53541000	4860300	4158800	3830500
Q62277	Syp	Synaptophysin	4	5668000	1658700	5523300	6877.9	0	0
Q62311	Taf6	Transcription initiation factor TFIID subunit 6	4	26024	24265	119000	0	0	0
Q62318	Trim28	Transcription intermediary factor 1-beta	9	306060	703210	243290	71637	49636	34565
Q62347	Creb1	Cyclic AMP-responsive element-binding protein 1	2	154400	131940	186770	74244	34309	58956
Q62383	Supt6h	Transcription elongation factor SPT6	22	724000	718110	425210	0	9256.2	0
Q62418	Dbnl	Drebrin-like protein	6	596810	257240	319900	0	0	0
Q62470	Itga3	Integrin alpha-3;Integrin alpha-3 heavy chain;Integrin alpha-3 light chain	2	0	11110	20440	0	0	0
Q63810	Ppp3r1	Calcineurin subunit B type 1	10	1193000	689110	1474300	0	0	0
Q63918	Sdpr	Serum deprivation-response protein	6	648030	164240	320410	0	0	0
Q63ZW9	Copa	Coatomer subunit alpha;Coatomer subunit alpha;Xenin;Proxenin	5	189030	141830	131340	0	0	0
Q640L6	Atf2	Cyclic AMP-dependent transcription factor ATF-2	4	80076	114000	216590	0	5550.7	0
Q640M1	Utp14a	U3 small nucleolar RNA-associated protein 14 homolog A	5	29968	46274	29821	125580	286810	98024
Q641P0	Actr3b	Actin-related protein 3B	3	204250	112170	125590	0	0	0
Q64332	Syn2	Synapsin-2	5	10499000	5982900	5428800	516970	999740	632970
Q64444	Ca4	Carbonic anhydrase 4	4	319440	300160	338270	427820	311930	341810
Q64511	Top2b	DNA topoisomerase 2-beta	37	32041	296150	196530	6913600	10444000	7784300
Q64522	Hist2h2ab	Histone H2A type 2-B;Histone H2AX	2	194580	487760	483400	351860	1432300	858040
Q64676	Ugt8	2-hydroxyacylsphingosine 1-beta-galactosyltransferase	5	80339	685930	166450	0	0	0
Q64727	Vcl	Vinculin	24	3073400	3411900	3831700	0	67449	109720
Q66JV4	Rbm12b2	RNA-binding protein 12B-B	2	142910	114710	67010	0	0	0
Q68ED2	Grm7	Metabotropic glutamate receptor 7	3	850720	60922	21856	0	0	0
Q68FC6	Wdr43	WD repeat-containing protein 43	5	0	18522	42707	222710	169940	108370
Q68FF6	Git1	ARF GTPase-activating protein GIT1	7	255890	244900	148080	14139	13594	0
Q68FG2	Sptbn2		71	14988000	10514000	8095000	1264900	568660	381370
Q68FH8	Smarcd1	SWI/SNF-related matrix-associated actin-dependent regulator of chromatin subfamily D member 1	6	280090	440670	321820	56687	66623	41901
Q68FL0	Slc8a1	Sodium/calcium exchanger 1	7	213610	545490	437660	0	0	0
Q68FM6	Elfn2	Protein phosphatase 1 regulatory subunit 29	2	52479	92572	50549	0	0	0
Q68FM7	Arhgef11		3	15083	12924	11221	0	0	0
Q69Z26	Cntn4	Contactin-4	3	39427	17156	0	0	0	389410
Q69Z96	mKIAA1825	Manganese-transporting ATPase 13A1	5	104990	148870	116160	0	0	0
Q69Z99	Znf512	Zinc finger protein 512	16	431760	683520	280540	2170700	3560200	2501500
Q69ZA1	Cdk13	Cyclin-dependent kinase 13	2	23711	29808	27975	10579	0	0
Q69ZD1	Exoc4	Exocyst complex component 4	5	12565	46863	37281	7519.9	0	5213.3
Q69ZF3	Gba2	Non-lysosomal glucosylceramidase	3	34275	106890	19529	0	0	0
Q69ZI9	Vps18	Vacuolar protein sorting-associated protein 18 homolog	4	47644	55231	15579	0	0	0
Q69ZK9	Nlgn2	Neuroligin-2	4	194560	184500	132670	0	0	0
Q69ZQ2	Isy1	Pre-mRNA-splicing factor ISY1 homolog	3	125660	65648	98926	58326	54442	65661
Q69ZR9	Fam208a	Protein FAM208A	4	0	58403	72821	0	52608	5666.7
Q69ZY2	Endod1	Endonuclease domain-containing 1 protein	6	880190	981740	397820	26759	79794	20470
Q6A018	Ppp6r2	Serine/threonine-protein phosphatase 6 regulatory subunit 2	2	66716	27396	0	0	0	0
Q6A090	mKIAA0291	CAP-Gly domain-containing linker protein 2	7	127430	82013	35823	0	0	0
Q6A0A1	mKIAA0224		2	45263	83210	29808	0	0	0
Q6A0A9	FAM120A	Constitutive coactivator of PPAR-gamma-like protein 1	18	324470	746540	588940	122890	160340	128430
Q6A0C7	Rab21	Ras-related protein Rab-21	6	379110	482610	362030	0	4420.7	0
Q6A0D1	Emc2	ER membrane protein complex subunit 2	7	610350	236830	578170	0	0	0
Q6A0E5	mKIAA0024	Phosphatidylserine synthase 1	2	142930	214790	159220	0	0	0
Q6DFW4	Nop58	Nucleolar protein 58	20	4089800	4741000	5040700	4071900	5986700	3360100
Q6DFY2	Opcml		2	1016100	236960	238430	647470	318740	402410
Q6DIC0	Smarca2	Probable global transcription activator SNF2L2	7	250350	451870	433840	43396	125030	66842
Q6DVA0	Lemd2	LEM domain-containing protein 2	2	2793.8	75069	26174	33358	0	25571
Q6F6D6	bmal1b	Aryl hydrocarbon receptor nuclear translocator-like protein 1	2	0	26613	26455	0	0	0
Q6GQT9	Nomo1	Nodal modulator 1	22	765760	1442200	906920	0	0	0
Q6GR78	App	Amyloid beta A4 protein;N-APP;Soluble APP-alpha;Soluble APP-beta;C99;Beta-amyloid protein 42;Beta-amyloid protein 40;C83;P3(42);P3(40);C80;Gamma-secretase C-terminal fragment 59;Gamma-secretase C-terminal fragment 57;Gamma-secretase C-terminal fragment 50;C31	9	651560	811220	269060	0	0	0
Q6GT24	Prdx6	Peroxiredoxin-6	8	735040	454760	203210	0	0	0
Q6GTX3	Apoe	Apolipoprotein E	4	482220	317280	455550	0	0	0
Q6GTY4	Sel1l	Protein sel-1 homolog 1	6	259320	328500	266460	0	0	0
Q6IMP4	Panx2	Pannexin-2	2	4800.4	1618.3	0	0	0	0
Q6IRU2	Tpm4	Tropomyosin alpha-4 chain	5	930000	1105700	727550	22194	24740	17446
Q6IRU5	Cltb	Clathrin light chain B	4	74270	18104	171760	0	0	0
Q6KAM0	Ubxn6	UBX domain-containing protein 6	2	79628	0	16364	0	0	0
Q6KAQ5	mFLJ00199	Protein FAM73B	2	45860	121880	84459	0	0	0
Q6KCD5	Nipbl	Nipped-B-like protein	12	0	261750	76040	59752	103670	55421
Q6NS46	Pdcd11	Protein RRP5 homolog	9	0	188540	40365	144080	294020	166200
Q6NS52	Dgkb	Diacylglycerol kinase beta	3	63014	200630	117000	0	0	0
Q6NS55	Pitpnm2	Membrane-associated phosphatidylinositol transfer protein 2	10	800750	747250	250480	18380	0	7757.5
Q6NV83	U2surp	U2 snRNP-associated SURP motif-containing protein	19	1025000	1548400	737170	107080	75975	48309
Q6NVE9	Pptc7	Protein phosphatase PTC7 homolog	2	9374.7	46521	0	0	0	0
Q6NVF2	Pld1	Phospholipase D1	4	48065	106290	101410	5056.1	0	0
Q6NVG1	Lpcat4	Lysophospholipid acyltransferase LPCAT4	3	0	12072	132480	0	0	0
Q6NWV4	Mcm3ap	Germinal-center associated nuclear protein	5	67330	214110	106720	10642	23889	0
Q6NXI6	Rprd2	Regulation of nuclear pre-mRNA domain-containing protein 2	14	307090	581130	548050	0	0	0
Q6NXK7	Dpp10	Inactive dipeptidyl peptidase 10	14	699630	616610	339020	0	0	0
Q6NXK8	Asic1	Acid-sensing ion channel 1	2	63120	56150	56457	0	0	0
Q6NXV2	Slc12a4	Solute carrier family 12 member 4	2	0	57745	6310.6	0	0	0
Q6NXX6	Atp6v0a1	V-type proton ATPase subunit a;V-type proton ATPase 116 kDa subunit a isoform 1	18	9697600	7186300	6293800	676740	321190	350540
Q6NZD2	Snx1	Sorting nexin-1	5	82437	155190	156210	0	0	0
Q6NZL0	Soga3	Protein SOGA3	7	517550	386260	207110	0	0	0
Q6NZM3	Dctn1	Dynactin subunit 1	21	935150	887170	620880	36989	0	0
Q6P1A9	Rpl7a	60S ribosomal protein L7a	6	213750	248940	273090	568080	633620	567630
Q6P1F1	Mapk8ip3	C-Jun-amino-terminal kinase-interacting protein 3	6	186270	89998	65884	0	0	0
Q6P1H6	Ankle2	Ankyrin repeat and LEM domain-containing protein 2	3	34904	0	14295	0	0	0
Q6P1J1	Crmp1	Dihydropyrimidinase-related protein 1	15	2924200	1180600	1171000	31829	16575	323340
Q6P264	Fn3k	Fructosamine-3-kinase	2	70247	30338	11770	0	0	0
Q6P4T2	Snrnp200	U5 small nuclear ribonucleoprotein 200 kDa helicase	73	4895100	9113300	7033200	533600	409830	516930
Q6P542	Abcf1	ATP-binding cassette sub-family F member 1	3	69251	53171	22515	34229	28360	55026
Q6P572	Mtmr2	Myotubularin-related protein 2	2	11700	8171.4	29005	0	0	0
Q6P5D8	Smchd1	Structural maintenance of chromosomes flexible hinge domain-containing protein 1	18	296220	966060	425910	249980	484850	144360
Q6P5E4	Uggt1	UDP-glucose:glycoprotein glucosyltransferase 1	16	240020	472220	264890	0	0	0
Q6P5E5	Smc3	Structural maintenance of chromosomes protein;Structural maintenance of chromosomes protein 3	25	722730	1205200	993300	891190	1119500	655320
Q6P5F6	Slc39a10	Zinc transporter ZIP10	2	75054	103250	19551	0	0	0
Q6P5F7	Ttyh3	Protein tweety homolog 3	2	96101	94431	75613	0	0	0
Q6P5F9	Xpo1	Exportin-1	16	421940	878520	401890	0	0	0
Q6P5H2	Nes	Nestin	20	431470	840770	407440	0	22284	1400.3
Q6P5H4	Kif1a	Kinesin-like protein;Kinesin-like protein KIF1A	4	104170	18633	26281	0	0	0
Q6P5I3	Adh5	S-(hydroxymethyl)glutathione dehydrogenase;Alcohol dehydrogenase class-3	3	192900	155380	93964	0	0	0
Q6P5U7	Nwd2	NACHT and WD repeat domain-containing protein 2	5	89957	18798	33270	0	0	0
Q6P6I7	Hnrnpa3	Heterogeneous nuclear ribonucleoprotein A3	22	30574000	50604000	60559000	17788000	12659000	10422000
Q6P6I8	Sirpa		11	1246500	1190300	1315400	0	0	0
Q6P7V2	Phf20l1	PHD finger protein 20-like protein 1	6	79059	187600	0	0	0	27710
Q6P8V7	Prosc	Proline synthase co-transcribed bacterial homolog protein	3	38615	85471	42257	0	0	0
Q6P8X1	Snx6	Sorting nexin-6;Sorting nexin-6, N-terminally processed	3	46978	53172	7655.8	0	0	0
Q6P9M2	Gria1	Glutamate receptor 1	8	407590	408600	210210	0	0	14785
Q6PAC3	Dcaf13	DDB1- and CUL4-associated factor 13	7	0	4222.1	19737	25521	287220	24376
Q6PAJ1	Bcr	Breakpoint cluster region protein	5	68074	63834	27427	0	0	0
Q6PAK3	Prmt8	Protein arginine N-methyltransferase 8	3	51127	87018	0	0	0	0
Q6PAL7	Ahdc1	AT-hook DNA-binding motif-containing protein 1	10	97592	92254	176900	237190	471200	157380
Q6PAN0	Spock2	Testican-2	2	159490	0	119620	0	28241	0
Q6PAR5	Gapvd1	GTPase-activating protein and VPS9 domain-containing protein 1	2	53008	29329	0	0	0	0
Q6PB52	Lrpap1	Alpha-2-macroglobulin receptor-associated protein	4	104000	152290	109040	0	0	0
Q6PB66	Lrpprc	Leucine-rich PPR motif-containing protein, mitochondrial	24	1279600	735840	626250	0	4876.9	0
Q6PB94	Arfgap1	ADP-ribosylation factor GTPase-activating protein 1	7	304310	356230	116930	0	0	0
Q6PCP0	Ddx21	Nucleolar RNA helicase 2	17	861220	47363	117280	1246400	743520	1523400
Q6PCX2	Slc6a1	Transporter;Sodium- and chloride-dependent GABA transporter 1	3	2959800	1364200	1183600	42188	0	0
Q6PDC2	Tmed9	Transmembrane emp24 domain-containing protein 9	2	281630	476010	400570	0	0	0
Q6PDG0	Nup205		30	2166400	3103000	2521400	54279	82077	52089
Q6PDN0	Ptprm	Protein-tyrosine-phosphatase;Receptor-type tyrosine-protein phosphatase mu	2	41688	38019	50534	0	0	0
Q6PDS4	Fxn	Frataxin, mitochondrial;Frataxin intermediate form;Frataxin mature form	2	14569	19573	31136	0	0	0
Q6PDS5	Pde1b	Calcium/calmodulin-dependent 3,5-cyclic nucleotide phosphodiesterase 1B	4	175180	0	15101	0	0	0
Q6PE01	Snrnp40	U5 small nuclear ribonucleoprotein 40 kDa protein	13	1057800	1841300	2550500	170920	22927	0
Q6PE05	Mat2a	S-adenosylmethionine synthase;S-adenosylmethionine synthase isoform type-2	2	53467	21744	11085	0	0	0
Q6PE15	Abhd10	Mycophenolic acid acyl-glucuronide esterase, mitochondrial	3	155840	135950	85383	0	0	0
Q6PEE6	Ap2a2	AP-2 complex subunit alpha-2	21	10748000	9903200	3883400	0	0	0
Q6PF96	Etfdh	Electron transfer flavoprotein-ubiquinone oxidoreductase, mitochondrial	8	738100	253380	1109100	0	0	0
Q6PFF0	Scaf4		2	176490	167420	193720	0	0	0
Q6PGF7	Exoc8	Exocyst complex component 8	2	41873	47370	0	0	0	0
Q6PHS9	Cacna2d2	Voltage-dependent calcium channel subunit alpha-2/delta-2;Voltage-dependent calcium channel subunit alpha-2-2;Voltage-dependent calcium channel subunit delta-2	6	153160	142470	108410	15746	17456	30021
Q6PHU5	Sort1	Sortilin	5	208290	190390	214850	0	0	0
Q6PHZ5	Rbm15b	Putative RNA-binding protein 15B	8	118740	233340	198620	105650	44653	29701
Q6PJ18	Tpm2		2	2960400	4470400	5390200	543310	256830	357020
Q6PJ87	Csnk1a1	Casein kinase I isoform alpha	5	134250	111120	0	0	0	0
Q6QD59	Bnip1	Vesicle transport protein SEC20	3	75076	0	132040	0	0	0
Q6R891	Ppp1r9b	Neurabin-2	11	1258200	1106300	608110	437310	297670	302510
Q6RI63	Fam120b	Constitutive coactivator of peroxisome proliferator-activated receptor gamma	6	132650	206070	52033	0	0	0
Q6RI65	Tbp	TATA-box-binding protein	2	0	14721	34527	0	0	0
Q6S388	Plec	Plectin	109	12769000	16755000	15104000	6243700	5294100	3936900
Q6XE40	Mpp3	MAGUK p55 subfamily member 3	9	248120	188540	174620	0	0	0
Q6ZPE2	Sbf1	Myotubularin-related protein 5	10	190390	171270	160450	3350.9	3205.2	7201.2
Q6ZPJ3	Ube2o	E2/E3 hybrid ubiquitin-protein ligase UBE2O	2	0	104780	13632	0	0	0
Q6ZPR5	Smpd4	Sphingomyelin phosphodiesterase 4	12	292140	309740	792630	0	14492	17649
Q6ZPV2	Ino80	DNA helicase INO80	2	22500	41962	0	0	0	0
Q6ZPX7	mKIAA1101	Serine/threonine-protein kinase OSR1	3	62842	63634	42451	0	0	0
Q6ZQ18	Efr3b	Protein EFR3 homolog B	7	324990	125210	248290	0	0	0
Q6ZQ38	Cand1	Cullin-associated NEDD8-dissociated protein 1	19	1016100	368190	640470	9962.7	0	13957
Q6ZQ47	Adnp	Activity-dependent neuroprotector homeobox protein	8	117400	208330	164930	84360	335250	96783
Q6ZQ56	mKIAA0743	Neurexin-3	10	310130	499980	228900	15487	12873	0
Q6ZQ83	Plxnd1	Plexin-D1	2	60872	72855	0	0	0	0
Q6ZQ84	mKIAA0617	Cullin-3	2	82673	119720	3371	0	0	0
Q6ZQC2	Nupl1	Nucleoporin p58/p45	4	77610	13886	155670	0	0	0
Q6ZQE7	Palm	Paralemmin-1	3	4358200	2742700	3430900	421800	288810	225510
Q6ZQH8	Nup188	Nucleoporin NUP188 homolog	16	427430	719880	602750	0	0	0
Q6ZQI3	Mlec	Malectin	7	1027900	1360500	892300	0	0	0
Q6ZQJ0	Exosc7	Exosome complex exonuclease RRP42	2	42111	92668	6926	0	0	0
Q6ZQK2	Iqgap1	Ras GTPase-activating-like protein IQGAP1	6	31087	85063	83737	0	0	0
Q6ZWN5	Rps9	40S ribosomal protein S9	2	183260	271740	63240	331110	223300	263690
Q6ZWQ7	Spcs3		2	7258.5	22736	19419	0	0	0
Q6ZWR0	Rap2b	Ras-related protein Rap-2b	3	714770	676780	130950	0	0	0
Q6ZWX6	Eif2s1	Eukaryotic translation initiation factor 2 subunit 1	4	41673	196770	107280	34851	0	0
Q6ZWZ7	Rpl17	60S ribosomal protein L17	5	11116	102630	65353	344620	700420	148110
Q70IV5	Synm	Synemin	14	41831	264960	465760	0	0	22323
Q71LX8	Hsp90ab1	Heat shock protein HSP 90-beta	12	3526100	2360500	1152100	96619	93200	136510
Q71M36	Cspg5	Chondroitin sulfate proteoglycan 5	7	1674500	0	1436200	0	0	0
Q71RI9	Ccbl2	Kynurenine--oxoglutarate transaminase 3	2	38299	0	37598	0	0	0
Q71V06	Ybx1	Nuclease-sensitive element-binding protein 1	7	139950	950350	173420	238810	376070	268130
Q768S5	Rph3a	Rabphilin-3A	12	1507500	724490	610040	0	0	0
Q76MZ3	Ppp2r1a	Serine/threonine-protein phosphatase 2A 65 kDa regulatory subunit A alpha isoform	22	2206800	1452900	2048900	0	0	0
Q78IK2	Usmg5	Up-regulated during skeletal muscle growth protein 5	3	674820	137230	598950	4695.1	3103.6	0
Q78IK4	Apool	MICOS complex subunit Mic27	3	191230	6432.8	0	0	0	0
Q78J03	Msrb2	Methionine-R-sulfoxide reductase B2, mitochondrial	2	5909.8	34117	0	0	0	0
Q78P93	Asah1	Acid ceramidase;Acid ceramidase subunit alpha;Acid ceramidase subunit beta	6	271290	420780	304060	0	6954.7	0
Q791G4	Podxl	Podocalyxin	7	890670	691270	731980	0	0	0
Q791T5	Mtch1	Mitochondrial carrier homolog 1	5	211350	185060	33068	0	0	0
Q7JCZ1	mt-Co2	Cytochrome c oxidase subunit 2	4	4158500	5571300	2465300	0	0	0
Q7M6W1	Rtn1	Reticulon	2	121280	233530	244410	0	0	0
Q7M701	Klc1	Kinesin light chain 1	7	466500	124690	15201	0	0	0
Q7M754	Gm5409		2	0	9980.8	123740	403050	239100	245020
Q7M759	Abhd17b	Alpha/beta hydrolase domain-containing protein 17B	3	11453	40591	0	0	0	0
Q7TMB8	Cyfip1	Cytoplasmic FMR1-interacting protein 1	6	73255	115360	21935	0	0	0
Q7TMI3	Uhrf2	E3 ubiquitin-protein ligase UHRF2	4	36063	67071	28435	1386700	0	0
Q7TMM1	Ddx10	Probable ATP-dependent RNA helicase DDX10	4	16410	16291	5283.9	0	100550	25736
Q7TMM9	Tubb2a	Tubulin beta-2A chain	3	18420000	10432000	8973200	6783400	8269000	6257300
Q7TMQ1	Gja1	Gap junction protein;Gap junction alpha-1 protein	10	1455700	1274700	1045700	777810	997640	415150
Q7TMY2	Acadsb	Short/branched chain specific acyl-CoA dehydrogenase, mitochondrial	4	306620	63165	131200	0	0	0
Q7TN79	Akap7	A-kinase anchor protein 7 isoform gamma;A-kinase anchor protein 7 isoform alpha	3	145490	96632	52859	0	0	0
Q7TN98	Cpeb4	Cytoplasmic polyadenylation element-binding protein 4	2	0	128230	99470	0	0	0
Q7TNC9	Inpp5a		4	130090	117490	97279	0	0	0
Q7TND9	Dbt	Lipoamide acyltransferase component of branched-chain alpha-keto acid dehydrogenase complex, mitochondrial	3	266070	189440	49708	0	0	0
Q7TNG8	Ldhd	Probable D-lactate dehydrogenase, mitochondrial	2	20205	0	15571	0	0	0
Q7TPD0	Ints3	Integrator complex subunit 3	3	7696.2	41006	20771	0	0	0
Q7TPG1	Pde10a Mus musculus	cAMP and cAMP-inhibited cGMP 3,5-cyclic phosphodiesterase 10A	5	293380	297970	429730	0	0	0
Q7TPH6	Mycbp2	E3 ubiquitin-protein ligase MYCBP2	5	129240	71847	39385	0	0	0
Q7TPM6	Fsd1	Fibronectin type III and SPRY domain-containing protein 1	2	130460	64156	67036	0	0	0
Q7TPS3	Diablo	Diablo homolog, mitochondrial	2	69066	87593	77711	0	0	0
Q7TPT7	Vars	Valine--tRNA ligase	3	86644	69101	69036	0	0	0
Q7TQ95	Lnp	Protein lunapark	3	274730	228870	173680	0	0	0
Q7TQD5	Cpt1a	Carnitine O-palmitoyltransferase 1, liver isoform	10	275950	511430	389290	0	0	0
Q7TQD7	Myo1b	Unconventional myosin-Ib	15	382560	527050	521680	175410	321940	190210
Q7TQG5	Neo1	Neogenin	4	174790	97219	67690	0	0	0
Q7TQI3	Otub1	Ubiquitin thioesterase OTUB1	6	705450	431320	254540	0	0	7453.5
Q7TSJ2	Map6	Microtubule-associated protein 6	11	2126300	1371700	1145400	346770	306720	322550
Q7TSQ8	Pdpr	Pyruvate dehydrogenase phosphatase regulatory subunit, mitochondrial	2	13417	31963	15444	0	0	0
Q7TSY6	Celf4	CUGBP Elav-like family member 4	2	75178	62181	35021	0	0	0
Q7TT04	Nup43	Nucleoporin Nup43	4	440750	566030	270210	17081	15425	18854
Q80SW1	Ahcyl1	Putative adenosylhomocysteinase 2	6	4189600	2751400	1264000	57476	3976.9	0
Q80SY5	Prpf38b	Pre-mRNA-splicing factor 38B	3	22412	0	11600	0	0	0
Q80T41	Gabbr2	Gamma-aminobutyric acid type B receptor subunit 2	4	47416	70658	18440	0	0	0
Q80TG5	mKIAA1256	Intersectin-2	3	83787	44070	78416	0	0	0
Q80TJ1	Cadps	Calcium-dependent secretion activator 1	7	1632500	879700	1032200	56681	30431	39257
Q80TL4	Kiaa1045	Protein KIAA1045	5	873840	580110	211710	9284.7	3640.3	2181.8
Q80TM2	Tln1	Talin-1	56	0	6532700	5498400	104640	323780	179800
Q80TN1	Camk2a	Calcium/calmodulin-dependent protein kinase type II subunit alpha	12	10023000	9429100	6986600	8639200	9428900	6954900
Q80TN4	Dnajc16	DnaJ homolog subfamily C member 16	4	47603	69245	60564	0	0	0
Q80TQ3	Nefh	Neurofilament heavy polypeptide	21	7427700	11063000	8845100	1893800	1056500	710290
Q80TT4	Tomm70a	Mitochondrial import receptor subunit TOM70	13	2966600	3052800	2438700	7570.7	8061.2	0
Q80TV8	Clasp1	CLIP-associating protein 1	10	322910	196580	333840	0	0	0
Q80TZ3	Dnajc6	Putative tyrosine-protein phosphatase auxilin	8	404000	112460	149940	0	0	0
Q80U19	Daam2	Disheveled-associated activator of morphogenesis 2	4	84861	191080	60743	0	0	0
Q80U23	Snph	Syntaphilin	7	400070	414580	339510	14328	58426	0
Q80U35	Arhgef17	Rho guanine nucleotide exchange factor 17	2	27372	23276	54086	11870	0	0
Q80U76	Rrs1	Ribosome biogenesis regulatory protein homolog	3	32723	56222	48831	139550	215230	217640
Q80U93	Nup214	Nuclear pore complex protein Nup214	16	689190	0	478160	0	9568.6	0
Q80U95	Ube3c	Ubiquitin-protein ligase E3C	2	10432	1617600	0	0	0	0
Q80UE5	Epb4.1l2	Band 4.1-like protein 2	2	1692400	1589600	1662200	4449.3	0	16319
Q80UJ8	Lactb	Serine beta-lactamase-like protein LACTB, mitochondrial	2	99606	71371	40246	0	0	0
Q80UN7	Prkcd	Protein kinase C delta type;Protein kinase C delta type;Protein kinase C delta type regulatory subunit;Protein kinase C delta type catalytic subunit;Protein kinase C	3	13467	21486	12028	0	0	0
Q80UU9	Pgrmc2	Membrane-associated progesterone receptor component 2	5	867970	1126100	1215300	0	0	0
Q80V42	Cpm	Carboxypeptidase M	4	72521	17960	85878	41340	9743.7	12674
Q80V77	Psmd2	26S proteasome non-ATPase regulatory subunit 2	3	33497	24522	17989	0	0	0
Q80VD1	Fam98b	Protein FAM98B	4	69584	112640	66500	0	0	0
Q80VM5	Dpp6	Dipeptidyl aminopeptidase-like protein 6	15	638050	661550	575280	0	0	0
Q80VP0	Tecpr1	Tectonin beta-propeller repeat-containing protein 1	3	169840	84755	0	0	0	0
Q80VP1	Epn1	Epsin-1	6	388240	186520	244440	0	0	0
Q80W00	Ppp1r10	Serine/threonine-protein phosphatase 1 regulatory subunit 10	6	120960	349020	115250	0	0	0
Q80W54	Zmpste24	CAAX prenyl protease 1 homolog	2	93165	174080	40609	0	0	0
Q80WG5	Lrrc8a	Volume-regulated anion channel subunit LRRC8A	2	0	65811	81723	0	0	0
Q80WJ7	Mtdh	Protein LYRIC	9	537820	778530	493480	0	44181	0
Q80WM4	Hapln4	Hyaluronan and proteoglycan link protein 4	4	438730	430320	308100	47395	0	0
Q80WR0	Nup153		14	738540	1018200	1103100	36381	44169	112530
Q80WS3	Fbll1	rRNA/tRNA 2-O-methyltransferase fibrillarin-like protein 1	10	833610	971630	887000	2691400	3702300	1763400
Q80WU9	Ptpn5	Tyrosine-protein phosphatase non-receptor type 5	6	394030	246530	214590	0	0	0
Q80X31	Slc9a1	Sodium/hydrogen exchanger;Sodium/hydrogen exchanger 1	3	281610	149890	197420	0	0	0
Q80X90	Flnb	Filamin-B	32	1019500	1548800	1213600	8574.9	53897	8748.1
Q80X95	Rraga	Ras-related GTP-binding protein A;Ras-related GTP-binding protein B	2	75286	0	26841	0	0	0
Q80XD3	Rgs7	Regulator of G-protein signaling 7	6	731940	944100	427620	27324	0	0
Q80XI4	Pip4k2b	Phosphatidylinositol 5-phosphate 4-kinase type-2 beta	5	737230	505200	435420	27513	25844	15769
Q80XJ7	Akr1a1	Alcohol dehydrogenase [NADP(+)]	4	312260	29788	144220	0	0	0
Q80XN0	Bdh1	D-beta-hydroxybutyrate dehydrogenase, mitochondrial	8	701600	1123400	934000	0	5513.5	0
Q80Y17	Llgl1	Lethal(2) giant larvae protein homolog 1	2	61695	95411	16932	0	0	0
Q80Y52	Hsp90aa1	Heat shock protein HSP 90-alpha	16	0	5624500	5941500	405370	341350	321260
Q80Y84	Kdm5b	Lysine-specific demethylase 5B	5	21276	118170	71880	0	0	0
Q80YA9	Cnksr2	Connector enhancer of kinase suppressor of ras 2	9	298830	90294	196910	94311	84150	34421
Q80YR5	Safb2	Scaffold attachment factor B2	10	288070	223080	634030	501590	557200	413430
Q80YR9	Rbm12b1	RNA-binding protein 12B-A	3	0	65060	36595	0	0	0
Q80ZD8	Amigo1	Amphoterin-induced protein 1	2	66579	48955	0	0	0	0
Q80ZJ1	Rap2a	Ras-related protein Rap-2a;Ras-related protein Rap-2c	3	1639100	1084200	597600	0	0	37094
Q80ZU1	Dcaf7	DDB1- and CUL4-associated factor 7	3	9059.1	52217	19662	18308	49751	3449.4
Q80ZW2	Them6	Protein THEM6	2	207920	181360	131560	0	0	0
Q810A7	Ddx42	ATP-dependent RNA helicase DDX42	9	451390	284720	455710	0	0	0
Q810R7	Fkbp1b	Peptidyl-prolyl cis-trans isomerase;Peptidyl-prolyl cis-trans isomerase FKBP1B	2	35656	0	44676	0	0	0
Q810U3	Nfasc	Neurofascin	2	894500	970330	681410	0	0	0
Q811L7	Hnrnph1	Heterogeneous nuclear ribonucleoprotein H;Heterogeneous nuclear ribonucleoprotein H, N-terminally processed	8	14834000	0	19689000	982970	1782900	931800
Q811P8	Arhgap32	Rho GTPase-activating protein 32	8	162380	101270	106320	52350	77205	14085
Q811S7	Ubp1	Upstream-binding protein 1	5	278610	224280	308350	0	0	0
Q8BFQ4	Wdr82	WD repeat-containing protein 82	4	0	78742	113440	0	36546	0
Q8BFR5	Tufm	Elongation factor Tu, mitochondrial	15	2289100	1679000	1694800	72192	101740	72744
Q8BFZ3	Actbl2	Beta-actin-like protein 2	2	7228.7	15765	75820	0	0	95493
Q8BFZ9	Erlin2	Erlin-2	12	868280	2585600	3230300	216740	54145	100280
Q8BG32	Psmd11	26S proteasome non-ATPase regulatory subunit 11	4	99837	110690	27254	0	0	0
Q8BG39	Sv2b	Synaptic vesicle glycoprotein 2B	9	4508400	3266400	1755000	12245	0	0
Q8BG51	Rhot1	Mitochondrial Rho GTPase 1	7	466580	515040	385060	0	14436	6790.1
Q8BGB7	Enoph1	Enolase-phosphatase E1	2	29581	12604	298.89	0	0	0
Q8BGC4	Zadh2	Zinc-binding alcohol dehydrogenase domain-containing protein 2	2	169160	126800	142680	0	0	0
Q8BGD5	Cpt1c	Carnitine O-palmitoyltransferase 1, brain isoform	2	63444	80270	131450	0	0	0
Q8BGH2	Samm50	Sorting and assembly machinery component 50 homolog	9	388650	674690	277420	0	0	0
Q8BGN8	Synpr	Synaptoporin	2	0	46410	29309	0	0	0
Q8BGR6	Arl15	ADP-ribosylation factor-like protein 15	3	63079	4529.3	55352	0	0	0
Q8BGT7	Smndc1	Survival of motor neuron-related-splicing factor 30	5	55352	182590	235060	0	0	0
Q8BGT8	Phyhipl	Phytanoyl-CoA hydroxylase-interacting protein-like	4	233060	121620	85323	0	0	0
Q8BGU5	Ccny	Cyclin-Y	3	177890	129420	95971	0	0	5257.2
[truncated: 821 more rows]

## Sheet: human_ECM_enriched
protein	gene	Protein.names	Unique peptides	ECM1	ECM2	ECM3	cellular1	cellular2	cellular3
A0A024R216	HDGFRP3	Hepatoma-derived growth factor-related protein 3	5	990560	1005800	1772000	93450	40548	26360
A0A024R4E5	HDLBP	Vigilin	8	272890	144840	289430	130790	16691	64599
A0A024R4M0	RPS9	40S ribosomal protein S9	2	545940	0	371700	0	0	0
A0A024R571	EHD1	EH domain-containing protein 1	7	122440	174870	156680	3568300	342000	233040
A0A024RCR6	BAT3	Large proline-rich protein BAG6	4	72188	70320	127540	35179	20714	78861
A0A075B6E9	LRRC7	Leucine-rich repeat-containing protein 7	3	16683	37052	36447	0	0	0
A0A075B6H4	CSRP2BP	Cysteine-rich protein 2-binding protein	2	16898	22711	35697	0	0	0
A0A075B7B5	SRGAP2	SLIT-ROBO Rho GTPase-activating protein 2;SLIT-ROBO Rho GTPase-activating protein 2B	6	99878	75802	108360	20166	20603	56603
A0A075B7D9	TAF15	TATA-binding protein-associated factor 2N	3	117310	46534	27569	464250	144830	219930
A0A075B7G8	APBB1	Amyloid beta A4 precursor protein-binding family B member 1	2	319800	14735	29298	0	0	0
A0A087WT44	HMOX2	Heme oxygenase 2	9	36515	0	10720	1222900	206110	876750
A0A087WTA5	EIF2B4	Translation initiation factor eIF-2B subunit delta	3	15754	31737	0	48966	0	277320
A0A087WTA8	COL1A2	Collagen alpha-2(I) chain	4	13249000	3551600	3009300	0	0	0
A0A087WTJ2	GIMAP1-GIMAP5	GTPase IMAP family member 5	5	341990	367460	403890	173250	338160	238470
A0A087WTP3	KHSRP	Far upstream element-binding protein 2	8	740420	0	501470	466550	21304	84211
A0A087WUE9	SYMPK	Symplekin	5	156760	0	109430	31205	0	35555
A0A087WUK2	HNRNPDL	Heterogeneous nuclear ribonucleoprotein D-like	10	680480	661940	1224800	5207500	0	3680500
A0A087WUQ6	GPX1	Glutathione peroxidase;Glutathione peroxidase 1	3	0	17094	53235	393290	272750	147880
A0A087WVE9	ARNT2	Aryl hydrocarbon receptor nuclear translocator 2	3	12390	93044	73912	28720	0	0
A0A087WVF7	ITSN2	Intersectin-2	2	21946	0	36469	0	0	0
A0A087WVP4	SMTN	Smoothelin	5	356660	60911	96391	31293	0	0
A0A087WVQ6	CLTC	Clathrin heavy chain;Clathrin heavy chain 1	62	1385400	993520	1161800	32035000	17766000	28551000
A0A087WW40	SH3GLB1	Endophilin-B1	3	9583.2	7673.6	11334	145750	3005.9	51062
A0A087WW77	LLGL1	Lethal(2) giant larvae protein homolog 1	10	311330	27041	126890	611460	225380	235460
A0A087WWK8	IQSEC1	IQ motif and SEC7 domain-containing protein 1	7	357190	202860	569270	177570	32284	15714
A0A087WWP4	RBM15	Putative RNA-binding protein 15	5	223120	75319	201250	17906	0	0
A0A087WWZ2	PCIF1	Phosphorylated CTD-interacting factor 1	3	225340	78627	0	47563	0	0
A0A087WXC5	NDUFA10	NADH dehydrogenase [ubiquinone] 1 alpha subcomplex subunit 10, mitochondrial	11	59462	70102	102830	1814500	775700	1111400
A0A087WXM6	RPL17	60S ribosomal protein L17	4	429980	794630	732060	122900	64288	126420
A0A087WXM8	BCAM	Basal cell adhesion molecule	11	2514700	934070	666750	663450	835910	89803
A0A087WY00	MYO5A	Unconventional myosin-Va	36	1275700	998100	1163600	1666000	1363000	1668200
A0A087WY71	AP2M1	AP-2 complex subunit mu	12	305670	91865	165560	3666200	1138900	3684800
A0A087WYF1	LAMA2	Laminin subunit alpha-2	59	14711000	14613000	9468500	895790	614050	247350
A0A087WYT3	PTGES3	Prostaglandin E synthase 3	5	718570	558370	654670	1387800	692480	61453
A0A087WZ13	RAVER1	Ribonucleoprotein PTB-binding 1	2	6845	0	47002	0	0	0
A0A087WZF1	LPP	Lipoma-preferred partner	6	308150	38286	175040	113440	30202	38032
A0A087WZN1	IDH3B	Isocitrate dehydrogenase [NAD] subunit, mitochondrial;Isocitrate dehydrogenase [NAD] subunit beta, mitochondrial	10	0	22075	61263	1697500	1054900	2069700
A0A087X0G7	IKBKG	NF-kappa-B essential modulator	4	77700	12387	94015	30727	0	0
A0A087X0H9	RBM26	RNA-binding protein 26	5	112620	2634.5	69761	31733	0	0
A0A087X0K0	COL15A1	Collagen alpha-1(XV) chain;Restin;Restin-2;Restin-3;Restin-4	5	262340	582940	447560	0	0	0
A0A087X0N3	NOL4L		3	55011	28814	33356	1462.4	0	0
A0A087X0Q9	SELO	Selenoprotein O	3	140380	11124	58159	0	0	0
A0A087X0S5	COL6A1	Collagen alpha-1(VI) chain	13	4368200	3130100	1417600	2299200	291350	176380
A0A087X0S7	LRRC41	Leucine-rich repeat-containing protein 41	3	70325	17638	0	0	0	0
A0A087X0V5	OAS2	2-5-oligoadenylate synthase 2	4	0	62810	162840	25523	57177	0
A0A087X0X3	HNRNPM	Heterogeneous nuclear ribonucleoprotein M	22	6101800	7714700	11661000	1856600	1802700	1462400
A0A087X165	SRCIN1	SRC kinase signaling inhibitor 1	15	367370	317100	743760	154390	139730	251900
A0A087X1B2	USP39	U4/U6.U5 tri-snRNP-associated protein 2	3	1773.2	0	27927	110990	23912	110840
A0A087X2E3	SYN2	Synapsin-2	17	714410	1166200	1632900	2038400	1639500	6174000
A0A087X2I1	PSMC6	26S protease regulatory subunit 10B	7	129400	131920	46535	523120	219860	271180
A0A096LNV3	RNF114	E3 ubiquitin-protein ligase RNF114	2	5316.9	0	3290.9	11716	0	0
A0A096LPD9	TXNRD2	Thioredoxin reductase 2, mitochondrial	2	0	20103	62124	45321	45335	200550
A0A096LPI6	C21orf33	ES1 protein homolog, mitochondrial	9	67734	5732.5	81057	1222500	589490	307130
A0A0A0MQR2	RTFDC1	Protein RTF2 homolog	5	232510	41475	255760	13876	0	0
A0A0A0MQZ2	SYNGAP1	Ras/Rap GTPase-activating protein SynGAP	11	13298	165610	653300	113580	60456	268790
A0A0A0MR02	VDAC2	Voltage-dependent anion-selective channel protein 2	11	2082500	1013400	1604000	9630000	7492000	6840300
A0A0A0MR66	RBM10	RNA-binding protein 10	6	48039	23390	117760	69112	14919	0
A0A0A0MRB5	MADD	MAP kinase-activating death domain protein	5	0	51536	34160	34287	40150	0
A0A0A0MRE4	COL4A3BP	Collagen type IV alpha-3-binding protein	2	40928	13920	0	0	0	0
A0A0A0MRE6	WDR47	WD repeat-containing protein 47	6	70995	48888	186580	216610	29415	29775
A0A0A0MRF6	AKAP9	A-kinase anchor protein 9	11	105330	24339	90179	0	0	0
A0A0A0MRG9	CDK5RAP2	CDK5 regulatory subunit-associated protein 2	5	86298	13849	40552	0	0	0
A0A0A0MRJ0	CDC42BPA	Non-specific serine/threonine protein kinase;Serine/threonine-protein kinase MRCK alpha	6	124930	36195	110420	61432	16955	16760
A0A0A0MRM8	MYO6	Unconventional myosin-VI	12	245240	385170	164000	300030	297610	155860
A0A0A0MRP6	SMARCA1	Probable global transcription activator SNF2L1	3	26970	51952	109870	0	0	0
A0A0A0MRV0	RRBP1	Ribosome-binding protein 1	11	27407	21505	63539	937500	324180	361390
A0A0A0MRW6	NOL6	Nucleolar protein 6	3	24251	107160	155670	48174	0	0
A0A0A0MRX1	ELAVL2	ELAV-like protein;ELAV-like protein 2	4	8000	49671	91778	342090	126070	0
A0A0A0MS29	MFF	Mitochondrial fission factor	2	0	1601	7883.1	42573	0	0
A0A0A0MS47	OPALIN	Opalin	3	21247	179270	160200	1713100	401780	713120
A0A0A0MS59	SRCAP	Helicase SRCAP	6	79927	102120	130130	0	0	0
A0A0A0MSA0	LAMA3	Laminin subunit alpha-3	10	304940	45124	85657	0	0	0
A0A0A0MSG2	FHL2	Four and a half LIM domains protein 2	2	38854	94876	62144	101140	221920	10850
A0A0A0MSJ0	DDX42	ATP-dependent RNA helicase DDX42	5	151160	0	396850	0	0	0
A0A0A0MSY4	DOCK9	Dedicator of cytokinesis protein 9	14	178500	0	223560	172860	0	121750
A0A0A0MT60	FKBP15	Peptidyl-prolyl cis-trans isomerase;FK506-binding protein 15	3	91650	20085	99237	0	19920	23262
A0A0A0MT83	IVD	Isovaleryl-CoA dehydrogenase, mitochondrial	3	8944.8	0	7945	90900	8238.9	43202
A0A0A0MTB8	WDR36	WD repeat-containing protein 36	7	891250	125040	45734	0	0	57095
A0A0A0MTC7	LAMA4	Laminin subunit alpha-4	19	1683400	1766100	1117400	65733	55274	0
A0A0A0MTH3	ILK	Integrin-linked protein kinase	7	528220	192210	817740	133910	122450	54439
A0A0A0MTH9	BTAF1	TATA-binding protein-associated factor 172	11	98896	483690	574830	41628	0	0
A0A0A0MTP7	SCAF11	Protein SCAF11	2	53839	2102.9	42444	0	0	0
A0A0A6YYC7	ZFP91-CNTF	E3 ubiquitin-protein ligase ZFP91	2	108070	0	3321.9	0	0	0
A0A0A6YYL4	CORO7-PAM16	Coronin;Coronin-7	9	119290	209840	248130	0	40497	35056
A0A0B4J1Z1	SRSF7	Serine/arginine-rich splicing factor 7	4	45228	471360	614490	342050	116000	222870
A0A0B4J2A4	ACAA2	3-ketoacyl-CoA thiolase, mitochondrial	9	36186	0	13867	1053300	579970	960090
A0A0B4J2E5	PWP2	Periodic tryptophan protein 2 homolog	4	79133	130010	121610	0	0	0
A0A0C4DFL7	CYP51A1	Lanosterol 14-alpha demethylase	3	0	11136	6019.6	30113	0	0
A0A0C4DFL8	KDM4B	Lysine-specific demethylase 4B	2	0	38842	18206	0	0	0
A0A0C4DFV9	SET	Protein SET;Protein SETSIP	5	270720	0	135200	175450	36137	286670
A0A0C4DFX2	FRY	Protein furry homolog	3	11359	0	19629	0	0	23796
A0A0C4DFX9	NELFA	Negative elongation factor A	7	66410	38085	0	89150	0	0
A0A0C4DG89	DDX46	Probable ATP-dependent RNA helicase DDX46	14	902050	117850	789990	40903	36977	0
A0A0C4DGA6	HLTF	Helicase-like transcription factor	5	84155	187080	200630	23988	0	0
A0A0C4DGA7	ABLIM3	Actin-binding LIM protein 3	6	124180	85827	93918	0	200050	468140
A0A0C4DGQ6	RPRD1A	Regulation of nuclear pre-mRNA domain-containing protein 1A	4	519640	6204.2	359890	48525	0	69814
A0A0D9SEJ5	FAM120B	Constitutive coactivator of peroxisome proliferator-activated receptor gamma	2	0	12055	33362	0	0	0
A0A0D9SEM4	SRSF4	Serine/arginine-rich splicing factor 4	4	314030	743200	988610	1029000	1308700	396710
A0A0D9SF60	PKP4	Plakophilin-4	4	1346.2	27787	38978	0	0	0
A0A0D9SF70	ARFGAP2	ADP-ribosylation factor GTPase-activating protein 2	7	155170	192980	114120	53021	0	74112
A0A0D9SFB3	DDX3X	ATP-dependent RNA helicase DDX3X	3	453270	258110	399350	249670	170700	138790
A0A0D9SFK2	MYO18A	Unconventional myosin-XVIIIa	17	151600	99806	190600	524550	446370	436400
A0A0D9SFL3	EWSR1	RNA-binding protein EWS	3	575610	517180	867480	105980	132370	207620
A0A0D9SFR6	DGKH	Diacylglycerol kinase eta	5	98555	35025	94821	0	0	28861
A0A0G2JIS2	EHMT2	Histone-lysine N-methyltransferase EHMT2	4	71209	156050	91348	0	0	0
A0A0G2JIW1	HSPA1B	Heat shock 70 kDa protein 1B;Heat shock 70 kDa protein 1A	12	2199300	1299200	1988600	3326300	1840300	2675100
A0A0G2JM79	NOSTRIN	Nostrin	3	39512	55855	112610	0	0	0
A0A0G2JMZ8	OCLN	Occludin	8	617110	140650	379200	216640	0	13186
A0A0G2JNN3	LENG8	Leukocyte receptor cluster member 8	3	7336.1	19694	0	0	11837	0
A0A0G2JNW7	SLC12A7	Solute carrier family 12 member 7	3	3522.1	0	36496	20426	33557	18514
A0A0G2JQF5	KANSL1	KAT8 regulatory NSL complex subunit 1	3	21740	0	2760.5	0	0	0
A0A0G2JR38	PANK4	Pantothenate kinase 4	5	71128	61574	69434	54214	70078	46979
A0A0J9YX62	DNAJB6	DnaJ homolog subfamily B member 6	3	410130	943110	283540	156760	78659	62354
A0A0J9YX70	DLGAP2	Disks large-associated protein 2	2	0	49743	20842	0	0	0
A0A0J9YX88	PHRF1	PHD and RING finger domain-containing protein 1	2	0	40287	69108	0	0	0
A0A0J9YXC7	LIMS1	LIM and senescent cell antigen-like-containing domain protein 1	5	0	85143	113240	407950	159960	32781
A0A0J9YY72	NA		2	9533.6	12533	24692	0	0	0
A0A0J9YYF7	DAAM2	Disheveled-associated activator of morphogenesis 2	6	169080	1137100	803810	270020	418960	187040
A0A0J9YYG4	PON2	Serum paraoxonase/arylesterase 2	11	0	21351	306470	1462300	671230	391070
A0A0U1RR11	NA		2	131490	190560	357880	23205	0	44568
A0A0U1RR93	SHANK3	SH3 and multiple ankyrin repeat domains protein 3	9	149560	94880	101390	20851	0	71854
A0A0U1RRM1	GATAD2B	Transcriptional repressor p66-beta	5	102130	181140	400740	120070	778760	59493
A0A0U1RRM8	FERMT2	Fermitin family homolog 2	5	23774	8736.2	17807	280990	56844	99522
A0A0X1KG75	COBLL1	Cordon-bleu protein-like 1	7	92644	38174	154580	90407	0	98231
A0A140T936	VARS	Valine--tRNA ligase	4	16130	16802	19947	43888	45524	16840
A0A140T947	DHX16	Putative pre-mRNA-splicing factor ATP-dependent RNA helicase DHX16	4	52705	34027	30331	0	0	0
A0A140T9C0	TNXB	Tenascin-X	22	385330	883370	79154	109510	26642	0
A0A140T9I6	EGFL8	Epidermal growth factor-like protein 8	2	2176.9	0	5867.7	0	0	0
A0A140T9S5	VWA7	von Willebrand factor A domain-containing protein 7	2	0	1136100	398390	393320	0	0
A0A1B0GTL5	RAB11FIP5	Rab11 family-interacting protein 5	6	140440	125860	192540	72011	6665.4	68746
A0A1B0GTW1	TJP2	Tight junction protein ZO-2	14	264060	39154	147790	146630	56380	0
A0A1B0GTX4	CDKL5	Cyclin-dependent kinase-like 5	3	0	52284	65161	0	0	13591
A0A1B0GUI1	RALGAPA1	Ral GTPase-activating protein subunit alpha-1	5	3322.6	201520	15558	52215	0	0
A0A1B0GUU9	IGHM	Ig mu chain C region	3	40953	0	69124	39213	253800	170700
A0A1B0GV82	ARHGEF9	Rho guanine nucleotide exchange factor 9	2	0	22113	47049	0	7257.9	11261
A0A1B0GVV8	ZEB2	Zinc finger E-box-binding homeobox 2	16	889480	1367100	1206800	65698	37119	0
A0A1B0GVY1	NEDD4L	E3 ubiquitin-protein ligase NEDD4-like	2	104830	0	103780	17190	0	0
A0A1B0GW44	CTSD	Cathepsin D;Cathepsin D light chain;Cathepsin D heavy chain	7	1594100	1377200	311040	3735500	1484300	2308400
A0A1C7CYX1	ELMSAN1	ELM2 and SANT domain-containing protein 1	5	17234	44531	236550	0	0	0
A0A1C7CYX9	DPYSL2	Dihydropyrimidinase-related protein 2	28	6607000	8234800	7812300	53120000	40476000	33789000
A0A1W2PNV4	ARPC1A	Actin-related protein 2/3 complex subunit 1B	2	25896	20251	27870	163330	104960	373500
A0A1W2PNW1	STAT6	Signal transducer and activator of transcription 6	2	0	71127	147060	30086	47027	0
A0A1W2PPI7	TRIM3	Tripartite motif-containing protein 3	5	207660	276730	167610	37655	0	0
A0A1W2PR17	PFKFB3	6-phosphofructo-2-kinase/fructose-2,6-bisphosphatase 3;6-phosphofructo-2-kinase;Fructose-2,6-bisphosphatase	3	95355	0	85906	0	0	0
A0A1W2PS85	BIVM-ERCC5	DNA repair protein complementing XP-G cells	3	58884	59218	82920	0	0	0
A0A1X7SBR1	PRICKLE2	Prickle-like protein 2	2	0	3370.2	44559	0	0	0
A0A1X7SBZ2	DDX17	Probable ATP-dependent RNA helicase DDX17	12	4662400	3313100	5330300	686170	462010	204340
A0A286YF22	PHGDH	D-3-phosphoglycerate dehydrogenase	11	517120	487210	120960	1684300	549660	657580
A0A286YFD7	MAPK10	Mitogen-activated protein kinase 10;Mitogen-activated protein kinase 8;Mitogen-activated protein kinase 9	2	12955	0	40669	41189	22714	72213
A0A2C9F2P4	PPT1	Palmitoyl-protein thioesterase 1	5	785670	780160	833880	1485000	931570	976340
A0AVT1	UBA6	Ubiquitin-like modifier-activating enzyme 6	5	183120	0	19122	126670	32685	41375
A0MZ66-4	KIAA1598	Shootin-1	9	187440	105030	137780	221940	87023	79457
A2A2V1	PRNP	Major prion protein	2	55057	125000	88309	246620	167980	54802
A2A2V2	RBM34	RNA-binding protein 34	5	128500	154670	52632	0	0	0
A2A376	DDX58	Probable ATP-dependent RNA helicase DDX58	4	178620	30729	128210	20878	72889	25054
A3KMH1-2	VWA8	von Willebrand factor A domain-containing protein 8	5	18435	60736	74811	0	0	0
A3KN83-3	SBNO1	Protein strawberry notch homolog 1	2	21297	0	17586	0	0	0
A4D161-3	FAM221A	Protein FAM221A	2	65595	81888	21575	0	10270	0
A5YM72	CARNS1	Carnosine synthase 1	6	32503	49969	0	737670	307540	40683
A6NEM2	HCFC1	Host cell factor 1;HCF N-terminal chain 1;HCF N-terminal chain 2;HCF N-terminal chain 3;HCF N-terminal chain 4;HCF N-terminal chain 5;HCF N-terminal chain 6;HCF C-terminal chain 1;HCF C-terminal chain 2;HCF C-terminal chain 3;HCF C-terminal chain 4;HCF C-terminal chain 5;HCF C-terminal chain 6	4	61775	113850	186580	0	0	26277
A6NFX8	NUDT5	ADP-sugar pyrophosphatase	5	1322	0	44726	133170	65538	0
A6NHB5	ZMYM3	Zinc finger MYM-type protein 3	5	129490	265740	41946	0	75794	0
A6NHQ2	FBLL1	rRNA/tRNA 2-O-methyltransferase fibrillarin-like protein 1	8	197270	1892500	2451500	152780	84263	140150
A6NHR9	SMCHD1	Structural maintenance of chromosomes flexible hinge domain-containing protein 1	9	317620	201910	341700	68398	0	0
A6NJH9	EIF1AY	Eukaryotic translation initiation factor 1A, X-chromosomal;Eukaryotic translation initiation factor 1A, Y-chromosomal	2	129080	9167.3	41592	0	0	0
A6NL93	HMGN1	Non-histone chromosomal protein HMG-14	3	0	69935	54251	0	0	0
A6NLN1	PTBP1	Polypyrimidine tract-binding protein 1	8	1049500	8249	180720	343810	129430	180400
A6NMH6	2008-09-01	Septin-8	10	323860	184540	0	3090000	2374300	2810200
A6NN40	SHROOM1	Protein Shroom1	3	27258	19703	81281	0	0	0
A6NNK5	TP53BP1	Tumor suppressor p53-binding protein 1	23	925730	1502300	1808300	1199100	735490	314680
A6NNN6	PCM1	Pericentriolar material 1 protein	2	0	51752	34744	0	0	0
A6PVD3	SOX10	Transcription factor SOX-10	4	160060	218790	0	93623	5047.8	23816
A8MUD9	RPL7	60S ribosomal protein L7	7	1826800	1462700	1381200	297730	80214	82023
A8MUM1	TSSC1	Protein TSSC1	4	59104	0	69482	171290	96300	55907
A8MX75	ERCC2	TFIIH basal transcription factor complex helicase XPD subunit	4	0	17902	20328	0	0	783.7
A8MYT4	PIK3C3	Phosphatidylinositol 3-kinase;Phosphatidylinositol 3-kinase catalytic subunit type 3	3	43905	29264	64458	66743	0	3484.7
A8MZF9	DRG2	Developmentally-regulated GTP-binding protein 2	2	49371	19132	0	25978	0	20676
A9Z1X7	SRRM1	Serine/arginine repetitive matrix protein 1	6	664470	366110	415930	21935	0	62004
B0QXZ6	CBX6	Chromobox protein homolog 6	4	133460	34441	44058	0	0	0
B0QYP8	PARVB	Beta-parvin	2	41481	93476	136000	28351	11226	12614
B0S8I6	FAM50A	Protein FAM50A;Protein FAM50B	3	245810	76651	185070	0	0	0
B0YIW6	ARCN1	Coatomer subunit delta	5	43272	0	11634	231800	84825	73916
B1AHD1	NHP2L1	NHP2-like protein 1;NHP2-like protein 1, N-terminally processed	4	343360	710610	423860	510900	699230	422720
B1AKN7	NFIA	Nuclear factor 1;Nuclear factor 1 A-type	2	29018	29227	60613	23965	0	0
B1AKU2	XIAP	E3 ubiquitin-protein ligase XIAP	2	31360	0	35522	0	0	0
B1AKY9	ATP1A2	Sodium/potassium-transporting ATPase subunit alpha-2	19	65266	125250	6808.7	7532600	10158000	6450200
B2WTI3	JMJD6	Bifunctional arginine demethylase and lysyl-hydroxylase JMJD6	3	102070	39318	94227	36373	0	0
B3KPJ4	PHC2	Polyhomeotic-like protein 2	3	47099	0	12539	41536	0	0
B3KRF7	ZKSCAN1	Zinc finger protein with KRAB and SCAN domains 1	2	22265	15040	25278	0	0	0
B3KV94	KDM5B	Lysine-specific demethylase 5B	2	0	41507	11664	0	0	0
B3KXD6	PES1	Pescadillo homolog	2	54932	116660	171850	0	15195	14030
B4DEH8	PABPN1	Polyadenylate-binding protein 2	2	15668	36855	48277	151350	94369	44024
B4DEM9	POLDIP2	Polymerase delta-interacting protein 2	3	53167	0	5553.5	0	35382	0
B4DGU4	CTNNB1	Catenin beta-1	14	1401600	1117200	1249800	568650	1143400	701980
B4DHE8	MSI2	RNA-binding protein Musashi homolog 2	4	141250	115880	146450	96250	130740	0
B4DIH5	COPS2	COP9 signalosome complex subunit 2	4	34116	0	14230	100670	77087	0
B4DJ07	EXOC7	Exocyst complex component 7	7	130060	28122	93224	463840	150010	42468
B4DKF8	PSD3	PH and SEC7 domain-containing protein 3	7	194450	168250	315090	112460	106490	409790
B4DRK2	CTNND2	Catenin delta-2	8	0	68776	94999	76630	209980	102400
B4DSN5	PTPN1	Tyrosine-protein phosphatase non-receptor type;Tyrosine-protein phosphatase non-receptor type 1	2	15685	8766	0	67917	0	0
B4DUR8	CCT3	T-complex protein 1 subunit gamma	13	130440	103980	0	2461400	1124900	1380200
B4DXZ6	FXR1	Fragile X mental retardation syndrome-related protein 1	6	143280	75194	58982	43129	13670	26530
B4DY09	ILF2	Interleukin enhancer-binding factor 2	11	245690	643860	809680	1825700	2076200	800900
B4E0T2	PEX5	Peroxisomal targeting signal 1 receptor	4	100390	103430	91455	82818	7350	27792
B5MC98	PREB	Prolactin regulatory element-binding protein	3	27875	36120	51273	236910	173530	46827
B5MCU6	HDAC11	Histone deacetylase 11	3	21850	28841	35194	63214	60889	79877
B7WP74	CWC22	Pre-mRNA-splicing factor CWC22 homolog	2	9776.5	46788	20059	0	0	0
B7Z264	DLG2	Disks large homolog 2	7	59146	55289	73434	438400	74597	174250
B7Z2R7	ACBD5	Acyl-CoA-binding domain-containing protein 5	4	147260	128110	171660	264400	93917	1969.5
B7Z3B5	RPS6KA2	Ribosomal protein S6 kinase;Ribosomal protein S6 kinase alpha-2	2	53151	3839.2	41153	197250	58096	64332
B7Z524	HBS1L	HBS1-like protein	4	85394	31094	135430	21810	37242	0
B7Z5N5	SMAD2	Mothers against decapentaplegic homolog;Mothers against decapentaplegic homolog 2;Mothers against decapentaplegic homolog 3	3	0	32305	18035	0	0	19391
B7Z7E1	CNN1	Calponin;Calponin-1	2	41180	0	10943	32905	0	0
B7Z879	VPS11	Vacuolar protein sorting-associated protein 11 homolog	3	14133	0	73853	49587	11934	12456
B7Z9I1	ACADM	Medium-chain specific acyl-CoA dehydrogenase, mitochondrial	5	46425	26101	21717	442530	353790	489180
B7ZC38	SH3GLB2	Endophilin-B2	7	0	54100	76938	264630	90626	264570
B7ZLQ8	CPEB4	Cytoplasmic polyadenylation element-binding protein 4	3	16642	0	1128600	468200	632800	0
B8ZZ10	LUC7L	Putative RNA-binding protein Luc7-like 1	2	55386	121030	192130	0	1734.4	0
B8ZZB8	CNRIP1	CB1 cannabinoid receptor-interacting protein 1	3	34258	58062	93451	335280	343950	210450
B8ZZS2	NAB1	NGFI-A-binding protein 1;NGFI-A-binding protein 2	2	12664	45148	24767	0	0	0
B9ZVN9	POLR1A	DNA-directed RNA polymerase;DNA-directed RNA polymerase I subunit RPA1	2	40598	4110.5	53068	0	0	0
B9ZVT1	RBM12B	RNA-binding protein 12B	6	129730	667470	8530400	0	0	0
C9IYN3	HNRNPLL	Heterogeneous nuclear ribonucleoprotein L-like	12	322750	438740	789070	437740	0	143610
C9J1W3	ARID4A	AT-rich interactive domain-containing protein 4A	2	6758.7	0	54513	0	0	0
C9J2C0	TUBA8	Tubulin alpha-8 chain	3	0	205410	162970	64233	88463	215650
C9J2Y9	POLR2B	DNA-directed RNA polymerase;DNA-directed RNA polymerase II subunit RPB2	16	529700	267820	486230	297330	46140	236530
C9J712	PFN2	Profilin;Profilin-2	3	922710	330250	623920	1795500	634300	627660
C9J931	RHEB	GTP-binding protein Rheb	2	200120	350910	162840	0	0	0
C9J9K3	RPSA	40S ribosomal protein SA	9	37929	17004	134440	1158300	338690	276340
C9JA33	PALM2	Paralemmin-2	2	7631.5	0	1897.8	30549	0	74883
C9JA69	BBX	HMG box transcription factor BBX	3	52605	23834	14451	0	0	0
C9JBT4	CREB1	Cyclic AMP-responsive element-binding protein 1	2	42704	104680	135530	0	28325	0
C9JD32	RPL23	60S ribosomal protein L23	3	1684800	1875200	1516400	807870	182700	560820
C9JD73	PPP1R7	Protein phosphatase 1 regulatory subunit 7	9	68539	54485	18622	1018500	395390	761640
C9JD84	LTBP1	Latent-transforming growth factor beta-binding protein 1	2	44186	12645	13062	0	0	0
C9JE98	NCOR2	Nuclear receptor corepressor 2	5	0	40816	43249	0	0	0
C9JEJ2	PCYT1A	Choline-phosphate cytidylyltransferase A	8	279900	282700	267800	523990	178350	103280
C9JEU5	FGG	Fibrinogen gamma chain	15	3794800	11637000	6043900	912850	905930	907910
C9JEX3	MTMR2	Myotubularin-related protein 2	6	0	9211.1	12810	145580	0	112430
C9JFV4	PELP1	Proline-, glutamic acid- and leucine-rich protein 1	6	367130	393170	487700	267840	266180	214800
C9JGR9	WDR37	WD repeat-containing protein 37	4	191950	185280	0	35881	12145	116880
C9JJ34	RANBP1	Ran-specific GTPase-activating protein	2	718360	240470	382100	361150	199780	97623
C9JJV6	MYADM	Myeloid-associated differentiation marker	2	936640	773690	777020	918830	279950	394470
C9JKS0	NR2C2	Nuclear receptor subfamily 2 group C member 2	2	99179	38138	122220	0	0	0
C9JLU1	POLR2H	DNA-directed RNA polymerases I, II, and III subunit RPABC3	2	11472	132820	130880	27098	19008	0
C9JME2	FARP1	FERM, RhoGEF and pleckstrin domain-containing protein 1	6	206920	89808	76497	22592	59550	4142.7
C9JMN1	SMC6	Structural maintenance of chromosomes protein 6	3	9302	0	39951	0	0	0
C9JN15	PPIG	Peptidyl-prolyl cis-trans isomerase;Peptidyl-prolyl cis-trans isomerase G	4	461620	151350	307260	24894	63327	0
C9JQV0	C7orf50	Uncharacterized protein C7orf50	3	58982	3659.5	0	3660.5	0	0
C9JRD2	DNAJB2	DnaJ homolog subfamily B member 2	3	241660	165800	0	156270	179500	164430
C9JRT6	NUB1	NEDD8 ultimate buster 1	2	7817.4	0	38677	0	0	0
C9JRZ6	CHCHD3	MICOS complex subunit MIC19	5	314760	304340	288320	721090	945480	350260
C9JXB8	RPL24	60S ribosomal protein L24	4	250870	131150	192490	0	120590	0
C9JY79	SPTBN4	Spectrin beta chain, non-erythrocytic 4	20	153480	294220	403400	122000	77238	0
C9JZY3	PCBP4	Poly(rC)-binding protein 4	4	0	70415	42383	28980	45706	0
C9K0J5	RAPH1	Ras-associated and pleckstrin homology domains-containing protein 1	2	0	26980	36483	18444	0	0
D3DQ64	AK4	Adenylate kinase 4, mitochondrial	2	85200	153720	230460	56795	36928	47490
D3DTX6	PPP1R9B	Neurabin-2	6	31148	0	187910	70624	0	61526
D3YTB1	RPL32	60S ribosomal protein L32	3	51397	134620	288030	266020	183900	163580
D3YTK1	BCL11B	B-cell lymphoma/leukemia 11B	4	29889	125420	64996	0	0	0
D4Q8H0	pk	Mitogen-activated protein kinase kinase kinase MLT	2	122130	79296	33675	0	0	0
D6R9P3	HNRNPAB	Heterogeneous nuclear ribonucleoprotein A/B	5	240810	47510	958570	354320	2115400	122660
D6RAN4	RPL9	60S ribosomal protein L9	6	176960	234440	279440	127800	206270	313440
D6RB59	EXOC3	Exocyst complex component 3	4	0	3925.4	13529	34524	19630	123220
D6RBW1	EIF4E	Eukaryotic translation initiation factor 4E	4	15657	0	32677	31370	38589	0
D6RDJ3	POLR1C	DNA-directed RNA polymerases I and III subunit RPAC1	4	45342	220240	195680	0	45583	0
D6RFW1	SGTB	Small glutamine-rich tetratricopeptide repeat-containing protein beta	3	23367	0	62260	242360	305480	393550
D6RG13	RPS3A	40S ribosomal protein S3a	5	28218	9134.8	8946.5	188290	9456.4	278530
D6RGG3	COL12A1	Collagen alpha-1(XII) chain	20	1183900	893470	691510	339160	86285	25330
D6RGI3	2011-09-01	Septin-11	9	141560	3993.6	65117	2400900	722470	2632500
D6RIC3	NOP16	Nucleolar protein 16	2	15042	37071	38845	0	0	0
E3W994	CLASP2	CLIP-associating protein 2	12	271880	147000	186080	388230	64802	320550
E5RHG8	TCEB1	Transcription elongation factor B polypeptide 1	3	161850	84978	124340	272260	147690	0
E5RI99	RPL30	60S ribosomal protein L30	4	109280	75846	88183	377430	461240	116620
E7EM72	DGKI	Diacylglycerol kinase;Diacylglycerol kinase iota	2	0	220360	261890	0	0	0
E7EMD0	POR	NADPH--cytochrome P450 reductase	6	0	57254	43737	199460	198500	65758
E7EMP6	HMCES	Embryonic stem cell-specific 5-hydroxymethylcytosine-binding protein	3	36745	50743	6655	575000	0	0
E7EMR3	ADGRL3	Latrophilin-3	2	0	7271.4	20546	0	18005	0
E7EMW7	UBR5	E3 ubiquitin-protein ligase UBR5	9	104410	123220	197330	57171	14962	0
E7ENI6	ICA1	Islet cell autoantigen 1	2	154120	124460	0	120450	60900	83559
E7ENI9	ZMYND11	Zinc finger MYND domain-containing protein 11	4	93077	55139	66648	0	0	0
E7ENL6	COL6A3	Collagen alpha-3(VI) chain	50	11913000	11479000	5106900	2247000	214940	0
E7ENR6	ETNPPL	Ethanolamine-phosphate phospho-lyase	3	93327	145150	264130	145070	0	0
E7EPB3	RPL14	60S ribosomal protein L14	4	1201300	382750	616040	66805	78918	75340
E7EQ61	UBA5	Ubiquitin-like modifier-activating enzyme 5	2	70783	0	154680	38449	0	0
E7EQV9	RPL15	Ribosomal protein L15;60S ribosomal protein L15	3	846780	430060	446660	133730	118430	49591
E7ERS3	ZC3H18	Zinc finger CCCH domain-containing protein 18	6	231640	205150	471190	28094	58006	51065
E7ES33	2007-09-01	Septin-7	20	1191900	1038700	1054900	8574300	5356400	4773500
E7ESP9	NEFM	Neurofilament medium polypeptide	40	5067200	24157000	5949000	33688000	26470000	13668000
E7ESW5	ARHGAP21	Rho GTPase-activating protein 21	4	4633.8	0	40715	806.49	0	30348
E7ESY4	MTA1	Metastasis-associated protein MTA1	7	294270	170420	235960	42021	0	0
E7ETB3	DNPEP	Aspartyl aminopeptidase	4	8219.5	0	9243.2	71765	10343	51083
E7ETK0	RPS24	40S ribosomal protein S24	3	779050	324140	411230	103220	0	73381
E7EU96	CSNK2A1	Casein kinase II subunit alpha;Casein kinase II subunit alpha 3	12	45292	80288	181060	2680800	1943800	2331700
E7EUK8	CDK14	Cyclin-dependent kinase 14	2	43058	42554	39975	0	0	0
E7EV50	GABRB2	Gamma-aminobutyric acid receptor subunit beta-2	2	33102	0	16149	29954	0	0
E7EV99	ADD1	Alpha-adducin	16	77760	196930	335530	2546900	1337000	1799500
E7EVA0	MAP4	Microtubule-associated protein;Microtubule-associated protein 4	12	86054	4457.9	161620	369690	242310	292310
E7EVJ5	CYFIP2	Cytoplasmic FMR1-interacting protein 2	11	105850	66403	80029	1528600	444220	795330
E7EVX8	PRPF31	U4/U6 small nuclear ribonucleoprotein Prp31	8	498090	223740	324560	71757	3744.8	29965
E7EW69	2010-09-01	Septin-10	4	106480	40367	60136	285550	178770	17475
E7EWK3	DHX36	ATP-dependent RNA helicase DHX36	4	44822	24692	76060	53524	0	80085
E7EWP2	TRIO	Triple functional domain protein	4	111430	67510	53886	49520	49725	137960
E7EX73	EIF4G1	Eukaryotic translation initiation factor 4 gamma 1	3	60155	60347	13658	33165	138530	0
E7EX90	DCTN1	Dynactin subunit 1	23	199840	111150	73020	1750200	916660	963460
E9PB61	ALYREF	THO complex subunit 4	3	249630	99133	121580	114280	0	0
E9PC15	AGK	Acylglycerol kinase, mitochondrial	9	64006	68711	101470	913570	423060	697360
E9PC52	RBBP7	Histone-binding protein RBBP7	4	573490	846890	916520	444930	500630	202610
E9PCN2	GUCY1B3	Guanylate cyclase soluble subunit beta-1	10	53427	22845	47972	235930	37212	51053
E9PD68	CRMP1	Dihydropyrimidinase-related protein 1	17	152510	370700	261760	1469800	929550	2033500
E9PDC2	PRUNE2	Protein prune homolog 2	3	19097	10766	17082	97727	56701	39038
E9PDF6	MYO1B	Unconventional myosin-Ib	22	1552700	1091500	1173900	506290	424920	384870
E9PDG8	SNAP91	Clathrin coat assembly protein AP180	6	45772	38627	47204	773680	468030	1533000
E9PEB5	FUBP1	Far upstream element-binding protein 1	4	90686	0	339530	0	37884	0
E9PEI4	PTK2	Focal adhesion kinase 1	3	2443.3	30649	37725	77030	35308	40502
E9PEM0	ARHGEF4	Rho guanine nucleotide exchange factor 4	2	0	8523.8	11225	8087.5	15659	0
E9PER6	PDPK1	3-phosphoinositide-dependent protein kinase 1;Putative 3-phosphoinositide-dependent protein kinase 2	7	99077	0	2349.4	113760	0	117220
E9PEZ7	ABI2	Abl interactor 2	3	0	49353	30913	284210	35501	41497
E9PF16	ACSF2	Acyl-CoA synthetase family member 2, mitochondrial	2	52175	29465	48200	0	0	0
E9PF17	VCAN	Versican core protein	10	131620	68749	43244	0	1356700	1174400
E9PF19	TBL2	Transducin beta-like protein 2	2	36955	34207	49967	130380	75562	0
E9PFH4	TNPO3	Transportin-3	4	0	8142.7	21356	72774	0	0
E9PFH7	MAPK8IP3	C-Jun-amino-terminal kinase-interacting protein 3	6	99737	86544	156130	291310	122480	340980
E9PFR3	PPP2R5D	Serine/threonine-protein phosphatase 2A 56 kDa regulatory subunit delta isoform	3	0	141840	98688	324760	32029	76957
E9PFW8	SQSTM1	Sequestosome-1	3	0	33282	151480	70245	60498	0
E9PGC8	MAP1A	Microtubule-associated protein 1A;MAP1A heavy chain;MAP1 light chain LC2	37	550630	356140	709650	4781600	2383800	2810500
E9PGM4	GBE1	1,4-alpha-glucan-branching enzyme	2	251730	0	32428	68115	32494	0
E9PH82	FAM98A	Protein FAM98A	3	92192	86510	73983	612100	446050	55802
E9PHM2	LARS2	Probable leucine--tRNA ligase, mitochondrial	4	138210	11048	0	16992	0	0
E9PHM6	DST	Dystonin	33	124320	161160	220020	917140	539040	627500
E9PHV5	SSFA2	Sperm-specific antigen 2	3	6839.5	29809	22127	23106	5975.9	0
E9PIF2	DDX10	Probable ATP-dependent RNA helicase DDX10	6	63888	156620	196740	0	0	0
E9PIM6	THY1	Thy-1 membrane glycoprotein	5	408580	366270	591390	4744500	2643200	3596700
E9PIN3	NXF1	Nuclear RNA export factor 1	4	0	48932	68253	37992	62957	33472
E9PIR1	ARHGAP27	Rho GTPase-activating protein 27	2	6679.8	0	4629.4	0	0	0
E9PJD9	RPL27A	60S ribosomal protein L27a	3	11599	349230	205760	0	0	59335
E9PJK1	CD81	Tetraspanin;CD81 antigen	3	10587	84402	24825	4358100	3256800	2183500
E9PJP2	SOGA3	Protein SOGA3	6	45494	44093	1784.3	130720	229440	0
E9PK85	RRAS2	Ras-related protein R-Ras2	2	0	20712	23048	0	0	55273
E9PKP7	UBTF	Nucleolar transcription factor 1	10	1540400	531130	667090	198390	57002	71316
E9PLD0	RAB1B	Ras-related protein Rab-1B;Putative Ras-related protein Rab-1C	3	140790	161270	0	2488900	689920	3288300
E9PLV1	PRDM10	PR domain zinc finger protein 10	2	20132	31171	15199	0	0	0
E9PM17	PAK1	Non-specific serine/threonine protein kinase;Serine/threonine-protein kinase PAK 1	2	65768	0	43537	73126	36032	0
E9PM69	PSMC3	26S protease regulatory subunit 6A	12	199550	266760	493070	1000600	190550	800560
E9PMC9	C11orf30	Protein EMSY	4	19531	91926	60731	0	0	0
E9PME6	USF1	Upstream stimulatory factor 1;Upstream stimulatory factor 2	2	7286.5	10461	0	0	0	0
E9PMI6	CLNS1A	Methylosome subunit pICln	3	211650	71439	37813	11609	0	0
E9PMQ6	HSF1	Heat shock factor protein 1	2	117660	93020	94744	0	0	0
E9PMR6	ARHGEF12	Rho guanine nucleotide exchange factor 12	8	118110	162120	118450	30611	29766	0
E9PN67	NIN	Ninein	5	133660	57202	98979	0	0	0
E9PNK6	TPD52L1	Tumor protein D53	2	14514	0	240570	0	21633	0
E9PNL8	DGKZ	Diacylglycerol kinase;Diacylglycerol kinase zeta	2	37791	18089	48247	0	0	0
E9PNW4	CD59	CD59 glycoprotein	4	0	68682	56828	2266000	615830	282400
E9PNY3	PPP2R5B	Serine/threonine-protein phosphatase 2A 56 kDa regulatory subunit beta isoform	3	42264	41695	76089	122860	41156	0
E9PP55	RNF170	E3 ubiquitin-protein ligase RNF170	2	3480.2	55955	32469	179150	110090	18859
E9PPJ0	SF3B2	Splicing factor 3B subunit 2	11	234220	162550	412740	709000	265770	205010
E9PPU1	RPS3	40S ribosomal protein S3	4	169570	302880	165170	1085200	357380	544360
E9PPW7	NDUFS8	NADH dehydrogenase [ubiquinone] iron-sulfur protein 8, mitochondrial	5	22444	0	17492	905360	845900	413590
E9PQ61	ZC3H11A	Zinc finger CCCH domain-containing protein 11A	5	160250	350190	308420	45334	13018	23420
E9PR44	CRYAB	Alpha-crystallin B chain	11	8004900	9324100	6888000	20749000	7740800	7061300
E9PS41	WDR74	WD repeat-containing protein 74	2	41721	83277	0	0	0	0
F2Z2W7	TRMT2A	tRNA (uracil-5-)-methyltransferase homolog A	3	85316	97267	60780	1249.1	0	0
F2Z357	RAP1GAP	Rap1 GTPase-activating protein 1	11	920800	458270	756770	599710	384300	393720
F5GWT4	WNK1	Serine/threonine-protein kinase WNK1	6	97420	67997	183540	125390	25808	786.86
F5GWX5	CHD4	Chromodomain-helicase-DNA-binding protein 4	22	1672300	1142100	1321700	560380	69304	66598
F5GXF5	BPTF	Nucleosome-remodeling factor subunit BPTF	10	141160	114390	193360	7659.2	0	0
F5GYF8	SIPA1L1	Signal-induced proliferation-associated 1-like protein 1	2	23838	40612	65543	0	0	0
F5GYK0	TRIM46	Tripartite motif-containing protein 46	6	22988	32200	182510	0	0	0
F5GYN4	OTUB1	Ubiquitin thioesterase OTUB1	8	366410	472580	255600	1644000	722740	672700
F5GYV5	ARL6IP4	ADP-ribosylation factor-like protein 6-interacting protein 4	2	94203	64177	161450	44583	18441	34486
F5GZ78	PXN	Paxillin	4	72497	8764	7243.3	0	27567	0
F5GZS6	SLC3A2	4F2 cell-surface antigen heavy chain	21	66392	0	12826	3224900	2628200	2795800
F5H018	RAN	GTP-binding nuclear protein Ran	5	31059	105920	230580	393130	178760	59010
F5H107	CNTNAP4	Contactin-associated protein-like 4	2	0	360180	193030	12318	0	0
F5H2E6	CCAR1	Cell division cycle and apoptosis regulator protein 1	4	18536	0	53852	88572	13633	114470
F5H365	SEC23A	Protein transport protein Sec23A	8	183530	25801	92541	158760	49224	177430
F5H3Q5	COL4A6	Collagen alpha-6(IV) chain	2	55276	80242	0	0	0	0
F5H442	TSG101	Tumor susceptibility gene 101 protein	2	20200	0	27318	0	61998	0
F5H5G1	LSAMP	Limbic system-associated membrane protein	6	60484	82304	125060	229830	320200	118420
F5H5P2	BCKDHA	2-oxoisovalerate dehydrogenase subunit alpha, mitochondrial	5	23975	29095	38379	687910	237870	56785
F5H6E2	MYO1C	Unconventional myosin-Ic	21	2003300	2048600	1272800	1339900	1111200	187010
F5H6L3	ARHGAP44	Rho GTPase-activating protein 44	3	21153	64384	87113	60548	0	5644.5
F5H6M0	CPSF7	Cleavage and polyadenylation specificity factor subunit 7	3	72151	33728	67632	74690	82424	0
F5H7C6	COPS7A	COP9 signalosome complex subunit 7a	3	6649.1	0	15122	121990	36668	88229
F5H7S3	TPM1	Tropomyosin alpha-1 chain	2	196060	70848	52708	464290	838030	552990
F5H8D7	XRCC1	DNA repair protein XRCC1	2	50417	0	44622	0	0	0
F5H8F7	ASH2L	Set1/Ash2 histone methyltransferase complex subunit ASH2	4	241830	94144	127260	78683	0	0
F6RFD5	DSTN	Destrin	3	123110	250560	385440	50941	55169	134040
F6SYF8	DKK3	Dickkopf-related protein 3	6	0	13545	27629	461550	393660	329800
F6UZG9	FBXO18	F-box only protein 18	3	29412	24900	63785	0	0	0
F6VRR5	POLDIP3	Polymerase delta-interacting protein 3	4	90360	78935	142580	0	0	0
F8VPF3	MYL6	Myosin light polypeptide 6	2	670700	1711800	1065000	4696400	1891600	1931100
F8VWZ8	ARHGAP29	Rho GTPase-activating protein 29	2	47703	21307	32471	0	0	0
F8VXC8	SMARCC2	SWI/SNF complex subunit SMARCC2	16	786850	526170	699180	620800	0	376860
F8VYY9	PRKAG1	5-AMP-activated protein kinase subunit gamma-1	5	43469	41069	34454	20381	15633	26579
F8VYZ3	SDSL	Serine dehydratase-like	3	76916	38813	69617	0	0	12645
F8VZH8	UNC13A	Protein unc-13 homolog A	5	31534	11461	62260	24337	0	126460
F8VZJ2	NACA	Nascent polypeptide-associated complex subunit alpha;Nascent polypeptide-associated complex subunit alpha, muscle-specific form	3	327960	54766	796640	643810	426420	125190
F8W038	C17orf49	Chromatin complexes subunit BAP18	2	30496	17007	46877	0	0	0
F8W1K5	CNPY2	Protein canopy homolog 2	3	71684	50824	161220	755320	484600	344130
F8W1R0	FGD4	FYVE, RhoGEF and PH domain-containing protein 4	3	24722	0	17334	76040	0	65820
F8W6C2	SPATS2L	SPATS2-like protein	2	28065	0	25033	0	0	0
F8W726	UBAP2L	Ubiquitin-associated protein 2-like	5	182430	44597	176560	2319.4	0	19876
F8W7C6	RPL10	60S ribosomal protein L10	4	282260	253760	163140	227500	155730	97798
F8W7U3	FAM21A	WASH complex subunit FAM21C;WASH complex subunit FAM21A	3	5005	0	5871.7	79625	0	40071
F8W7U8	MRE11A	Double-strand break repair protein MRE11A	8	455940	280650	163550	246700	18919	72965
F8W9S7	GAPVD1	GTPase-activating protein and VPS9 domain-containing protein 1	7	64811	72985	80402	88834	7910.6	0
F8WAE5	EIF2A	Eukaryotic translation initiation factor 2A;Eukaryotic translation initiation factor 2A, N-terminally processed	4	217950	0	116200	62159	5120.8	0
F8WAI8	ZBTB40	Zinc finger and BTB domain-containing protein 40	2	11470	3063.7	20856	0	0	0
F8WAJ0	DDX31	Probable ATP-dependent RNA helicase DDX31	2	0	109530	77015	0	0	0
F8WCX2	ZNF687	Zinc finger protein 687	2	65597	12059	45119	0	0	0
F8WEQ9	PLA2G6	85/88 kDa calcium-independent phospholipase A2	2	0	49817	17402	5670.4	0	33917
F8WJN3	CPSF6	Cleavage and polyadenylation specificity factor subunit 6	3	0	48599	33357	41743	55548	67545
G3V0G5	ANKMY2	Ankyrin repeat and MYND domain-containing protein 2	2	80851	0	20791	59565	0	95041
G3V0I5	NDUFV1	NADH dehydrogenase [ubiquinone] flavoprotein 1, mitochondrial	14	41974	23100	16789	2181800	1398500	1537000
G3V153	CAPRIN1	Caprin-1	5	128350	40993	129600	239940	8317.9	0
G3V1A4	CFL1	Cofilin-1	7	685290	70767	337110	5567900	4331100	7541100
G3V1C3	API5	Apoptosis inhibitor 5	3	19850	0	45830	65285	48396	22307
G3V1E0	FBXO3	F-box only protein 3	3	0	7221	27000	62098	77998	47015
G3V1L9	TJP1	Tight junction protein ZO-1	34	5624500	4611600	6044100	1336800	2450000	640160
G3V203	RPL18	60S ribosomal protein L18	4	2562600	1643100	2460300	281080	149100	197380
G3V207	TMCC3	Transmembrane and coiled-coil domains protein 3	3	0	1805100	7893.1	50800	5717400	1379500
G3V4C1	HNRNPC	Heterogeneous nuclear ribonucleoproteins C1/C2	10	10377000	4198300	4596400	4956900	5723500	800900
G3V529	DDX24	ATP-dependent RNA helicase DDX24	11	1122700	819240	577220	4972	64774	55269
G3V5N8	ZFYVE1	Zinc finger FYVE domain-containing protein 1	3	73506	0	18542	0	0	0
G3V5X4	SYNE2	Nesprin-2	15	163730	209000	344370	55593	41899	16789
G3XAG1	ZNF512	Zinc finger protein 512	12	1286600	657990	518390	92886	42589	105350
G5E933	SBF1	Myotubularin-related protein 5	12	179660	107040	177630	267120	55571	137910
G5E975	SMARCB1	SWI/SNF-related matrix-associated actin-dependent regulator of chromatin subfamily B member 1	6	170770	125880	208760	99035	0	10280
G5E9C0	SP110	Sp110 nuclear body protein	3	60055	20491	19589	0	0	0
G5E9D8	ITIH5	Inter-alpha-trypsin inhibitor heavy chain H5	10	484530	371480	190560	105020	65040	0
G5E9L9	DCLK2	Serine/threonine-protein kinase DCLK2	6	110020	241890	176350	95806	92402	38980
G5E9V3	PHLDB2	Pleckstrin homology-like domain family B member 2	3	21391	25526	0	0	0	0
G5E9W7	MRPS22	28S ribosomal protein S22, mitochondrial	2	3552.9	0	58793	0	18111	0
G5E9W9	GIMAP4	GTPase IMAP family member 4	2	22592	25094	11889	0	0	0
G5EA30	CELF1	CUGBP Elav-like family member 1	3	0	80494	89961	77824	179100	178360
G5EA31	SEC24C	Protein transport protein Sec24C	6	258570	208010	288030	183550	111850	259690
G5EA36	CDC27	Cell division cycle protein 27 homolog	2	10013	0	21080	10810	12347	5777.3
G8JLB6	HNRNPH1	Heterogeneous nuclear ribonucleoprotein H;Heterogeneous nuclear ribonucleoprotein H, N-terminally processed	4	5625500	9447600	10294000	5934900	4428500	3998300
G8JLD3	ERC1	ELKS/Rab6-interacting/CAST family member 1	7	68715	141770	89853	0	5020.6	0
G8JLG1	SMC1A	Structural maintenance of chromosomes protein;Structural maintenance of chromosomes protein 1A	29	2403700	2139800	2721000	905340	488120	126920
H0Y2S9	MPRIP		2	13430	41797	5470.5	13123	37102	0
H0Y3A3	DAB2IP	Disabled homolog 2-interacting protein	4	89117	16071	92124	5280.4	9786	9275.4
H0Y3K4	RBM33	RNA-binding protein 33	3	37361	34822	88947	0	0	0
H0Y3N9	PHF8	Histone lysine demethylase PHF8	6	200080	140270	185090	0	0	0
H0Y449	YBX1	Nuclease-sensitive element-binding protein 1	5	157920	236750	448470	343840	368590	150450
H0Y4R1	IMPDH2	Inosine-5-monophosphate dehydrogenase 2	2	108500	0	8418.7	0	86466	17915
H0Y4Z8	RABL6	Rab-like protein 6	4	3957	0	9674.8	96250	8621.1	16934
H0Y507	SH3PXD2A	SH3 and PX domain-containing protein 2A	3	0	8001.2	4681.7	272590	0	0
H0Y542	BCAS1	Breast carcinoma-amplified sequence 1	2	5696.2	27878	130850	862220	101490	122700
H0Y599	DOCK4	Dedicator of cytokinesis protein 4	6	157140	63791	206930	51839	0	0
H0Y5G7	NBAS	Neuroblastoma-amplified sequence	2	27977	2357.3	0	11044	3522.2	0
H0Y5T1	CLASP1	CLIP-associating protein 1	3	37038	0	28635	0	18769	0
H0Y6I0	GOLGA4	Golgin subfamily A member 4	8	63893	57067	22149	90580	16999	278860
H0Y742	SUN1	SUN domain-containing protein 1	7	101600	362120	208050	353350	81312	269920
H0Y818	MLH1	DNA mismatch repair protein Mlh1	3	0	17068	29667	0	0	0
H0Y8N7	MRPL1	39S ribosomal protein L1, mitochondrial	2	91988	0	80553	0	0	0
H0YAN8	ARHGEF10	Rho guanine nucleotide exchange factor 10	2	36002	19648	82122	17604	0	0
H0YB25	ERICH1	Glutamate-rich protein 1	2	3252.1	10536	0	0	0	0
H0YBE7	RIMS1	Regulating synaptic membrane exocytosis protein 1	2	0	3974.9	5882.7	12303	20765	0
H0YBU5	MATN2	Matrilin-2	2	15127	32098	17656	0	0	0
H0YDK7	RAB30	Ras-related protein Rab-30	2	26543	37477	0	0	31015	17185
H0YEN2	PPP6R3	Serine/threonine-protein phosphatase 6 regulatory subunit 3	2	14058	42646	94746	0	19055	0
H0YEN5	RPS2	40S ribosomal protein S2	5	34787	10418	384920	118250	84625	67526
H0YFA4	CRIP2	Cysteine-rich protein 2	3	1049700	102160	1052000	337570	0	88068
H0YGM0	CLPB	Caseinolytic peptidase B protein homolog	5	7479.2	22404	0	97670	40356	80513
H0YI92	LIN7A	Protein lin-7 homolog A	3	0	46782	63540	0	21328	0
H0YIV6	BRF1	Transcription factor IIIB 90 kDa subunit	3	43539	82293	19104	0	0	6549.2
H0YJG7	AHSA1	Activator of 90 kDa heat shock protein ATPase homolog 1	3	818.1	43809	285960	506640	38070	214150
H0YJY4	UBR7	Putative E3 ubiquitin-protein ligase UBR7	3	10769	9138	53143	7968.5	0	0
H0YKH1	PBX1	Pre-B-cell leukemia transcription factor 1	3	50848	116270	189820	14426	0	0
H0YLF2	HMBOX1	Homeobox-containing protein 1	4	125460	82323	123060	0	0	0
H0YMJ0	MORF4L1	Mortality factor 4-like protein 1	4	70047	114570	91286	24378	4909.6	12421
H0YMN5	INO80	DNA helicase INO80	3	1989.1	0	48884	0	0	19318
H0YN81	WDR61	WD repeat-containing protein 61;WD repeat-containing protein 61, N-terminally processed	6	98565	64449	9292.7	197260	3591.5	266110
H0YNH8	UACA	Uveal autoantigen with coiled-coil domains and ankyrin repeats	9	364440	168020	232900	22158	0	24458
H3BN27	PLLP	Plasmolipin	2	54207	27254	0	146680	125300	90951
H3BP71	RNF40	E3 ubiquitin-protein ligase BRE1B	2	33963	0	21766	17789	0	15106
H3BPE1	MACF1	Microtubule-actin cross-linking factor 1, isoforms 1/2/3/5	29	3035700	291440	460870	7427200	3482600	1040800
H3BPT7	ZNF276	Zinc finger protein 276	2	5658.3	0	19904	0	0	0
H3BRY5	SULT1A1	Sulfotransferase;Sulfotransferase 1A1;Sulfotransferase 1A2	4	21130	121360	90084	39167	0	0
H3BSH7	CIRH1A	Cirhin	4	0	151950	225230	0	0	0
H3BTU7	KATNB1	Katanin p80 WD40 repeat-containing subunit B1	2	8729.3	7299.8	0	34145	8093.3	0
H3BU53	MGA	MAX gene-associated protein	2	0	13499	19204	0	0	0
H3BUD0	STUB1	E3 ubiquitin-protein ligase CHIP	2	24073	0	35008	37312	21710	0
H3BV80	RNPS1	RNA-binding protein with serine-rich domain 1	2	887630	1178300	741890	731890	261150	2650.4
H3BVG0	NUP93	Nuclear pore complex protein Nup93	14	51551	7094.1	0	616340	519180	603420
H7BXI1	ESYT2	Extended synaptotagmin-2	17	159040	73514	240140	496290	758750	855430
H7BXY3	DHX30	Putative ATP-dependent RNA helicase DHX30	12	67454	84820	332730	71410	104080	157160
H7BXZ6	RHOT1	Mitochondrial Rho GTPase;Mitochondrial Rho GTPase 1	6	182830	154030	177360	522070	489650	238260
H7BY10	RPL23A	60S ribosomal protein L23a	4	2102000	2046500	3466800	0	0	0
H7BYJ3	CIT	Citron Rho-interacting kinase	6	92624	140430	557350	0	0	46656
H7BYP9	MCF2L	Guanine nucleotide exchange factor DBS	5	67264	85048	80926	50503	3016.6	7268.5
H7BZK6	USP46	Ubiquitin carboxyl-terminal hydrolase 46;Ubiquitin carboxyl-terminal hydrolase 12	3	9209.7	8156.2	0	68666	65996	165540
H7BZW6	SAP18	Histone deacetylase complex subunit SAP18	3	48704	85500	173550	76522	35561	91399
H7C2Q8	EBNA1BP2	Probable rRNA-processing protein EBP2	3	92956	57642	263420	0	0	0
H7C2W9	RPL31	60S ribosomal protein L31	2	610350	350690	517850	35429	51981	0
H7C3P7	RALA	Ras-related protein Ral-A	3	216550	294590	682830	2072500	1789200	424960
H7C3X5	STX5	Syntaxin-5	3	15166	0	36366	110490	49269	46788
H7C446	PPAN	Suppressor of SWI4 1 homolog	2	9102.7	68253	52881	0	0	0
H7C4B3	ADAP1	Arf-GAP with dual PH domain-containing protein 1;Arf-GAP with dual PH domain-containing protein 2	2	73334	31490	0	3177	1025	0
H7C4G9	ERC2	ERC protein 2	3	0	50928	137270	0	0	0
H7C560	BRAF	Serine/threonine-protein kinase B-raf	4	223010	151270	179790	0	0	0
I3L0H8	DDX19A	ATP-dependent RNA helicase DDX19B;ATP-dependent RNA helicase DDX19A	2	174490	35721	146610	0	0	0
I3L0N3	NSF	Vesicle-fusing ATPase	30	7090900	11048000	9110800	8947700	5642300	9848500
I3L1J2	CDH5	Cadherin-5	3	227490	86278	122710	0	0	0
I3L1P8	SLC25A11	Mitochondrial 2-oxoglutarate/malate carrier protein	9	153230	154350	300960	2790900	1820100	629180
I3L4G8	CHMP6	Charged multivesicular body protein 6	3	71831	78799	99024	330360	238810	83534
I3L4J1	VPS4A	Vacuolar protein sorting-associated protein 4A	4	247410	297080	149470	51573	0	0
J3KMX1	NUP88	Nuclear pore complex protein Nup88	3	71230	52140	33524	187570	141740	0
J3KMZ8	DPF2	Zinc finger protein ubi-d4	3	144220	49101	77634	0	0	0
J3KNK0	BRSK1	Serine/threonine-protein kinase BRSK1	4	15939	0	73193	746.96	0	0
J3KNM6	AGAP2	Arf-GAP with GTPase, ANK repeat and PH domain-containing protein 2	4	51018	89679	250330	0	0	0
J3KNN5	DDX41	Probable ATP-dependent RNA helicase DDX41	5	99011	130120	168650	2089.6	1513.7	7052.2
J3KNQ4	PARVA	Alpha-parvin	4	83317	15552	0	53428	76466	55791
J3KNX4	MUM1	PWWP domain-containing protein MUM1	5	137640	42958	231510	0	0	0
J3KPC8	SIK3	Serine/threonine-protein kinase SIK3	4	117960	9056.2	64710	0	0	7872.3
J3KPF9	KIF3A	Kinesin-like protein;Kinesin-like protein KIF3A	7	38260	111450	174430	64523	82287	0
J3KPG5	BAZ2A	Bromodomain adjacent to zinc finger domain protein 2A	3	26345	41610	38564	0	0	0
J3KPI1	SECISBP2L	Selenocysteine insertion sequence-binding protein 2-like	2	15376	0	6756.8	0	0	0
J3KPK1	SYNJ1	Synaptojanin-1	10	49660	59270	0	547170	411490	658210
J3KQ32	OLA1	Obg-like ATPase 1	10	24618	9071.6	11384	307070	82133	190470
J3KQ69	MCM3	DNA replication licensing factor MCM3	2	42012	0	50919	0	0	0
J3KQA0	SYT1		2	341820	125560	147290	3877900	3071000	3989200
J3KQJ1	SUMF2	Sulfatase-modifying factor 2	5	19139	0	11367	90841	214140	28592
J3KQR7	CEP170B	Centrosomal protein of 170 kDa protein B	8	117710	161200	259010	4460.2	22726	20710
J3KR97	TBCD	Tubulin-specific chaperone D	6	213330	30498	93017	185590	16868	28807
J3KS05	CBX1	Chromobox protein homolog 1	2	106660	168160	135790	0	0	0
J3KS14	SAP30BP	SAP30-binding protein	3	77541	53291	152060	0	29519	0
J3KSZ6	TERF2	Telomeric repeat-binding factor 2	3	317090	94666	0	0	0	0
J3KT77	PPP1R1B	Protein phosphatase 1 regulatory subunit 1B	3	119570	0	53414	218470	34724	79947
J3KTA4	DDX5	Probable ATP-dependent RNA helicase DDX5	9	645320	955960	1080100	577760	174360	0
J3KTF8	ARHGDIA	Rho GDP-dissociation inhibitor 1	5	563990	147710	293490	2560100	1732200	2274300
J3KTL2	SRSF1	Serine/arginine-rich splicing factor 1	11	4338500	3895000	9254300	3948800	3422300	1205700
J3QK89	CHERP	Calcium homeostasis endoplasmic reticulum protein	5	88775	121580	137630	423430	30953	99268
J3QKS7	SMARCE1	SWI/SNF-related matrix-associated actin-dependent regulator of chromatin subfamily E member 1	6	34673	206480	83424	258460	45404	58344
J3QLE5	SNRPN	Small nuclear ribonucleoprotein-associated proteins B and B;Small nuclear ribonucleoprotein-associated protein N	3	0	22695	50480	0	148160	8724.2
J3QLQ6	NOL11	Nucleolar protein 11	5	88383	149820	172140	0	0	0
J3QLU0	RECQL5	ATP-dependent DNA helicase Q5	2	8743.5	46506	50767	0	0	0
J3QQY0	MSL1	Male-specific lethal 1 homolog	2	76194	25063	48937	0	0	0
J3QR07	YTHDC1	YTH domain-containing protein 1	3	47658	57202	118330	0	0	0
J3QR44	CDK11B	Cyclin-dependent kinase 11B;Cyclin-dependent kinase 11A	4	170370	0	60705	51730	0	31717
J3QRD1	ALDH3A2	Fatty aldehyde dehydrogenase	5	45111	28495	59382	776770	536760	1255300
J3QRF4	RBFOX3	RNA binding protein fox-1 homolog;RNA binding protein fox-1 homolog 3	2	0	44385	169220	0	0	0
J3QRS3	MYL12A	Myosin regulatory light chain 12A;Myosin regulatory light chain 12B	4	11151000	8988100	7875000	8540000	5032900	9290600
J3QRU8	GIT1	ARF GTPase-activating protein GIT1	8	22022	131730	477520	318660	173020	86602
J3QSS3	ABCA2	ATP-binding cassette sub-family A member 2	10	222630	121920	186670	285240	114580	65608
J3QSV6	RSL1D1	Ribosomal L1 domain-containing protein 1	6	183310	558480	293320	0	4094.5	0
J3QSY4	NHP2	H/ACA ribonucleoprotein complex subunit 2	2	245210	159720	305530	134150	88578	0
J3QT28	BUB3	Mitotic checkpoint protein BUB3	2	198260	0	175050	0	0	0
J3QTA6	CHCHD6	MICOS complex subunit MIC25	3	17303	0	28293	18215	0	31567
K7EJE8	LONP1	Lon protease homolog, mitochondrial	17	1425000	352720	951990	391360	185010	268900
K7EK07	H3F3B	Histone H3;Histone H3.3;Histone H3.2;Histone H3.1t;Histone H3.1	3	9024800	3996400	4702700	17659	568.4	9355.1
K7EKS6	MED16	Mediator of RNA polymerase II transcription subunit 16	2	12172	4397.5	16468	0	0	0
K7EM11	GIPC1	PDZ domain-containing protein GIPC1	2	72691	51789	138880	915.33	9922	0
K7EMM8	GLYR1	Putative oxidoreductase GLYR1	9	1045700	669860	633860	32472	4549.4	35120
K7ENG2	U2AF2	Splicing factor U2AF 65 kDa subunit	3	599460	353600	540980	113710	17099	43139
K7EQJ4	APLP1	Amyloid-like protein 1;C30	2	26798	25114	8033.3	20312	0	0
K7ERP4	GPX4	Glutathione peroxidase;Phospholipid hydroperoxide glutathione peroxidase, mitochondrial	5	0	105450	146970	296640	645120	0
M0QWZ7	SARS2	Serine--tRNA ligase, mitochondrial	5	28250	0	37871	454380	362670	130820
M0QYC2	NUMBL	Numb-like protein	3	0	7099.8	46000	7888.7	58007	177070
M0QYS1	RPL13A	60S ribosomal protein L13a;Putative 60S ribosomal protein L13a protein RPL13AP3	3	1767200	858000	1454600	191390	0	31666
M0QZC5	RPS11	40S ribosomal protein S11	2	416960	612360	433710	119160	0	0
M0QZR4	ARHGEF1	Rho guanine nucleotide exchange factor 1	2	0	6680.7	6640.2	36178	0	0
M0QZS6	SAE1	SUMO-activating enzyme subunit 1;SUMO-activating enzyme subunit 1, N-terminally processed	4	99879	5995.1	0	144570	39146	86601
M0R116	ATP1A3	Sodium/potassium-transporting ATPase subunit alpha-3	20	26582	799520	49149	15721000	14945000	13406000
M0R165	EPS15L1	Epidermal growth factor receptor substrate 15-like 1	6	0	12332	21168	554320	294550	97983
M0R2L2	TBC1D17	TBC1 domain family member 17	3	18803	2245.6	4358.7	43558	24692	49001
M0R2Z9	SUGP2	SURP and G-patch domain-containing protein 2	18	1040000	1965000	2424100	511840	363350	633670
M0R3B2	NOSIP	Nitric oxide synthase-interacting protein	2	156730	53720	215680	20260	0	0
M0R3D6	RPL18A	60S ribosomal protein L18a	4	893780	888800	1056700	317370	273170	70345
M0R3H0	RPS16	40S ribosomal protein S16	3	280850	0	234130	19123	108460	86755
O00139-2	KIF2A	Kinesin-like protein KIF2A	6	586380	276370	457670	108960	125450	123240
O00170	AIP	AH receptor-interacting protein	7	343400	96917	304670	367940	85107	35120
O00178	GTPBP1	GTP-binding protein 1	3	109920	46271	100600	0	6715.8	14571
O00182-3	LGALS9	Galectin-9	3	284650	211250	157830	0	20755	0
O00231	PSMD11	26S proteasome non-ATPase regulatory subunit 11	11	26712	83998	33628	642440	384490	641270
O00232	PSMD12	26S proteasome non-ATPase regulatory subunit 12	10	0	82206	96798	394210	82608	227400
O00257	CBX4	E3 SUMO-protein ligase CBX4	3	32132	129530	35723	0	0	0
O00264	PGRMC1	Membrane-associated progesterone receptor component 1	7	38652	20537	65518	3977200	2072800	1427100
O00267-2	SUPT5H	Transcription elongation factor SPT5	5	89607	0	75857	0	0	0
O00408-2	PDE2A	cGMP-dependent 3,5-cyclic phosphodiesterase	11	655730	81890	79438	614970	31244	112750
O00468-6	AGRN	Agrin;Agrin N-terminal 110 kDa subunit;Agrin C-terminal 110 kDa subunit;Agrin C-terminal 90 kDa fragment;Agrin C-terminal 22 kDa fragment	45	14433000	12727000	9053600	4965400	4866500	1746300
O00471	EXOC5	Exocyst complex component 5	3	32984	19149	4701.2	119080	72564	0
O00499-9	BIN1	Myc box-dependent-interacting protein 1	11	8430.3	25499	19973	2688300	2075700	1150600
O00505	KPNA3	Importin subunit alpha-4	3	47938	73351	0	0	133000	33129
O00560	SDCBP	Syntenin-1	5	179210	140820	105690	373010	180650	187910
O00566	MPHOSPH10	U3 small nucleolar ribonucleoprotein protein MPP10	3	0	86355	102720	0	14290	0
O00567	NOP56	Nucleolar protein 56	23	4374200	4981300	5762300	1645300	658630	704900
O00629	KPNA4	Importin subunit alpha-3	5	152120	114690	322540	200800	46366	121550
O00743-2	PPP6C	Serine/threonine-protein phosphatase 6 catalytic subunit;Serine/threonine-protein phosphatase 6 catalytic subunit, N-terminally processed;Serine/threonine-protein phosphatase	2	26380	54349	58530	40919	17261	136880
O00764	PDXK	Pyridoxal kinase	9	363310	215030	139870	703170	123700	638590
O14490-7	DLGAP1	Disks large-associated protein 1	9	39439	150490	445560	0	0	0
O14531	DPYSL4	Dihydropyrimidinase-related protein 4	11	144720	265090	231590	2389400	662750	764020
O14576-3	DYNC1I1	Cytoplasmic dynein 1 intermediate chain 1	7	108010	171470	142170	558750	590730	132560
O14617-5	AP3D1	AP-3 complex subunit delta-1	11	26385	10414	12758	275260	32703	266770
O14639-2	ABLIM1	Actin-binding LIM protein 1	9	443170	107140	281060	166020	155660	121340
O14647-2	CHD2	Chromodomain-helicase-DNA-binding protein 2	6	59308	96237	161950	0	0	0
O14773-2	TPP1	Tripeptidyl-peptidase 1	6	705950	652770	255980	2063600	407400	2408600
O14775-3	GNB5	Guanine nucleotide-binding protein subunit beta-5	5	75553	7310.3	42221	308660	134630	119640
O14776	TCERG1	Transcription elongation regulator 1	5	43630	149290	142130	0	0	0
O14787-2	TNPO2	Transportin-2	6	0	12171	57542	335980	213120	179400
O14818	PSMA7	Proteasome subunit alpha type-7;Proteasome subunit alpha type-7-like	5	40660	37052	40153	539460	138640	302320
O14827	RASGRF2	Ras-specific guanine nucleotide-releasing factor 2	2	32420	0	30932	0	0	0
O14879	IFIT3	Interferon-induced protein with tetratricopeptide repeats 3	5	237800	261960	259670	29498	31759	0
O14880	MGST3	Microsomal glutathione S-transferase 3	8	238180	10654	119800	4334600	2175600	3779100
O14929	HAT1	Histone acetyltransferase type B catalytic subunit	2	5051.3	5952.5	78896	0	0	0
O14936-4	CASK	Peripheral plasma membrane protein CASK	8	29481	0	8151.4	272650	121750	252780
O14964	HGS	Hepatocyte growth factor-regulated tyrosine kinase substrate	3	46114	0	58570	114040	70803	198990
O14974-4	PPP1R12A	Protein phosphatase 1 regulatory subunit 12A	6	188490	31864	159980	131640	45543	0
O14976	GAK	Cyclin-G-associated kinase	4	20844	27721	51143	26565	0	43330
O14980	XPO1	Exportin-1	14	609030	118090	151840	487730	102330	303770
O14994	SYN3	Synapsin-3	4	79623	13557	17493	46645	0	0
O15020-2	SPTBN2	Spectrin beta chain, non-erythrocytic 2	27	19718	115500	272720	874420	1109100	1517000
O15042-2	U2SURP	U2 snRNP-associated SURP motif-containing protein	11	376640	178070	262890	459760	143680	65211
O15047	SETD1A	Histone-lysine N-methyltransferase SETD1A	3	61356	44742	55535	0	0	0
O15061	SYNM	Synemin	19	1404700	1490800	762970	96825	162490	202090
O15066	KIF3B	Kinesin-like protein KIF3B;Kinesin-like protein KIF3B, N-terminally processed	7	28103	127360	175340	24821	10996	43761
O15075-2	DCLK1	Serine/threonine-protein kinase DCLK1	12	375560	836450	1317700	673930	556000	378310
O15079	SNPH	Syntaphilin	4	8290.1	36889	30691	47665	35689	6506.9
O15090	ZNF536	Zinc finger protein 536	4	59937	52467	25702	0	0	0
O15213	WDR46	WD repeat-containing protein 46	6	0	220410	176640	0	0	0
O15226	NKRF	NF-kappa-B-repressing factor	3	0	52297	90415	0	0	14383
O15230	LAMA5	Laminin subunit alpha-5	51	16047000	16387000	12047000	218990	137280	3619.6
O15294-3	OGT	UDP-N-acetylglucosamine--peptide N-acetylglucosaminyltransferase 110 kDa subunit	14	452850	804340	1346700	355370	93280	235460
O15355	PPM1G	Protein phosphatase 1G	2	12400	0	37868	23478	0	0
O15381-5	NVL	Nuclear valosin-containing protein-like	3	2763.4	7184.9	52946	0	0	0
O15523	DDX3Y	ATP-dependent RNA helicase DDX3Y	2	144150	61563	92851	0	31238	0
O43143	DHX15	Pre-mRNA-splicing factor ATP-dependent RNA helicase DHX15	15	402400	669860	1329500	567830	411380	426700
O43159	RRP8	Ribosomal RNA-processing protein 8	3	80113	73922	88570	0	0	0
O43172-2	PRPF4	U4/U6 small nuclear ribonucleoprotein Prp4	4	37134	0	75459	184330	24634	115400
O43236-2	2004-09-01	Septin-4	8	149680	35844	247430	1810100	1047300	667500
O43237	DYNC1LI2	Cytoplasmic dynein 1 light intermediate chain 2	14	806310	164880	720790	1741000	546160	518260
O43242	PSMD3	26S proteasome non-ATPase regulatory subunit 3	13	523030	514070	997140	1576600	476040	691670
O43251-6	RBFOX2	RNA binding protein fox-1 homolog 2;RNA binding protein fox-1 homolog	2	128370	314430	305100	181980	0	0
O43264	ZW10	Centromere/kinetochore protein zw10 homolog	4	0	22300	5068.4	59550	18716	88378
O43290	SART1	U4/U6.U5 tri-snRNP-associated protein 1	13	611210	412380	436580	11356	0	135510
O43294-2	TGFB1I1	Transforming growth factor beta-1-induced transcript 1 protein	6	57706	138210	65621	406110	361000	215840
O43295-2	SRGAP3	SLIT-ROBO Rho GTPase-activating protein 3	3	5410.2	29393	35026	0	0	10619
O43303-2	CCP110	Centriolar coiled-coil protein of 110 kDa	3	85947	0	18493	0	0	0
O43491-4	EPB41L2	Band 4.1-like protein 2	18	965400	1078400	668990	2690200	1239700	103480
O43566	RGS14	Regulator of G-protein signaling 14	4	417380	183380	258520	315700	74123	195980
O43581	SYT7	Synaptotagmin-7	6	35504	70874	122120	394190	96290	143920
O43639	NCK2	Cytoplasmic protein NCK2	2	47784	18693	17231	18849	0	0
O43660-2	PLRG1	Pleiotropic regulator 1	2	157990	0	99131	37107	0	0
O43707	ACTN4	Alpha-actinin-4	14	4999800	1391800	3879000	26331000	16881000	9069000
O43719	HTATSF1	HIV Tat-specific factor 1	6	538480	260740	458930	218600	50012	0
O43739-2	CYTH3	Cytohesin-3;Cytohesin-2	2	7481.4	10202	15895	0	0	0
O43815	STRN	Striatin	8	20894	0	82484	425770	76262	226890
O43818	RRP9	U3 small nucleolar RNA-interacting protein 2	2	0	24303	9787.4	0	8123.9	0
O43823	AKAP8	A-kinase anchor protein 8	5	227520	184640	204490	0	0	0
O43852	CALU	Calumenin	10	28462	14092	59597	312980	498450	372190
O43854-2	EDIL3	EGF-like repeat and discoidin I-like domain-containing protein 3	2	2098.5	0	5655.4	306050	67127	83737
O60216	RAD21	Double-strand-break repair protein rad21 homolog	10	380960	701350	932390	170940	65056	105110
O60264	SMARCA5	SWI/SNF-related matrix-associated actin-dependent regulator of chromatin subfamily A member 5	16	1445300	1570100	1662300	412430	165320	0
O60268-3	KIAA0513	Uncharacterized protein KIAA0513	3	235230	268610	115770	304830	242010	459710
O60282	KIF5C	Kinesin heavy chain isoform 5C	9	65465	0	24724	501090	189200	343150
O60284	ST18	Suppression of tumorigenicity 18 protein	2	0	7356.5	23797	0	0	0
O60285	NUAK1	NUAK family SNF1-like kinase 1	2	0	8299.6	1023.1	0	0	0
O60306	AQR	Intron-binding protein aquarius	5	29902	21596	26885	133740	0	28749
O60307	MAST3	Microtubule-associated serine/threonine-protein kinase 3	7	352580	287190	254220	18456	0	0
O60313	OPA1	Dynamin-like 120 kDa protein, mitochondrial;Dynamin-like 120 kDa protein, form S1	31	59977	70819	101300	4378700	1997600	3002700
O60331-4	PIP5K1C	Phosphatidylinositol 4-phosphate 5-kinase type-1 gamma	6	121280	88666	272960	133210	199010	64362
O60341-2	KDM1A	Lysine-specific histone demethylase 1A	3	14445	94916	82870	0	0	0
O60343-2	TBC1D4	TBC1 domain family member 4	6	103810	43219	142780	72577	21971	97541
O60493-4	SNX3	Sorting nexin-3	3	341300	649760	883570	539660	202090	338540
O60504	SORBS3	Vinexin	9	633660	423660	574870	298350	364230	0
O60506-2	SYNCRIP	Heterogeneous nuclear ribonucleoprotein Q	15	186130	333310	806260	2924200	4250700	2026700
O60583-2	CCNT2	Cyclin-T2	2	18637	0	33177	0	0	0
O60684	KPNA6	Importin subunit alpha-7;Importin subunit alpha-6	3	636130	526040	420020	276230	173400	38286
O60716	CTNND1	Catenin delta-1	15	524410	281830	706340	128470	78728	295410
O60763	USO1	General vesicular transport factor p115	10	258290	20003	39179	287110	152370	289610
O60784-4	TOM1	Target of Myb protein 1	4	22213	16522	77272	20647	92086	43189
O60825-2	PFKFB2	6-phosphofructo-2-kinase/fructose-2,6-bisphosphatase 2;6-phosphofructo-2-kinase;Fructose-2,6-bisphosphatase	4	34085	175910	88758	96909	128910	0
O60832	DKC1	H/ACA ribonucleoprotein complex subunit 4	8	49359	80746	63554	392790	126550	241750
O60884	DNAJA2	DnaJ homolog subfamily A member 2	9	287900	286780	359970	259990	335300	407600
O60934	NBN	Nibrin	3	167830	76061	134230	0	17518	0
O75061-4	DNAJC6	Putative tyrosine-protein phosphatase auxilin	9	71420	109710	145440	75024	80012	277290
O75083	WDR1	WD repeat-containing protein 1	9	22198	0	52237	425390	337480	409880
O75110	ATP9A	Probable phospholipid-transporting ATPase IIA	4	33633	0	25570	111860	92887	168170
O75145	PPFIA3	Liprin-alpha-3	14	193620	390170	575410	184610	121450	269140
O75146	HIP1R	Huntingtin-interacting protein 1-related protein	6	29856	8927.6	13995	194470	80440	56607
O75151	PHF2	Lysine-specific demethylase PHF2	7	274140	49108	216280	95670	53358	0
O75155-2	CAND2	Cullin-associated NEDD8-dissociated protein 2	4	81087	69048	75858	53405	27196	0
O75182-2	SIN3B	Paired amphipathic helix protein Sin3b	3	81600	122060	181070	0	0	0
O75251	NDUFS7	NADH dehydrogenase [ubiquinone] iron-sulfur protein 7, mitochondrial	4	21467	19006	80133	890260	572370	214380
O75306-2	NDUFS2	NADH dehydrogenase [ubiquinone] iron-sulfur protein 2, mitochondrial	14	0	40966	51940	5208700	2999700	3686600
O75334	PPFIA2	Liprin-alpha-2	3	138630	155230	165520	40894	15001	0
O75351	VPS4B	Vacuolar protein sorting-associated protein 4B	2	30928	121530	100470	48902	0	0
O75367-2	H2AFY	Core histone macro-H2A.1;Histone H2A	13	43015000	43473000	38274000	2652800	1117300	1680300
O75369-2	FLNB	Filamin-B	30	440200	45557	598520	1010100	132950	478820
O75376	NCOR1	Nuclear receptor corepressor 1	8	67294	29030	96942	0	0	0
O75396	SEC22B	Vesicle-trafficking protein SEC22b	5	198680	75222	10495	388080	388740	63338
O75400-2	PRPF40A	Pre-mRNA-processing factor 40 homolog A	7	119370	166050	149030	652180	145180	336710
O75410-7	TACC1	Transforming acidic coiled-coil-containing protein 1	2	49864	0	50111	59101	68148	81017
O75436	VPS26A	Vacuolar protein sorting-associated protein 26A	5	62892	0	45443	257410	75938	34663
O75473-3	LGR5	Leucine-rich repeat-containing G-protein coupled receptor 5	2	151660	90329	87859	41440	14965	33054
O75475	PSIP1	PC4 and SFRS1-interacting protein	3	4837400	3744100	3936700	837780	505950	264600
O75475-3	PSIP1	PC4 and SFRS1-interacting protein	2	426300	300260	426620	0	0	0
O75477	ERLIN1	Erlin-1	6	67936	79223	0	83411	211710	386640
O75489	NDUFS3	NADH dehydrogenase [ubiquinone] iron-sulfur protein 3, mitochondrial	11	0	75420	152310	3705700	2038000	5553100
O75508	CLDN11	Claudin-11;Claudin	3	1364500	717400	483700	1586300	288340	1929600
O75525-2	KHDRBS3	KH domain-containing, RNA-binding, signal transduction-associated protein 3	2	53532	230520	315150	111780	0	29199
O75530	EED	Polycomb protein EED	2	98393	8084.1	0	0	0	0
O75531	BANF1	Barrier-to-autointegration factor;Barrier-to-autointegration factor, N-terminally processed	3	426710	124080	28047	0	0	0
O75533	SF3B1	Splicing factor 3B subunit 1	17	135070	88932	372050	1023600	855630	264530
O75534	CSDE1	Cold shock domain-containing protein E1	12	411200	294670	251270	176390	131560	0
O75569-3	PRKRA	Interferon-inducible double-stranded RNA-dependent protein kinase activator A	5	137100	34587	112470	375670	64527	186690
O75582	RPS6KA5	Ribosomal protein S6 kinase alpha-5	17	1014700	3109000	2078500	1520800	539930	792920
O75592-2	MYCBP2	E3 ubiquitin-protein ligase MYCBP2	10	52724	39225	39066	99178	27202	48982
O75643	SNRNP200	U5 small nuclear ribonucleoprotein 200 kDa helicase	47	303200	412920	1071000	1450800	0	782450
O75691	UTP20	Small subunit processome component 20 homolog	4	39924	26064	49917	15075	22015	12088
O75694	NUP155	Nuclear pore complex protein Nup155	16	31070	18847	15338	1014000	601210	449710
O75746	SLC25A12	Calcium-binding mitochondrial carrier protein Aralar1	18	375430	445520	297400	5491700	2597400	4248400
O75781-2	PALM	Paralemmin-1	5	181450	137790	260100	386480	269630	662450
O75925	PIAS1	E3 SUMO-protein ligase PIAS1;E3 SUMO-protein ligase PIAS2	2	213540	222510	175360	0	0	0
O75934	BCAS2	Pre-mRNA-splicing factor SPF27	3	13058	15952	33306	75249	30792	24667
O75955	FLOT1	Flotillin-1	12	0	140530	96229	1463400	1002700	1491500
O76031	CLPX	ATP-dependent Clp protease ATP-binding subunit clpX-like, mitochondrial	4	141730	68431	86802	0	0	0
O76041-2	NEBL	Nebulette	5	222280	85173	565950	41796	49840	20404
O94776	MTA2	Metastasis-associated protein MTA2	7	363660	83666	590490	159250	0	23382
O94811	TPPP	Tubulin polymerization-promoting protein	4	412900	172060	404920	1179600	438440	658160
O94819	KBTBD11	Kelch repeat and BTB domain-containing protein 11	10	210990	150740	264610	809640	432940	425040
O94826	TOMM70A	Mitochondrial import receptor subunit TOM70	15	98523	156380	129260	3870700	2236000	1890300
O94832	MYO1D	Unconventional myosin-Id	21	597710	370350	180310	1031700	377230	507610
O94874	UFL1	E3 UFM1-protein ligase 1	9	232780	10015	6412.3	282770	172650	154580
O94875-10	SORBS2	Sorbin and SH3 domain-containing protein 2	3	607160	1522.2	376790	170960	0	0
O94885	SASH1	SAM and SH3 domain-containing protein 1	3	5093.8	16446	3035.1	0	0	0
O94905	ERLIN2	Erlin-2	12	376880	1266000	291010	2278300	3204400	2290900
O94906	PRPF6	Pre-mRNA-processing factor 6	12	319560	708320	665860	364420	174770	11669
O94919	ENDOD1	Endonuclease domain-containing 1 protein	8	224900	126860	181570	1999900	3162000	892580
O94925	GLS	Glutaminase kidney isoform, mitochondrial	2	992390	328750	938050	2144000	1805200	1949100
O94973	AP2A2	AP-2 complex subunit alpha-2	20	153140	44802	57308	3004200	1049200	2178400
O94979-6	SEC31A	Protein transport protein Sec31A	7	105290	73741	246700	97079	8329.9	225970
O95057	DIRAS1	GTP-binding protein Di-Ras1	4	107750	109680	113730	5364	64801	28994
O95104-2	SCAF4	Splicing factor, arginine/serine-rich 15	2	0	6140.9	123820	52036	0	61627
O95140	MFN2	Mitofusin-2	13	116940	230920	423970	194900	81252	283120
O95197-7	RTN3	Reticulon-3	3	22272	35142	18082	1442800	894610	704140
O95219	SNX4	Sorting nexin-4	6	99884	58466	149780	90116	71478	134010
O95232	LUC7L3	Luc7-like protein 3	2	306770	134580	248360	99410	45663	5937.2
O95251-2	KAT7	Histone acetyltransferase KAT7;Histone acetyltransferase	3	181120	83328	306900	0	18038	0
O95263-2	PDE8B	High affinity cAMP-specific and IBMX-insensitive 3,5-cyclic phosphodiesterase 8B	3	12932	37910	9535.4	0	0	8664.4
O95292	VAPB	Vesicle-associated membrane protein-associated protein B/C	5	22036	6387.3	0	939840	1028800	218210
O95340	PAPSS2	Bifunctional 3-phosphoadenosine 5-phosphosulfate synthase 2;Sulfate adenylyltransferase;Adenylyl-sulfate kinase	2	40526	0	1598.6	0	0	0
O95373	IPO7	Importin-7	7	44303	0	3681.7	70649	0	597980
O95391	SLU7	Pre-mRNA-splicing factor SLU7	3	86219	151500	206430	23922	0	0
O95396	MOCS3	Adenylyltransferase and sulfurtransferase MOCS3;Molybdopterin-synthase adenylyltransferase;Molybdopterin-synthase sulfurtransferase	3	101180	35347	63293	0	0	0
O95400	CD2BP2	CD2 antigen cytoplasmic tail-binding protein 2	5	31067	42412	146190	1929.6	44590	0
O95425-2	SVIL	Supervillin	6	37066	48456	83142	229060	0	8959.8
O95428-6	PAPLN	Papilin	5	54395	115070	158690	0	0	0
O95453-2	PARN	Poly(A)-specific ribonuclease PARN	9	740930	718560	733670	0	0	0
O95478	NSA2	Ribosome biogenesis protein NSA2 homolog	2	96079	12645	158670	0	0	0
O95487-2	SEC24B	Protein transport protein Sec24B	3	0	589.12	9751.2	0	0	68252
O95573	ACSL3	Long-chain-fatty-acid--CoA ligase 3	8	222920	99013	140270	1258600	514490	972030
O95613-2	PCNT	Pericentrin	13	236380	183320	82667	0	0	0
O95622	ADCY5	Adenylate cyclase type 5	7	162260	197040	254150	411480	239530	177820
O95671-3	ASMTL	N-acetylserotonin O-methyltransferase-like protein	2	16668	0	4830.4	0	24696	0
O95741	CPNE6	Copine-6	12	278990	293830	46807	681260	199770	135390
O95747	OXSR1	Serine/threonine-protein kinase OSR1	6	77066	123970	202090	124530	69066	78160
O95757	HSPA4L	Heat shock 70 kDa protein 4L	13	324230	0	235450	737990	320380	545170
O95758-7	PTBP3	Polypyrimidine tract-binding protein 3	2	0	172840	216150	0	0	0
O95782-2	AP2A1	AP-2 complex subunit alpha-1	23	15469	76458	73094	3977700	2145100	4424200
O95810	SDPR	Serum deprivation-response protein	7	4275600	1932700	3491500	2674000	1736600	1677300
O95819-6	MAP4K4	Mitogen-activated protein kinase kinase kinase kinase 4	3	52065	0	7179.2	0	0	0
O95886	DLGAP3	Disks large-associated protein 3	3	69374	182710	313960	15180	42049	47835
O96000	NDUFB10	NADH dehydrogenase [ubiquinone] 1 beta subcomplex subunit 10	5	33298	13919	12787	195070	512380	203590
O96019	ACTL6A	Actin-like protein 6A	4	242580	493580	575650	83586	37038	0
P00367	GLUD1	Glutamate dehydrogenase 1, mitochondrial;Glutamate dehydrogenase 2, mitochondrial	17	0	10196	23296	9227400	7641700	7132000
P00387-2	CYB5R3	NADH-cytochrome b5 reductase 3;NADH-cytochrome b5 reductase 3 membrane-bound form;NADH-cytochrome b5 reductase 3 soluble form	13	44602	41259	45718	7229700	4402900	4256700
P00390-5	GSR	Glutathione reductase, mitochondrial	7	22851	32122	35507	528730	168410	300470
P00738	HP	Haptoglobin;Haptoglobin alpha chain;Haptoglobin beta chain;Haptoglobin-related protein	7	18031	38756	45438	587910	1087900	410950
P00750-3	PLAT	Tissue-type plasminogen activator;Tissue-type plasminogen activator chain A;Tissue-type plasminogen activator chain B	4	143730	95875	87471	212870	48453	0
P00918	CA2	Carbonic anhydrase 2	8	330430	3939.8	100300	2195500	1044000	1105800
P01834	IGKC	Ig kappa chain C region	3	421930	75132	292510	521180	940210	424420
P01857	IGHG1	Ig gamma-1 chain C region	4	200760	0	125700	437740	0	383520
P02452	COL1A1	Collagen alpha-1(I) chain	3	4786500	1409700	609670	0	0	0
P02462-2	COL4A1	Collagen alpha-1(IV) chain;Arresten	7	2774000	2905300	1794100	0	0	0
P02545	LMNA	Prelamin-A/C;Lamin-A/C	32	8646500	7846100	9746300	38270000	30006000	18468000
P02671	FGA	Fibrinogen alpha chain;Fibrinopeptide A;Fibrinogen alpha chain	11	568480	4379000	1426200	577760	1473200	247890
P02730	SLC4A1	Band 3 anion transport protein	14	53605	90348	75372	2367300	5245300	2543400
P02751	FN1	Fibronectin;Anastellin;Ugl-Y1;Ugl-Y2;Ugl-Y3	37	5460900	10897000	11054000	416910	456110	18686
P02792	FTL	Ferritin light chain	6	231230	69927	102950	6467100	1713100	4510200
P02794	FTH1	Ferritin heavy chain;Ferritin heavy chain, N-terminally processed;Ferritin	10	2832400	2032800	1871500	9471800	4492100	5574100
P04040	CAT	Catalase	12	0	14655	6259.2	529280	471280	214450
P04075	ALDOA	Fructose-bisphosphate aldolase A;Fructose-bisphosphate aldolase	20	200030	0	227280	0	11362000	0
P04083	ANXA1	Annexin A1;Annexin	8	1407100	165170	766750	711690	409850	532440
P04150-9	NR3C1	Glucocorticoid receptor	7	491910	533550	568520	145370	20474	2116.1
P04181	OAT	Ornithine aminotransferase, mitochondrial;Ornithine aminotransferase, hepatic form;Ornithine aminotransferase, renal form	7	60861	0	5022	454890	86332	317410
P04275	VWF	von Willebrand factor;von Willebrand antigen 2	46	654940	410430	623680	3467500	0	1572900
P04350	TUBB4A	Tubulin beta-4A chain	4	48266000	43670000	38587000	67236000	26775000	32068000
P04406	GAPDH	Glyceraldehyde-3-phosphate dehydrogenase	15	1393300	729670	289480	57819000	27419000	44175000
P04792	HSPB1	Heat shock protein beta-1	7	3010300	2783400	3424100	2120400	1642200	855000
P04843	RPN1	Dolichyl-diphosphooligosaccharide--protein glycosyltransferase subunit 1	19	9437.4	0	35698	3643200	1583700	2320100
P04844-2	RPN2	Dolichyl-diphosphooligosaccharide--protein glycosyltransferase subunit 2	15	36094	14870	52486	914570	588260	473730
P04899	GNAI2	Guanine nucleotide-binding protein G(i) subunit alpha-2	9	517140	1032200	354710	3615500	2535100	2370600
P05023-4	ATP1A1	Sodium/potassium-transporting ATPase subunit alpha-1	24	663180	2245300	391910	53184000	52142000	44600000
P05026	ATP1B1	Sodium/potassium-transporting ATPase subunit beta-1	10	148440	138310	11925	12215000	11550000	8992700
P05067-7	APP	Amyloid beta A4 protein;N-APP;Soluble APP-alpha;Soluble APP-beta;C99;Beta-amyloid protein 42;Beta-amyloid protein 40;C83;P3(42);P3(40);C80;Gamma-secretase C-terminal fragment 59;Gamma-secretase C-terminal fragment 57;Gamma-secretase C-terminal fragment 50;C31	9	0	17048	7167	427640	232580	42508
P05109	S100A8	Protein S100-A8;Protein S100-A8, N-terminally processed	2	67994	95368	113880	93751	70716	122850
P05129	PRKCG	Protein kinase C gamma type	15	377020	221840	435170	540850	483090	600720
P05141	SLC25A5	ADP/ATP translocase 2;ADP/ATP translocase 2, N-terminally processed	7	259580	382130	160450	1014100	831330	869070
P05186	ALPL	Alkaline phosphatase, tissue-nonspecific isozyme	6	51731	106490	97150	378760	351690	397380
P05198	EIF2S1	Eukaryotic translation initiation factor 2 subunit 1	6	21714	57936	100630	255410	10235	110560
P05388	RPLP0	60S acidic ribosomal protein P0;60S acidic ribosomal protein P0-like	9	25736	22697	119900	2476900	1769200	1301300
P05455	SSB	Lupus La protein	8	521490	133900	332800	167700	61884	125670
P05771-2	PRKCB	Protein kinase C beta type	11	5520600	2001900	3033300	5932400	1286700	2386800
P06213-2	INSR	Insulin receptor;Insulin receptor subunit alpha;Insulin receptor subunit beta	2	0	23022	12501	0	0	9356.9
P06400	RB1	Retinoblastoma-associated protein	3	72252	102700	80608	0	0	0
P06576	ATP5B	ATP synthase subunit beta, mitochondrial;ATP synthase subunit beta	16	914430	1277400	1235200	84124000	42136000	79264000
P06733	ENO1	Alpha-enolase	15	304380	138010	95441	16110000	11243000	11517000
P06748-2	NPM1	Nucleophosmin	4	3884000	3190500	3645000	2518900	897530	2034900
P07195	LDHB	L-lactate dehydrogenase B chain;L-lactate dehydrogenase	12	154600	95409	105020	9136100	3538000	2221500
P07196	NEFL	Neurofilament light polypeptide	36	8156000	28907000	5611600	32059000	26616000	6680100
P07199	CENPB	Major centromere autoantigen B	5	149890	38167	168930	0	0	0
P07355-2	ANXA2	Annexin A2;Annexin	5	0	24509	55224	3871500	2009500	2389800
P07384	CAPN1	Calpain-1 catalytic subunit	8	117970	0	51225	256710	144680	41242
P07437	TUBB	Tubulin beta chain	5	12226000	16298000	12338000	6337500	4074100	5968600
P07585	DCN	Decorin	4	484440	266400	0	1507.7	0	0
P07814	EPRS	Bifunctional glutamate/proline--tRNA ligase;Glutamate--tRNA ligase;Proline--tRNA ligase	24	191000	0	43084	1049200	104910	573050
P07900	HSP90AA1	Heat shock protein HSP 90-alpha	18	4973600	2855200	4241300	13759000	8141800	9510500
P07942	LAMB1	Laminin subunit beta-1	12	717200	762550	628270	0	11744	11421
P08133	ANXA6	Annexin A6;Annexin	9	55295	37926	14840	8807300	5777500	4526500
P08183-2	ABCB1	Multidrug resistance protein 1	14	16627	0	27473	1441200	1381400	625070
P08237-3	PFKM	ATP-dependent 6-phosphofructokinase, muscle type	15	316690	339110	441880	1731300	632310	1214300
P08238	HSP90AB1	Heat shock protein HSP 90-beta	10	1184100	535380	920220	0	1211400	1544300
P08243-3	ASNS	Asparagine synthetase [glutamine-hydrolyzing]	2	26722	0	43813	0	0	0
P08559	PDHA1	Pyruvate dehydrogenase E1 component subunit alpha, somatic form, mitochondrial	10	18794	0	132480	2295200	2705300	1060300
P08572	COL4A2	Collagen alpha-2(IV) chain;Canstatin	11	22779000	25260000	12660000	25177	19880	35362
P08582	MFI2	Melanotransferrin	3	26912	4696	19129	0	17074	3323.2
P08621-2	SNRNP70	U1 small nuclear ribonucleoprotein 70 kDa	7	151280	272500	521550	1126600	1300300	644160
P08708	RPS17	40S ribosomal protein S17	3	425460	185070	205590	183900	20331	0
P08754	GNAI3	Guanine nucleotide-binding protein G(k) subunit alpha	4	122660	90906	0	604410	293570	146830
P08758	ANXA5	Annexin A5;Annexin	10	0	44318	49830	2149000	1478600	914720
P09104	ENO2	Gamma-enolase;Enolase	15	0	20299	5512.1	10507000	5836900	9650100
P09382	LGALS1	Galectin-1	5	0	88439	53070	1903400	2107000	1994500
P09417	QDPR	Dihydropteridine reductase	9	57106	44228	7716	9066700	3942900	6939700
P09471-2	GNAO1	Guanine nucleotide-binding protein G(o) subunit alpha	2	2889300	2993800	2338100	37077000	16586000	23251000
P09496-5	CLTA	Clathrin light chain A	2	4117.9	0	33218	269390	105120	146330
P09543-2	CNP	2,3-cyclic-nucleotide 3-phosphodiesterase	29	35118000	40162000	38978000	109490000	64218000	51835000
P09651-2	HNRNPA1	Heterogeneous nuclear ribonucleoprotein A1;Heterogeneous nuclear ribonucleoprotein A1, N-terminally processed;Heterogeneous nuclear ribonucleoprotein A1-like 2	14	2811200	1727300	2438800	3868200	1408700	1910000
P09661	SNRPA1	U2 small nuclear ribonucleoprotein A	3	87544	72996	159270	0	153350	121390
P09874	PARP1	Poly [ADP-ribose] polymerase 1	30	16094000	4422200	8847800	2098300	1002200	254680
P09914-2	IFIT1	Interferon-induced protein with tetratricopeptide repeats 1	6	69514	248160	303430	170460	206050	40644
P09936	UCHL1	Ubiquitin carboxyl-terminal hydrolase isozyme L1;Ubiquitin carboxyl-terminal hydrolase	11	74626	0	24164	6391200	3502500	5877600
P09972	ALDOC	Fructose-bisphosphate aldolase C;Fructose-bisphosphate aldolase	15	208730	100040	4232.7	7470100	6236100	11923000
P0DN76	U2AF1	Splicing factor U2AF 35 kDa subunit	3	78880	101970	160220	207630	44570	39359
P10114	RAP2A	Ras-related protein Rap-2a;Ras-related protein Rap-2c	4	47453	282250	231860	507750	374100	148460
P10301	RRAS	Ras-related protein R-Ras	2	55075	125700	84988	408960	574480	678740
P10644	PRKAR1A	cAMP-dependent protein kinase type I-alpha regulatory subunit;cAMP-dependent protein kinase type I-alpha regulatory subunit, N-terminally processed	7	159460	266420	177720	649150	563720	573170
P10809	HSPD1	60 kDa heat shock protein, mitochondrial	27	62462	55656	34907	8426700	7945300	11098000
P10909-4	CLU	Clusterin;Clusterin beta chain;Clusterin alpha chain;Clusterin	10	1082800	676840	902270	1485600	965300	841060
P11021	HSPA5	78 kDa glucose-regulated protein	24	1444100	1351200	1597800	12682000	8235700	7725300
P11047	LAMC1	Laminin subunit gamma-1	38	31923000	38998000	23680000	2017500	2242500	1321000
P11137-3	MAP2	Microtubule-associated protein 2	21	285480	1000000	1487800	1176700	815620	487210
P11142	HSPA8	Heat shock cognate 71 kDa protein	10	7675500	8456000	8615700	18830000	11878000	19018000
P11166	SLC2A1	Solute carrier family 2, facilitated glucose transporter member 1	4	159560	344340	557750	4651600	3590700	2022700
P11216	PYGB	Glycogen phosphorylase, brain form	25	957010	773970	991170	6021000	1664100	2119500
P11217	PYGM	Glycogen phosphorylase, muscle form	17	853000	279360	447940	2494600	202960	868000
P11274	BCR	Breakpoint cluster region protein	7	218570	62852	178250	45228	21340	0
P11277	SPTB	Spectrin beta chain, erythrocytic	38	0	51324	3102.8	1284100	2258000	945350
P11387	TOP1	DNA topoisomerase 1	11	213880	270290	698730	304360	407940	64573
P11413	G6PD	Glucose-6-phosphate 1-dehydrogenase	3	28505	3150	5119.7	127250	31381	143980
P11498	PC	Pyruvate carboxylase, mitochondrial	21	2855300	621070	2318100	1051700	363170	492280
P11532	DMD	Dystrophin	11	304570	157950	147520	106080	100670	25728
P11586	MTHFD1	C-1-tetrahydrofolate synthase, cytoplasmic;Methylenetetrahydrofolate dehydrogenase;Methenyltetrahydrofolate cyclohydrolase;Formyltetrahydrofolate synthetase;C-1-tetrahydrofolate synthase, cytoplasmic, N-terminally processed	14	738720	416520	802450	897940	497750	951560
P11940	PABPC1	Polyadenylate-binding protein 1;Polyadenylate-binding protein;Polyadenylate-binding protein 3	8	358110	188480	472720	851540	438780	584540
P12036-2	NEFH	Neurofilament heavy polypeptide	15	1287400	4521400	403580	4584700	4197000	1477500
P12236	SLC25A6	ADP/ATP translocase 3;ADP/ATP translocase 3, N-terminally processed	3	1164500	768190	728510	9136900	6095400	7544400
P12270	TPR	Nucleoprotein TPR	24	49568	53944	175430	820150	832060	92753
P12277	CKB	Creatine kinase B-type	20	45448000	12818000	26443000	71087000	24285000	42542000
P12532	CKMT1A	Creatine kinase U-type, mitochondrial	11	348630	0	283640	8219200	4426700	6129600
P12755	SKI	Ski oncogene	2	37502	115400	33302	0	0	0
P12814-3	ACTN1	Alpha-actinin-1	25	1946100	524610	1065900	8882500	6781300	4819300
P12931	SRC	Proto-oncogene tyrosine-protein kinase Src	3	187340	0	32635	149710	0	46663
P12956	XRCC6	X-ray repair cross-complementing protein 6	17	4374900	1120100	3107200	2744000	1093300	1509800
P13010	XRCC5	X-ray repair cross-complementing protein 5	21	2234400	863640	1443900	2175300	1031400	502650
P13489	RNH1	Ribonuclease inhibitor	14	192690	214410	313230	1790000	934130	1386500
P13639	EEF2	Elongation factor 2	11	82003	26297	27568	416360	129440	353000
P13807-2	GYS1	Glycogen [starch] synthase, muscle	4	121110	72169	68543	255130	66973	121120
P14136-2	GFAP	Glial fibrillary acidic protein	18	1274200	1675800	1287000	14112000	5484700	9034000
P14174	MIF	Macrophage migration inhibitory factor	3	21990	0	857.14	590130	493140	129430
P14373-2	TRIM27	Zinc finger protein RFP	2	0	32012	55485	28939	29168	0
P14543-2	NID1	Nidogen-1	23	13160000	16284000	10609000	559660	284300	207900
P14618	PKM	Pyruvate kinase PKM;Pyruvate kinase	4	73021	340980	98042	17489000	7290300	7208000
P14625	HSP90B1	Endoplasmin	25	457640	75433	71394	8663800	3832500	5943500
P14854	COX6B1	Cytochrome c oxidase subunit 6B1	3	28851	36785	35917	2578500	1110100	1760900
P14866	HNRNPL	Heterogeneous nuclear ribonucleoprotein L	12	191710	508620	787070	11042000	7331600	7372600
P14868	DARS	Aspartate--tRNA ligase, cytoplasmic	13	496330	76780	412650	1406300	422550	194720
P14927	UQCRB	Cytochrome b-c1 complex subunit 7	3	0	3512.6	13229	747830	918700	531900
P15502-9	ELN	Elastin	6	1019600	0	442340	0	0	0
P15924	DSP	Desmoplakin	11	115490	66470	101040	0	18268	30223
P16152	CBR1	Carbonyl reductase [NADPH] 1	11	2103900	536350	495790	6068900	3455100	2793100
P16157-14	ANK1	Ankyrin-1	27	14306	26066	0	1227300	2562900	494000
P16219	ACADS	Short-chain specific acyl-CoA dehydrogenase, mitochondrial	4	114550	16591	33708	180160	205380	0
P16401	HIST1H1B	Histone H1.5	4	98703	60153	55796	0	0	0
P16452-3	EPB42	Erythrocyte membrane protein band 4.2	9	0	18920	49071	320710	223780	199470
P16455	MGMT	Methylated-DNA--protein-cysteine methyltransferase	3	76757	32269	46168	105070	0	74649
P16615-5	ATP2A2	Sarcoplasmic/endoplasmic reticulum calcium ATPase 2	26	48454	372280	69153	8081800	7571900	6824500
P17028	ZNF24	Zinc finger protein 24	2	88133	37197	73370	0	0	0
P17096	HMGA1	High mobility group protein HMG-I/HMG-Y	3	1915600	3036200	4176500	95887	164710	56556
P17252	PRKCA	Protein kinase C alpha type	5	72956	133560	182990	156250	89262	53148
P17302	GJA1	Gap junction alpha-1 protein	4	33699	189390	53203	1015200	289840	177790
P17600	SYN1	Synapsin-1	17	2686200	3833000	5126900	6192500	4477800	6733300
P17677	GAP43	Neuromodulin	13	305310	537980	1958600	6166900	2436400	3259500
P17812-2	CTPS1	CTP synthase 1	2	32311	0	47146	48782	65978	42131
P17858	PFKL	ATP-dependent 6-phosphofructokinase, liver type	16	1686300	614110	1026100	2081200	420740	0
P17948	FLT1	Vascular endothelial growth factor receptor 1	2	64452	29190	6436.2	0	0	0
P17987	TCP1	T-complex protein 1 subunit alpha	15	126250	104680	69925	1181600	511220	836360
P18085	ARF4	ADP-ribosylation factor 4	3	96828	262920	113770	557200	457010	185210
P18206-2	VCL	Vinculin	34	1518300	278790	2428600	5278300	2659400	1558300
P18583-2	SON	Protein SON	16	779350	619210	2094600	463780	681770	727360
P18615	NELFE	Negative elongation factor E	4	112140	64717	29921	10076	0	0
P18669	PGAM1	Phosphoglycerate mutase 1	14	160100	120480	78181	6775200	4050300	4837100
P18754	RCC1	Regulator of chromosome condensation	6	188760	88354	255740	69049	44317	95283
P19022-2	CDH2	Cadherin-2	7	35037	25043	28574	361610	112140	295630
P19086	GNAZ	Guanine nucleotide-binding protein G(z) subunit alpha	9	170890	99002	214700	479670	459080	917290
P19338	NCL	Nucleolin	13	3507400	1837100	1981100	1255600	2424900	1341400
P19367-4	HK1	Hexokinase-1	26	0	371350	336630	8658200	7188900	6536300
P19387	POLR2C	DNA-directed RNA polymerase II subunit RPB3	7	205240	232400	136440	88581	11411	89770
P19525	EIF2AK2	Interferon-induced, double-stranded RNA-activated protein kinase	6	260890	120140	130570	206560	215520	57154
P20020-5	ATP2B1	Plasma membrane calcium-transporting ATPase 1;Calcium-transporting ATPase	14	346260	524200	374080	9096400	7988700	11427000
P20073-2	ANXA7	Annexin A7	6	0	6109.5	12356	327620	259600	280190
P20336	RAB3A	Ras-related protein Rab-3A	4	158600	779000	711400	5150400	4704400	7016800
P20337	RAB3B	Ras-related protein Rab-3B	2	20674	0	13216	0	0	0
P20340-2	RAB6A	Ras-related protein Rab-6A	2	112220	0	336280	625300	378710	60237
P20585	MSH3	DNA mismatch repair protein Msh3	3	10997	80764	195290	0	0	0
P20591	MX1	Interferon-induced GTP-binding protein Mx1;Interferon-induced GTP-binding protein Mx1, N-terminally processed	9	738860	132790	186500	315690	0	152930
P20700	LMNB1	Lamin-B1	18	333480	424830	343490	3647800	2726200	1268000
P20916-3	MAG	Myelin-associated glycoprotein	10	212220	129550	162680	4418200	1346300	480550
P21266	GSTM3	Glutathione S-transferase Mu 3	7	153990	49694	35886	364510	118990	238910
P21281	ATP6V1B2	V-type proton ATPase subunit B, brain isoform	20	0	115540	69455	2757600	1739100	2322400
P21283	ATP6V1C1	V-type proton ATPase subunit C 1	12	0	11994	7259.1	968390	629020	844600
P21291	CSRP1	Cysteine and glycine-rich protein 1	9	175920	34606	135460	3103800	1880800	458660
P21333-2	FLNA	Filamin-A	67	13193000	3075600	4937500	12883000	3698600	3306500
P21359-2	NF1	Neurofibromin;Neurofibromin truncated	5	31056	32888	113290	0	0	22790
P21796	VDAC1	Voltage-dependent anion-selective channel protein 1	14	829120	964800	910270	17498000	13414000	19847000
P21810	BGN	Biglycan	7	918580	197720	54893	629400	35199	13689
P21912	SDHB	Succinate dehydrogenase [ubiquinone] iron-sulfur subunit, mitochondrial	9	37696	42543	13435	1256400	986020	225090
P21980	TGM2	Protein-glutamine gamma-glutamyltransferase 2	15	3202300	4390600	5001100	1422000	483800	516790
P22087	FBL	rRNA 2-O-methyltransferase fibrillarin	10	1455200	1694300	2405800	352940	551120	414990
P22102	GART	Trifunctional purine biosynthetic protein adenosine-3;Phosphoribosylamine--glycine ligase;Phosphoribosylformylglycinamidine cyclo-ligase;Phosphoribosylglycinamide formyltransferase	6	0	12361	2701.5	84033	71199	37308
P22314-2	UBA1	Ubiquitin-like modifier-activating enzyme 1	18	724830	224590	166230	2736000	2481400	2622700
P22626	HNRNPA2B1	Heterogeneous nuclear ribonucleoproteins A2/B1	17	10878000	8024200	13040000	10238000	7731000	6234100
P22694-2	PRKACB	cAMP-dependent protein kinase catalytic subunit beta	3	159640	90865	61959	313620	100120	93084
P22695	UQCRC2	Cytochrome b-c1 complex subunit 2, mitochondrial	17	208290	168220	148310	22881000	11846000	16265000
P22748	CA4	Carbonic anhydrase 4	4	156310	306970	86421	306180	303870	0
P22830	FECH	Ferrochelatase, mitochondrial	6	37449	21136	13104	424810	134140	2111800
P23229-4	ITGA6	Integrin alpha-6;Integrin alpha-6 heavy chain;Integrin alpha-6 light chain;Processed integrin alpha-6	16	59813	0	17967	989980	876890	634450
P23246	SFPQ	Splicing factor, proline- and glutamine-rich	10	108570	313770	797940	1892400	722830	250310
P23284	PPIB	Peptidyl-prolyl cis-trans isomerase B	7	90218	57026	350210	4624200	1039700	1135400
P23458	JAK1	Tyrosine-protein kinase JAK1	2	41900	4569.9	0	0	0	0
P23497-4	SP100	Nuclear autoantigen Sp-100	4	79648	171410	0	0	0	0
P24723-2	PRKCH	Protein kinase C eta type	2	51763	0	25588	0	0	0
P24752	ACAT1	Acetyl-CoA acetyltransferase, mitochondrial	10	8168.5	2349.5	0	6082300	3839900	3512900
P24844	MYL9	Myosin regulatory light polypeptide 9	3	4727300	2317100	1525500	995020	540920	723300
P24928	POLR2A	DNA-directed RNA polymerase II subunit RPB1	20	517890	367970	942960	670140	48336	584790
P25391	LAMA1	Laminin subunit alpha-1	22	1295700	2557900	1596100	0	10425	4845.6
P25490	YY1	Transcriptional repressor protein YY1	4	194820	389050	415440	47517	6827.7	0
P25685	DNAJB1	DnaJ homolog subfamily B member 1	3	85334	26942	7072	0	0	34903
P25705	ATP5A1	ATP synthase subunit alpha, mitochondrial	22	1919400	3451100	4137700	52497000	26494000	46788000
P26038	MSN	Moesin	6	41774	0	38167	240710	166840	117000
P26196	DDX6	Probable ATP-dependent RNA helicase DDX6	3	19833	0	88905	39595	0	0
P26232-2	CTNNA2	Catenin alpha-2	16	166270	70215	239540	321740	491860	101120
P26358-3	DNMT1	DNA (cytosine-5)-methyltransferase 1	2	54320	0	21598	0	0	0
P26373	RPL13	60S ribosomal protein L13	3	1784200	416430	1067900	93072	45805	13909
P26885	FKBP2	Peptidyl-prolyl cis-trans isomerase FKBP2;Peptidyl-prolyl cis-trans isomerase	3	35600	0	57893	220020	127640	93116
P27105	STOM	Erythrocyte band 7 integral membrane protein	9	183510	145140	142840	1282400	887570	474560
P27338	MAOB	Amine oxidase [flavin-containing] B	12	4087.4	1756800	0	4377100	2513400	1314700
P27348	YWHAQ	14-3-3 protein theta	13	441040	284170	335230	3178100	1733700	1024900
P27694	RPA1	Replication protein A 70 kDa DNA-binding subunit;Replication protein A 70 kDa DNA-binding subunit, N-terminally processed	12	479950	404630	468000	29962	0	54904
P27797	CALR	Calreticulin	17	59359	0	26264	2355100	2560900	961450
P27824	CANX	Calnexin	23	348050	350970	523790	11274000	4284400	3897500
P27986	PIK3R1	Phosphatidylinositol 3-kinase regulatory subunit alpha	3	39745	0	39493	0	0	0
P28066-2	PSMA5	Proteasome subunit alpha type-5	4	0	99988	55650	156680	107230	77459
P28288	ABCD3	ATP-binding cassette sub-family D member 3	7	0	113890	96523	221630	76047	0
P28331-4	NDUFS1	NADH-ubiquinone oxidoreductase 75 kDa subunit, mitochondrial	30	1018400	661910	866380	11118000	6899100	11571000
P29350-2	PTPN6	Tyrosine-protein phosphatase non-receptor type 6	3	35155	0	24122	0	0	0
P29401	TKT	Transketolase	12	176220	33251	0	3496000	2090600	535670
P29474	NOS3	Nitric oxide synthase, endothelial	3	107790	55255	0	110270	52520	93437
P29536	LMOD1	Leiomodin-1	2	103460	0	12321	150600	44850	53694
P29590	PML	Protein PML	11	341250	255150	103960	350140	501820	89905
P29762	CRABP1	Cellular retinoic acid-binding protein 1	2	11600	39367	5348.1	45895	0	0
P29966	MARCKS	Myristoylated alanine-rich C-kinase substrate	7	0	17871	17065	645340	1007500	1649800
P29992	GNA11	Guanine nucleotide-binding protein subunit alpha-11	5	344860	43039	141480	506480	391560	384380
P30050	RPL12	60S ribosomal protein L12	5	360210	624960	533450	1109600	775020	353970
P30085	CMPK1	UMP-CMP kinase	5	149300	8488.1	181210	132920	4953.1	39309
P30086	PEBP1	Phosphatidylethanolamine-binding protein 1;Hippocampal cholinergic neurostimulating peptide	10	84580	88280	8317.7	13279000	7127200	6855600
P30101	PDIA3	Protein disulfide-isomerase A3	18	131670	20889	0	6879900	3175700	2070800
P30153	PPP2R1A	Serine/threonine-protein phosphatase 2A 65 kDa regulatory subunit A alpha isoform	17	93979	29698	36488	3199400	1705700	4174700
P31150	GDI1	Rab GDP dissociation inhibitor alpha	19	66940	88565	0	16157000	7038500	7564400
P31153	MAT2A	S-adenosylmethionine synthase isoform type-2	5	88557	129080	40043	195380	153820	73533
P31323	PRKAR2B	cAMP-dependent protein kinase type II-beta regulatory subunit	7	108650	44818	62704	863890	478380	1440200
P31689	DNAJA1	DnaJ homolog subfamily A member 1	10	313560	267260	1167600	615050	113400	642240
P31749	AKT1	RAC-alpha serine/threonine-protein kinase	4	35523	58424	40858	7233.4	0	0
P31930	UQCRC1	Cytochrome b-c1 complex subunit 1, mitochondrial	20	13749	0	43359	0	5691900	10566000
P31942	HNRNPH3	Heterogeneous nuclear ribonucleoprotein H3	8	6518600	8832100	8739600	2476600	1042800	2176800
P31946-2	YWHAB	14-3-3 protein beta/alpha;14-3-3 protein beta/alpha, N-terminally processed	8	728700	699440	1329100	4172700	2838800	2011300
P32780	GTF2H1	General transcription factor IIH subunit 1	2	74367	25477	45370	0	0	0
P33176	KIF5B	Kinesin-1 heavy chain	13	514210	160570	355760	453050	319740	112540
P33402	GUCY1A2	Guanylate cyclase soluble subunit alpha-2	3	0	30524	23047	0	4354.4	51415
P33993	MCM7	DNA replication licensing factor MCM7	2	26931	0	5176.4	0	0	0
P34932	HSPA4	Heat shock 70 kDa protein 4	18	168920	138330	378610	1521800	0	1062000
P35221	CTNNA1	Catenin alpha-1	16	1513300	1765400	2523900	1172300	996420	485470
P35241	RDX	Radixin	6	22885	20645	31195	988250	755350	511180
P35249	RFC4	Replication factor C subunit 4	5	153220	236480	143720	59817	39474	0
P35250-2	RFC2	Replication factor C subunit 2	3	36905	131670	257640	0	0	23422
P35251-2	RFC1	Replication factor C subunit 1	8	537580	536760	439020	1784	14874	27993
P35268	RPL22	60S ribosomal protein L22	3	136480	30976	339100	235970	147260	466090
P35555	FBN1	Fibrillin-1	15	880310	158150	25086	430230	0	0
P35573-2	AGL	Glycogen debranching enzyme;4-alpha-glucanotransferase;Amylo-alpha-1,6-glucosidase	5	125470	215020	168100	208320	129300	149110
P35579	MYH9	Myosin-9	73	37331000	37920000	32393000	24705000	19705000	16350000
P35580	MYH10	Myosin-10	46	2836100	3102100	5204200	4336700	3092100	2698700
P35606-2	COPB2	Coatomer subunit beta	11	95607	28114	89640	361980	153510	376950
P35609	ACTN2	Alpha-actinin-2	2	511040	688070	1274900	2133400	3217400	3257700
P35612	ADD2	Beta-adducin	18	9896.5	39459	63964	977410	381820	757080
P35625	TIMP3	Metalloproteinase inhibitor 3	3	425640	0	209560	0	0	0
P35637	FUS	RNA-binding protein FUS	3	1257100	621160	958990	451650	0	359340
P35658-2	NUP214	Nuclear pore complex protein Nup214	9	84674	35298	49506	167870	76809	21036
P35659	DEK	Protein DEK	4	439370	22283	513390	4931.4	65405	0
P35998	PSMC2	26S protease regulatory subunit 7	13	230810	187640	440360	528910	216490	174780
P36404	ARL2	ADP-ribosylation factor-like protein 2	6	90038	121290	122030	100770	32022	143340
P36507	MAP2K2	Dual specificity mitogen-activated protein kinase kinase 2	3	228540	376710	208530	270290	21395	389390
P36542	ATP5C1	ATP synthase subunit gamma, mitochondrial	7	221830	117380	26048	3043700	1621000	2415200
P36578	RPL4	60S ribosomal protein L4	11	990260	1381600	1268100	438530	545890	309940
P36915	GNL1	Guanine nucleotide-binding protein-like 1	4	279030	93900	38820	61488	0	12374
P36957	DLST	Dihydrolipoyllysine-residue succinyltransferase component of 2-oxoglutarate dehydrogenase complex, mitochondrial	6	95809	244000	0	3210500	2582400	1970500
P37108	SRP14	Signal recognition particle 14 kDa protein	3	113780	74319	109460	192030	129510	134820
P38159	RBMX	RNA-binding motif protein, X chromosome;RNA-binding motif protein, X chromosome, N-terminally processed;RNA binding motif protein, X-linked-like-1	4	1301800	1191200	1628500	233160	196760	62267
P38405	GNAL	Guanine nucleotide-binding protein G(olf) subunit alpha	9	146650	233910	376710	647390	497150	734050
P38432	COIL	Coilin	2	50222	0	29298	0	0	0
P38606	ATP6V1A	V-type proton ATPase catalytic subunit A	26	293560	544370	851900	7425400	3846300	7152300
P38646	HSPA9	Stress-70 protein, mitochondrial	27	2682800	1198600	2481600	7391400	6570200	5234600
P38919	EIF4A3	Eukaryotic initiation factor 4A-III;Eukaryotic initiation factor 4A-III, N-terminally processed	8	20864	322630	220600	1101500	1268400	675450
P39019	RPS19	40S ribosomal protein S19	2	49407	35816	118630	77011	37317	42385
P39023	RPL3	60S ribosomal protein L3	9	518850	271300	570710	305820	233910	149440
P39060-2	COL18A1	Collagen alpha-1(XVIII) chain;Endostatin	11	2196500	1856000	2096700	32552	27294	17245
P39748-2	FEN1	Flap endonuclease 1	2	172850	30993	150710	0	0	10220
P40123	CAP2	Adenylyl cyclase-associated protein 2;Adenylyl cyclase-associated protein	9	392590	193110	518840	1148600	493480	113550
P40763-3	STAT3	Signal transducer and activator of transcription 3;Signal transducer and activator of transcription	15	1253300	576330	976050	426540	127680	444050
P40925	MDH1	Malate dehydrogenase, cytoplasmic;Malate dehydrogenase	9	43744	73851	9962.9	14419000	4007500	9393000
P40926	MDH2	Malate dehydrogenase, mitochondrial;Malate dehydrogenase	14	35005	11395	0	23828000	14659000	15105000
P40937	RFC5	Replication factor C subunit 5	2	22606	50613	28784	32291	19595	0
P40938	RFC3	Replication factor C subunit 3	2	51385	94235	96860	40214	0	0
P40939	HADHA	Trifunctional enzyme subunit alpha, mitochondrial;Long-chain enoyl-CoA hydratase;Long chain 3-hydroxyacyl-CoA dehydrogenase	24	663480	207480	242770	7473400	4554600	4637500
P41208	CETN2	Centrin-2	2	23814	0	13919	75907	9074.7	61787
P41218	MNDA	Myeloid cell nuclear differentiation antigen	4	497400	576930	646400	57955	214440	0
P41222	PTGDS	Prostaglandin-H2 D-isomerase	3	2814000	1995600	1450000	759250	535760	336030
P41226	UBA7	Ubiquitin-like modifier-activating enzyme 7	5	33120	82408	65752	0	0	0
P41229-4	KDM5C	Lysine-specific demethylase 5C	6	24153	162790	89939	45203	0	23896
P41240	CSK	Tyrosine-protein kinase CSK	4	133280	191560	132510	27140	51577	0
P41594-3	GRM5	Metabotropic glutamate receptor 5	2	2760	21056	25596	0	0	0
P42166	TMPO	Lamina-associated polypeptide 2, isoform alpha;Thymopoietin;Thymopentin	2	738090	326700	1291100	1779500	1448300	1895900
P42224	STAT1	Signal transducer and activator of transcription 1-alpha/beta;Signal transducer and activator of transcription	14	804210	1159000	1325400	384660	285900	132530
P42261-3	GRIA1	Glutamate receptor 1	2	16635	0	33084	0	0	0
P42262-2	GRIA2	Glutamate receptor 2	8	165750	239080	901020	323760	389410	264960
P42285	SKIV2L2	Superkiller viralicidic activity 2-like 2	2	34420	0	44677	37773	18553	7015.7
P42356	PI4KA	Phosphatidylinositol 4-kinase alpha	14	143520	45447	145250	372200	36100	96464
P42704	LRPPRC	Leucine-rich PPR motif-containing protein, mitochondrial	28	482180	158140	504980	1314400	1470200	2346800
P43004-2	SLC1A2	Excitatory amino acid transporter 2	12	32803	104740	81279	3932600	1902400	5126500
P43034	PAFAH1B1	Platelet-activating factor acetylhydrolase IB subunit alpha	9	146420	46016	132460	878460	320190	189100
P43121	MCAM	Cell surface glycoprotein MUC18	7	7659.1	10029	23493	747940	426030	506560
P43243	MATR3	Matrin-3	25	13825000	11146000	13829000	8267800	3547700	5669500
P43246-2	MSH2	DNA mismatch repair protein Msh2	13	666750	1035900	1020500	315930	15540	68085
P43405-2	SYK	Tyrosine-protein kinase SYK	2	24255	12956	22505	0	0	0
P43490	NAMPT	Nicotinamide phosphoribosyltransferase	11	110050	60011	320630	568150	8916.7	167620
P43897	TSFM	Elongation factor Ts, mitochondrial;Elongation factor Ts	2	87748	89459	244490	68812	125040	0
P45954	ACADSB	Short/branched chain specific acyl-CoA dehydrogenase, mitochondrial	3	0	14173	31609	235130	14999	126960
P45973	CBX5	Chromobox protein homolog 5	8	264870	391430	293030	8462.2	28480	0
P45974-2	USP5	Ubiquitin carboxyl-terminal hydrolase 5	18	0	2734700	3410800	3044900	605390	1636200
P45985	MAP2K4	Dual specificity mitogen-activated protein kinase kinase 4	5	34324	13301	0	32813	33273	246530
P46060	RANGAP1	Ran GTPase-activating protein 1	11	174700	136300	365950	337640	226040	133940
P46063	RECQL	ATP-dependent DNA helicase Q1	2	44391	0	9246.7	0	0	0
P46087-2	NOP2	Probable 28S rRNA (cytosine(4447)-C(5))-methyltransferase	6	195570	188290	269360	82024	60757	0
P46100-5	ATRX	Transcriptional regulator ATRX	17	653810	990070	1047900	46200	24838	114440
P46109	CRKL	Crk-like protein	2	40352	61692	0	0	111720	30799
P46199	MTIF2	Translation initiation factor IF-2, mitochondrial	3	17004	8284.3	28470	0	0	0
P46777	RPL5	60S ribosomal protein L5	7	87197	0	211990	1604900	783760	1182100
P46778	RPL21	60S ribosomal protein L21	4	797820	299710	352360	451560	105200	74426
P46821	MAP1B	Microtubule-associated protein 1B;MAP1B heavy chain;MAP1 light chain LC1	64	5236300	4552500	5975200	19586000	12822000	11069000
P46937-5	YAP1	Transcriptional coactivator YAP1	2	99796	73107	58088	0	0	0
P46939	UTRN	Utrophin	48	2305200	2680800	2617400	690570	957340	398730
P46940	IQGAP1	Ras GTPase-activating-like protein IQGAP1	20	318200	89195	383060	775620	331360	203110
P47755	CAPZA2	F-actin-capping protein subunit alpha-2	8	77184	28564	50073	1048900	690430	367100
P47897	QARS	Glutamine--tRNA ligase	6	49069	12762	42578	553420	85274	8463.8
P47985	UQCRFS1	Cytochrome b-c1 complex subunit Rieske, mitochondrial;Cytochrome b-c1 complex subunit 11;Putative cytochrome b-c1 complex subunit Rieske-like protein 1	4	6965.3	0	3979.7	1680300	1066100	1082500
P48426-2	PIP4K2A	Phosphatidylinositol 5-phosphate 4-kinase type-2 alpha	5	141010	93950	82785	1368000	930730	791120
P48507	GCLM	Glutamate--cysteine ligase regulatory subunit	3	0	21236	13245	7489.6	0	0
P48553	TRAPPC10	Trafficking protein particle complex subunit 10	3	675.1	9960.6	0	32994	11484	74953
P48681	NES	Nestin	29	919380	352630	1353300	960620	1453300	717120
P48729-3	CSNK1A1	Casein kinase I isoform alpha	3	66475	94339	104670	67636	11053	0
P48735	IDH2	Isocitrate dehydrogenase [NADP], mitochondrial	16	2069800	660140	2187000	5051100	2027500	4479500
P49327	FASN	Fatty acid synthase;[Acyl-carrier-protein] S-acetyltransferase;[Acyl-carrier-protein] S-malonyltransferase;3-oxoacyl-[acyl-carrier-protein] synthase;3-oxoacyl-[acyl-carrier-protein] reductase;3-hydroxyacyl-[acyl-carrier-protein] dehydratase;Enoyl-[acyl-carrier-protein] reductase;Oleoyl-[acyl-carrier-protein] hydrolase	24	138140	30687	0	841950	469820	424270
P49411	TUFM	Elongation factor Tu, mitochondrial	17	7328800	6526300	8973600	916470	1217600	659160
P49458	SRP9	Signal recognition particle 9 kDa protein	2	0	16178	28290	188930	0	0
P49588	AARS	Alanine--tRNA ligase, cytoplasmic	17	1314800	349470	973010	1225300	733120	1462100
P49748-2	ACADVL	Very long-chain specific acyl-CoA dehydrogenase, mitochondrial	11	0	5487.3	33304	1253000	1085300	282690
P49750	YLPM1	YLP motif-containing protein 1	21	774670	314140	765480	101320	10685	43314
P49756	RBM25	RNA-binding protein 25	6	43383	11981	121460	101430	0	0
P49790-2	NUP153	Nuclear pore complex protein Nup153	5	42200	0	107610	57653	13627	0
P49792	RANBP2	E3 SUMO-protein ligase RanBP2	26	1661500	1308000	1983300	1326200	824160	563870
P49802-4	RGS7	Regulator of G-protein signaling 7	3	31269	179980	56547	383330	0	0
P49841	GSK3B	Glycogen synthase kinase-3 beta	3	78941	12392	69233	72796	8983.1	1122.4
P49916-4	LIG3	DNA ligase 3	8	355330	502970	571340	41771	52832	38047
P50148	GNAQ	Guanine nucleotide-binding protein G(q) subunit alpha	7	310600	766770	705560	2286000	1272400	675940
P50213-2	IDH3A	Isocitrate dehydrogenase [NAD] subunit alpha, mitochondrial	9	175240	172310	202350	3057500	1508400	3292100
P50402	EMD	Emerin	7	910450	815810	808260	698260	380900	830590
P50454	SERPINH1	Serpin H1	7	83486	118860	114500	116660	48879	221230
P50502	ST13	Hsc70-interacting protein;Putative protein FAM10A4;Putative protein FAM10A5	6	50170	0	109090	839370	580310	133250
P50750-2	CDK9	Cyclin-dependent kinase 9	3	17184	37019	0	13809	16079	0
P50990-2	CCT8	T-complex protein 1 subunit theta	15	19690	102460	33970	1043600	519860	1194300
P50991	CCT4	T-complex protein 1 subunit delta	14	95598	141440	60085	1264200	1077900	944910
P51116	FXR2	Fragile X mental retardation syndrome-related protein 2	5	3903.9	0	55288	71572	0	54326
P51148	RAB5C	Ras-related protein Rab-5C	4	32828	17792	0	1140400	1012900	823800
P51149	RAB7A	Ras-related protein Rab-7a	12	0	7125.3	3123.7	789070	694280	611000
P51157	RAB28	Ras-related protein Rab-28	3	37888	56148	60601	0	0	0
P51513-5	NOVA1	RNA-binding protein Nova-1	3	20049	213530	199190	142820	0	33749
P51531	SMARCA2	Probable global transcription activator SNF2L2	9	350630	446740	708130	274660	179380	183270
P51553	IDH3G	Isocitrate dehydrogenase [NAD] subunit gamma, mitochondrial;Isocitrate dehydrogenase [NAD] subunit, mitochondrial	6	0	17798	20961	1596800	929220	938000
P51570	GALK1	Galactokinase	5	278620	426360	440500	164520	174710	99264
P51608	MECP2	Methyl-CpG-binding protein 2	18	11407000	17487000	14611000	1846700	929600	248960
P51665	PSMD7	26S proteasome non-ATPase regulatory subunit 7	6	109320	0	143290	269510	37384	363530
P51674-3	GPM6A	Neuronal membrane glycoprotein M6-a	4	11694	182010	0	1016700	1026800	1971100
P51692	STAT5B	Signal transducer and activator of transcription 5B;Signal transducer and activator of transcription;Signal transducer and activator of transcription 5A	7	6471.1	84696	207140	23033	0	0
P51784	USP11	Ubiquitin carboxyl-terminal hydrolase 11;Ubiquitin carboxyl-terminal hydrolase	8	60819	243760	470900	45371	0	94345
P51888	PRELP	Prolargin	7	59710	67017	57135	611980	30188	0
P51991	HNRNPA3	Heterogeneous nuclear ribonucleoprotein A3	16	5825500	4700900	4494400	9051700	10760000	8836400
P52294	KPNA1	Importin subunit alpha-5;Importin subunit alpha-5, N-terminally processed	4	453810	223340	583480	672240	343790	294320
P52306-4	RAP1GDS1	Rap1 GTPase-GDP dissociation stimulator 1	10	56456	72000	57309	1009000	627280	803940
P52594-2	AGFG1	Arf-GAP domain and FG repeat-containing protein 1	4	98696	24170	105050	27595	0	65043
P52597	HNRNPF	Heterogeneous nuclear ribonucleoprotein F;Heterogeneous nuclear ribonucleoprotein F, N-terminally processed	6	1424500	1507000	1274900	1367600	451840	961150
P52701	MSH6	DNA mismatch repair protein Msh6	16	1604500	770050	1169500	243660	44543	0
P52756	RBM5	RNA-binding protein 5	5	85346	234780	96552	0	0	0
P52757	CHN2	Beta-chimaerin	3	22784	24978	0	0	0	17590
P52907	CAPZA1	F-actin-capping protein subunit alpha-1	6	129350	181270	251660	493460	506310	658950
P52948-6	NUP98	Nuclear pore complex protein Nup98-Nup96;Nuclear pore complex protein Nup98;Nuclear pore complex protein Nup96	8	62343	0	24048	389910	131990	244900
P53367	ARFIP1	Arfaptin-1	3	0	44389	6116.2	27819	0	0
P53396-2	ACLY	ATP-citrate synthase	12	25515	82055	55957	803010	499900	776650
P53597	SUCLG1	Succinyl-CoA ligase [ADP/GDP-forming] subunit alpha, mitochondrial	4	0	74986	42187	1967300	741040	2821900
P53618	COPB1	Coatomer subunit beta	12	172040	0	135820	341130	59102	118360
P53621	COPA	Coatomer subunit alpha;Xenin;Proxenin	18	561430	431550	935160	1327400	356480	389010
P53999	SUB1	Activated RNA polymerase II transcriptional coactivator p15	3	435240	441390	349030	125020	75150	11706
P54136	RARS	Arginine--tRNA ligase, cytoplasmic	9	70382	0	21688	337400	60525	50077
P54289-3	CACNA2D1	Voltage-dependent calcium channel subunit alpha-2/delta-1;Voltage-dependent calcium channel subunit alpha-2-1;Voltage-dependent calcium channel subunit delta-1	19	39839	141880	131050	472430	652860	316920
P54652	HSPA2	Heat shock-related 70 kDa protein 2	14	2822400	2491400	2030400	3758900	2036700	1295000
P54727	RAD23B	UV excision repair protein RAD23 homolog B	5	83315	37981	69141	169700	0	134360
P54829-2	PTPN5	Tyrosine-protein phosphatase non-receptor type 5;Protein-tyrosine-phosphatase	8	132490	67821	203750	669230	47583	292530
P54920	NAPA	Alpha-soluble NSF attachment protein	14	29213	0	4463.9	2688500	2023000	1151100
P55011	SLC12A2	Solute carrier family 12 member 2	15	181050	85601	244890	1159300	704600	321950
P55036	PSMD4	26S proteasome non-ATPase regulatory subunit 4	5	11381	5637.6	89414	164240	135700	364.68
P55060-3	CSE1L	Exportin-2	13	195440	116740	28521	611490	77273	233510
P55072	VCP	Transitional endoplasmic reticulum ATPase	27	130640	58380	237490	5972000	2423800	2790300
P55081	MFAP1	Microfibrillar-associated protein 1	5	35366	0	1031.6	83602	81882	0
P55084-2	HADHB	Trifunctional enzyme subunit beta, mitochondrial;3-ketoacyl-CoA thiolase	16	349230	251560	143290	2706100	2454000	1848400
P55209	NAP1L1	Nucleosome assembly protein 1-like 1	5	445870	312540	524270	953660	931400	502220
P55265-5	ADAR	Double-stranded RNA-specific adenosine deaminase	16	1748800	766110	1546000	1205600	446170	722830
P55268	LAMB2	Laminin subunit beta-2	44	45397000	47414000	38847000	2174500	2009700	1036100
P55735-2	SEC13	Protein SEC13 homolog	6	282570	183070	328800	68377	140720	25035
P55795	HNRNPH2	Heterogeneous nuclear ribonucleoprotein H2	9	5165000	6480400	6993800	2742500	824290	1721100
P55809	OXCT1	Succinyl-CoA:3-ketoacid coenzyme A transferase 1, mitochondrial	15	59202	0	43209	2107500	1174700	1522900
P56182	RRP1	Ribosomal RNA processing protein 1 homolog A	5	344600	552230	444620	66358	46408	0
P56192	MARS	Methionine--tRNA ligase, cytoplasmic	13	105580	9966	68996	499950	95234	376240
P56537	EIF6	Eukaryotic translation initiation factor 6	5	0	180570	31081	49655	29866	0
P56945-4	BCAR1	Breast cancer anti-estrogen resistance protein 1	2	9122.5	18884	43050	0	0	0
P58005	SESN3	Sestrin-3	3	0	80368	12284	10768	0	0
P60174-1	TPI1	Triosephosphate isomerase	13	11086	34118	9623.9	10457000	4887400	8237300
P60201-2	PLP1	Myelin proteolipid protein	5	8495000	12757000	3908000	81679000	49849000	40342000
P60484	PTEN	Phosphatidylinositol 3,4,5-trisphosphate 3-phosphatase and dual-specificity protein phosphatase PTEN	2	5395.8	68377	123430	0	0	0
P60842	EIF4A1	Eukaryotic initiation factor 4A-I	5	235880	374010	210830	556380	376430	1486900
P60866	RPS20	40S ribosomal protein S20	2	219570	92151	333270	0	34143	73955
P60880	SNAP25	Synaptosomal-associated protein 25	4	222640	396540	445750	12926000	8387900	7800700
P60880-2	SNAP25	Synaptosomal-associated protein 25	2	11179	30945	62143	652050	177300	153460
P61011	SRP54	Signal recognition particle 54 kDa protein	2	5105.9	0	4433.6	3098.1	0	0
P61026	RAB10	Ras-related protein Rab-10	7	12372	57638	87282	317730	324850	310810
P61158	ACTR3	Actin-related protein 3	9	0	53549	58744	1565600	496500	1244400
P61160	ACTR2	Actin-related protein 2	8	67587	62063	0	1516900	603490	1059700
P61221	ABCE1	ATP-binding cassette sub-family E member 1	3	15142	22421	25337	31227	0	32688
P61224	RAP1B	Ras-related protein Rap-1b;Ras-related protein Rap-1b-like protein	3	18595	0	24008	775660	212470	157740
P61266-2	STX1B	Syntaxin-1B	17	438550	407980	462900	11945000	8229200	13780000
P61326	MAGOH	Protein mago nashi homolog;Protein mago nashi homolog 2	5	16036	0	74499	116450	144470	0
P61353	RPL27	60S ribosomal protein L27	3	103950	120810	110970	144560	81612	0
P61764-2	STXBP1	Syntaxin-binding protein 1	2	3495600	1999500	2918300	20275000	9094800	28866000
P61962	DCAF7	DDB1- and CUL4-associated factor 7	2	0	44323	40648	0	41084	0
P61964	WDR5	WD repeat-containing protein 5	5	262800	0	314370	0	44071	0
P61981	YWHAG	14-3-3 protein gamma;14-3-3 protein gamma, N-terminally processed	9	2251100	2058700	4445700	8083100	5347100	9102900
P62081	RPS7	40S ribosomal protein S7	5	19673	39194	28659	125870	40743	0
P62140	PPP1CB	Serine/threonine-protein phosphatase PP1-beta catalytic subunit;Serine/threonine-protein phosphatase;Serine/threonine-protein phosphatase PP1-alpha catalytic subunit	2	242910	484700	567410	1211100	464150	924740
P62191	PSMC1	26S protease regulatory subunit 4	8	0	218260	180990	542590	248800	339850
P62195-2	PSMC5	26S protease regulatory subunit 8	9	0	208110	241680	560880	173420	388520
P62241	RPS8	40S ribosomal protein S8	4	402840	1464500	365550	397180	234920	22964
P62258	YWHAE	14-3-3 protein epsilon	16	381850	358630	246080	5890600	4886300	3365700
P62263	RPS14	40S ribosomal protein S14	5	410800	1280100	519120	439620	416990	3922.7
P62269	RPS18	40S ribosomal protein S18	2	165830	100610	179110	91538	49820	0
P62306	SNRPF	Small nuclear ribonucleoprotein F	3	12776	66820	27550	557470	489640	94363
P62316	SNRPD2	Small nuclear ribonucleoprotein Sm D2	3	925.23	63327	245710	38005	147070	51917
P62330	ARF6	ADP-ribosylation factor 6	4	313620	423980	359380	502290	111430	210810
P62424	RPL7A	60S ribosomal protein L7a	8	554990	1137600	732130	201640	41524	79002
P62699	YPEL5	Protein yippee-like 5	2	9086.7	84643	99425	0	0	0
P62701	RPS4X	40S ribosomal protein S4, X isoform	6	876990	746940	784030	177220	0	102060
P62745	RHOB	Rho-related GTP-binding protein RhoB	3	0	1560.9	123360	1500400	946670	406110
P62753	RPS6	40S ribosomal protein S6	3	821700	119920	693930	41958	75719	0
P62760	VSNL1	Visinin-like protein 1	11	0	60712	96351	2438100	3079300	3836900
P62805	HIST1H4A	Histone H4	10	230360000	215300000	259090000	14793000	11859000	4986600
P62834	RAP1A	Ras-related protein Rap-1A	4	78485	212450	38969	2661600	1929600	1183800
P62851	RPS25	40S ribosomal protein S25	2	297340	313030	281600	0	0	0
P62854	RPS26	40S ribosomal protein S26;Putative 40S ribosomal protein S26-like 1	2	43143	63459	96776	21786	12940	8613.5
P62873	GNB1	Guanine nucleotide-binding protein G(I)/G(S)/G(T) subunit beta-1	7	545660	105150	150770	15918000	5421700	11790000
P62879	GNB2	Guanine nucleotide-binding protein G(I)/G(S)/G(T) subunit beta-2	7	55733	16995	29612	4473400	1788400	3820500
P62906	RPL10A	60S ribosomal protein L10a	6	383590	90517	228820	445840	182930	0
P62937	PPIA	Peptidyl-prolyl cis-trans isomerase A;Peptidyl-prolyl cis-trans isomerase A, N-terminally processed;Peptidyl-prolyl cis-trans isomerase	9	1297300	47394	415070	7160400	6443300	4198300
P62979	RPS27A	Ubiquitin-40S ribosomal protein S27a;Ubiquitin;40S ribosomal protein S27a;Polyubiquitin-C;Ubiquitin;Ubiquitin-60S ribosomal protein L40;Ubiquitin;60S ribosomal protein L40;Polyubiquitin-B;Ubiquitin	5	675530	1074300	234120	227800	553220	0
P62995-3	TRA2B	Transformer-2 protein homolog beta	4	700830	660660	1398100	1343700	675890	685180
P63000	RAC1	Ras-related C3 botulinum toxin substrate 1;Ras-related C3 botulinum toxin substrate 3;Ras-related C3 botulinum toxin substrate 2	4	944850	408020	574680	1265900	931640	591920
P63010	AP2B1	AP-2 complex subunit beta	18	203000	172220	524360	3700700	2779500	4684900
P63092-3	GNAS	Guanine nucleotide-binding protein G(s) subunit alpha isoforms short;Guanine nucleotide-binding protein G(s) subunit alpha isoforms XLas	8	331140	477420	372860	1451000	1120600	1051400
P63096	GNAI1	Guanine nucleotide-binding protein G(i) subunit alpha-1	7	65630	188710	137790	1310300	1156600	1461500
P63104	YWHAZ	14-3-3 protein zeta/delta	14	2090100	2272800	1899700	11247000	6683600	7333200
P63151	PPP2R2A	Serine/threonine-protein phosphatase 2A 55 kDa regulatory subunit B alpha isoform	4	237520	180020	243730	563170	352140	442540
P63208	SKP1	S-phase kinase-associated protein 1	3	119730	130330	185820	572670	343740	607740
P63261	ACTG1	Actin, cytoplasmic 2;Actin, cytoplasmic 2, N-terminally processed;Actin, cytoplasmic 1;Actin, cytoplasmic 1, N-terminally processed	4	38352000	50278000	0	0	63532000	101310000
P67936	TPM4	Tropomyosin alpha-4 chain	4	75653	0	251130	896890	925210	565360
P68366-2	TUBA4A	Tubulin alpha-4A chain	6	459030	1117100	1142500	1711200	3134800	4031000
P78316	NOP14	Nucleolar protein 14	5	55558	42865	27002	0	10385	0
P78318	IGBP1	Immunoglobulin-binding protein 1	3	1224.4	2317	35237	143740	70131	0
P78345	RPP38	Ribonuclease P protein subunit p38	2	0	17517	29753	0	0	0
P78347-2	GTF2I	General transcription factor II-I	19	3502700	2193500	3080500	187470	182600	52149
P78352-3	DLG4	Disks large homolog 4	13	371460	343270	578870	292110	243720	303890
P78356	PIP4K2B	Phosphatidylinositol 5-phosphate 4-kinase type-2 beta	7	587900	329770	468750	837090	550500	312940
P78357	CNTNAP1	Contactin-associated protein 1	31	792170	202790	430970	6258200	0	4046600
P78362-2	SRPK2	SRSF protein kinase 2;SRSF protein kinase 2 N-terminal;SRSF protein kinase 2 C-terminal	7	48023	111730	231050	202640	50088	103740
P78371	CCT2	T-complex protein 1 subunit beta	18	44695	44697	83946	1729100	850880	1791800
P78527	PRKDC	DNA-dependent protein kinase catalytic subunit	60	1819700	322300	644290	2372100	1142900	1071800
P78563-6	ADARB1	Double-stranded RNA-specific editase 1	7	235280	161960	200220	91842	0	799320
P80723	BASP1	Brain acid soluble protein 1	12	102690	859640	630050	2131000	1477900	1021200
P84074	HPCA	Neuron-specific calcium-binding protein hippocalcin	7	387850	0	81677	4615100	2410700	868020
P84077	ARF1	ADP-ribosylation factor 1;ADP-ribosylation factor 3	4	606530	608750	329600	4037500	3191900	1795600
P84095	RHOG	Rho-related GTP-binding protein RhoG	5	431150	498150	405780	1260700	316980	442190
P84103	SRSF3	Serine/arginine-rich splicing factor 3	6	2095100	3774100	5836700	1623700	420500	901960
P85037	FOXK1	Forkhead box protein K1	4	22353	138380	85694	0	0	0
P98160	HSPG2	Basement membrane-specific heparan sulfate proteoglycan core protein;Endorepellin;LG3 peptide	72	22855000	28351000	16033000	162220	163610	43938
Q00013-2	MPP1	55 kDa erythrocyte membrane protein	6	61299	60559	138900	128050	0	130820
Q00059	TFAM	Transcription factor A, mitochondrial	5	411830	589660	1041200	75140	110550	0
Q00325-2	SLC25A3	Phosphate carrier protein, mitochondrial	8	543230	734800	586210	6807600	4318400	7333400
Q00535	CDK5	Cyclin-dependent-like kinase 5	8	322520	267460	292850	549540	87300	109210
Q00577	PURA	Transcriptional activator protein Pur-alpha	7	3092000	3158000	4791600	6636500	5072300	4149000
Q00587-2	CDC42EP1	Cdc42 effector protein 1	2	166250	0	11337	0	0	0
Q00839	HNRNPU	Heterogeneous nuclear ribonucleoprotein U	28	34411000	0	31321000	7684600	5023900	3233100
Q00978	IRF9	Interferon regulatory factor 9	3	114340	92308	44042	59619	0	0
Q01064	PDE1B	Calcium/calmodulin-dependent 3,5-cyclic nucleotide phosphodiesterase 1B	16	579860	284030	326660	2382900	427370	1161600
Q01082	SPTBN1	Spectrin beta chain, non-erythrocytic 1	108	9932700	10249000	13272000	51039000	37469000	32993000
Q01085	TIAL1	Nucleolysin TIAR;Nucleolysin TIA-1 isoform p40	2	159470	99385	149350	73489	10932	47465
Q01167	FOXK2	Forkhead box protein K2	2	0	41304	31387	0	0	0
Q01484	ANK2	Ankyrin-2	62	873130	470970	726470	7210300	3880800	5153300
Q01518-2	CAP1	Adenylyl cyclase-associated protein 1	12	399350	164160	311580	1562400	1103600	1075700
Q01813	PFKP	ATP-dependent 6-phosphofructokinase, platelet type	20	3637400	4086900	6634600	4107000	2817000	6817200
Q01831-2	XPC	DNA repair protein complementing XP-C cells	4	118900	133190	334830	0	0	0
Q01995	TAGLN	Transgelin	4	94572	10898	477970	92648	0	118530
Q02086	SP2	Transcription factor Sp2	2	0	51174	35757	0	0	0
Q02156	PRKCE	Protein kinase C epsilon type	10	102190	324980	288260	207660	213820	10174
Q02218	OGDH	2-oxoglutarate dehydrogenase, mitochondrial	18	42153	13229	0	2687100	1852100	4234700
Q02252	ALDH6A1	Methylmalonate-semialdehyde dehydrogenase [acylating], mitochondrial	11	894290	489160	675560	2200300	1634800	1457800
Q02750	MAP2K1	Dual specificity mitogen-activated protein kinase kinase 1	4	452200	947770	593790	986950	99910	783640
Q02790	FKBP4	Peptidyl-prolyl cis-trans isomerase FKBP4;Peptidyl-prolyl cis-trans isomerase FKBP4, N-terminally processed	2	39552	0	1007	290690	239070	0
Q02878	RPL6	60S ribosomal protein L6	9	963270	509880	1396900	188990	130570	116960
Q02880-2	TOP2B	DNA topoisomerase 2-beta;DNA topoisomerase 2	19	658660	1303900	639230	255660	234240	175880
Q02952-3	AKAP12	A-kinase anchor protein 12	23	59561	296860	340550	1248100	829030	694480
Q03135	CAV1	Caveolin-1;Caveolin	2	498600	651520	726160	969120	1057200	231880
Q03164-2	KMT2A	Histone-lysine N-methyltransferase 2A;MLL cleavage product N320;MLL cleavage product C180	5	57663	58358	46085	0	0	0
Q03188	CENPC	Centromere protein C	5	34343	49547	33187	0	0	0
Q03252	LMNB2	Lamin-B2	25	1452600	840660	742680	12311000	8763300	6164800
Q03701	CEBPZ	CCAAT/enhancer-binding protein zeta	2	0	16946	17755	0	45486	0
Q04837	SSBP1	Single-stranded DNA-binding protein, mitochondrial	5	221560	508110	695780	1417100	856350	1370300
Q04917	YWHAH	14-3-3 protein eta	9	546420	161280	740080	1802200	1418200	1590700
Q05329	GAD2	Glutamate decarboxylase 2	2	122110	29807	41067	179160	37765	27695
Q05469-2	LIPE	Hormone-sensitive lipase	8	601190	609990	465130	599390	169160	278780
Q05639	EEF1A2	Elongation factor 1-alpha 2	5	127900	211270	91663	891530	301840	373560
Q05655	PRKCD	Protein kinase C delta type;Protein kinase C delta type regulatory subunit;Protein kinase C delta type catalytic subunit	4	81446	19987	76598	0	45355	0
Q05682	CALD1	Caldesmon	10	817680	165970	424730	1538700	397400	807000
Q05707-2	COL14A1	Collagen alpha-1(XIV) chain	16	298640	175730	26105	859100	336580	0
Q06413-4	MEF2C	Myocyte-specific enhancer factor 2C;Myocyte-specific enhancer factor 2D;Myocyte-specific enhancer factor 2A	3	37039	91948	113850	0	0	0
Q06546	GABPA	GA-binding protein alpha chain	5	0	35783	277610	0	0	0
Q06587	RING1	E3 ubiquitin-protein ligase RING1	5	9837.3	32666	93955	104740	0	15732
Q06830	PRDX1	Peroxiredoxin-1	8	158040	31118	75847	3479400	1565300	1119800
Q07002	CDK18	Cyclin-dependent kinase 18	4	342450	58842	31720	147730	2373.1	140090
Q07021	C1QBP	Complement component 1 Q subcomponent-binding protein, mitochondrial	9	248670	147810	366280	2835300	2426300	1481100
Q07065	CKAP4	Cytoskeleton-associated protein 4	14	31058	8984.7	0	1068700	679850	650520
Q07666-3	KHDRBS1	KH domain-containing, RNA-binding, signal transduction-associated protein 1	4	1918400	580140	1625100	538290	128340	49617
Q07866	KLC1	Kinesin light chain 1	5	192950	0	70309	384020	33597	150580
Q07960	ARHGAP1	Rho GTPase-activating protein 1	11	60874	196780	481250	1606400	735470	939310
Q08174	PCDH1	Protocadherin-1	2	35811	43016	15150	70286	77592	0
Q08209	PPP3CA	Serine/threonine-protein phosphatase 2B catalytic subunit alpha isoform;Serine/threonine-protein phosphatase	7	139120	18624	91860	3888900	1616600	1873300
Q08211	DHX9	ATP-dependent RNA helicase A	36	5749200	3951200	7944100	12270000	8480400	7863900
Q08379	GOLGA2	Golgin subfamily A member 2	4	39102	68935	62756	0	0	0
Q08380	LGALS3BP	Galectin-3-binding protein	8	218700	261170	376560	716360	59010	121110
Q08495-3	DMTN	Dematin	3	0	44881	18678	0	74773	0
Q08945	SSRP1	FACT complex subunit SSRP1	5	29716	18551	134990	62965	116900	31640
Q08AD1-2	CAMSAP2	Calmodulin-regulated spectrin-associated protein 2	3	8455.9	4983.4	6279.4	0	0	0
Q08AF3	SLFN5	Schlafen family member 5	3	98644	83674	33366	0	0	1870.7
Q08J23-2	NSUN2	tRNA (cytosine(34)-C(5))-methyltransferase	8	555410	269620	480040	147170	92581	120010
Q09019	DMWD	Dystrophia myotonica WD repeat-containing protein	4	60502	43228	81781	0	1263.8	0
Q09161	NCBP1	Nuclear cap-binding protein subunit 1	6	165610	22885	72529	174940	60357	9116.2
Q09666	AHNAK	Neuroblast differentiation-associated protein AHNAK	81	6979200	4259000	7652900	9957900	10508000	6102400
Q0VF96	CGNL1	Cingulin-like protein 1	15	908510	928020	1057000	0	112710	0
Q10567-4	AP1B1	AP-1 complex subunit beta-1	5	14714	0	7274.4	243290	89781	124100
Q10570	CPSF1	Cleavage and polyadenylation specificity factor subunit 1	3	74445	105970	113110	45191	82778	3193.3
Q10589-2	BST2	Bone marrow stromal antigen 2	2	10943	0	20828	33900	31374	13636
Q12756	KIF1A	Kinesin-like protein KIF1A;Kinesin-like protein	3	84885	0	93213	117990	11718	0
Q12778	FOXO1	Forkhead box protein O1	3	97241	3937.6	9356.6	0	0	0
Q12788	TBL3	Transducin beta-like protein 3	8	196470	191750	361290	6867.7	57009	10442
Q12789-3	GTF3C1	General transcription factor 3C polypeptide 1	10	301140	224710	321630	22816	20280	0
Q12797-10	ASPH	Aspartyl/asparaginyl beta-hydroxylase	5	30569	26331	40644	1106300	575640	1180500
Q12800-2	TFCP2	Alpha-globin transcription factor CP2	4	118750	5249.5	53054	0	0	0
Q12805-2	EFEMP1	EGF-containing fibulin-like extracellular matrix protein 1	5	93660	63116	87748	107350	0	33401
Q12860-2	CNTN1	Contactin-1	27	473870	187130	260850	5408500	3743200	4709400
Q12873-2	CHD3	Chromodomain-helicase-DNA-binding protein 3	7	171570	351180	444870	0	0	23966
Q12874	SF3A3	Splicing factor 3A subunit 3	8	8523.1	10709	106440	547700	544730	567220
Q12904-2	AIMP1	Aminoacyl tRNA synthase complex-interacting multifunctional protein 1;Endothelial monocyte-activating polypeptide 2	5	0	43626	7184.7	85651	89138	221380
Q12906-7	ILF3	Interleukin enhancer-binding factor 3	22	681310	323850	1225900	3562000	2837700	1985500
Q12929	EPS8	Epidermal growth factor receptor kinase substrate 8	5	85996	15521	40188	31465	39524	2048.9
Q12931-2	TRAP1	Heat shock protein 75 kDa, mitochondrial	14	91113	59404	131450	976040	482200	1480700
Q12955	ANK3	Ankyrin-3	27	1123700	4919700	5082000	1544900	537000	1030700
Q12965	MYO1E	Unconventional myosin-Ie	5	61774	0	54844	114620	15418	0
Q12979	ABR	Active breakpoint cluster region-related protein	8	515460	384580	497110	248770	60509	219020
Q13033-2	STRN3	Striatin-3	4	43758	35331	98360	31772	16473	36278
Q13045-2	FLII	Protein flightless-1 homolog	3	106520	23221	84113	37441	11899	108590
Q13057	COASY	Bifunctional coenzyme A synthase;Phosphopantetheine adenylyltransferase;Dephospho-CoA kinase	5	0	58887	19301	48983	25774	59379
Q13085-3	ACACA	Acetyl-CoA carboxylase 1;Biotin carboxylase	7	53393	11803	55056	146920	22724	79553
Q13123	IK	Protein Red	3	0	11333	45171	0	22853	0
Q13131	PRKAA1	5-AMP-activated protein kinase catalytic subunit alpha-1	8	57199	68922	85765	355980	50722	11338
Q13136-2	PPFIA1	Liprin-alpha-1	3	37216	12188	9717.2	0	0	0
Q13148	TARDBP	TAR DNA-binding protein 43	13	2417500	2570100	1884300	0	0	331790
Q13151	HNRNPA0	Heterogeneous nuclear ribonucleoprotein A0	7	1327700	1329000	1923000	1515000	706300	433810
Q13185	CBX3	Chromobox protein homolog 3	4	987750	1405100	2222300	207390	299320	35524
Q13188	STK3	Serine/threonine-protein kinase 3;Serine/threonine-protein kinase 3 36kDa subunit;Serine/threonine-protein kinase 3 20kDa subunit;Serine/threonine-protein kinase 4;Serine/threonine-protein kinase 4 37kDa subunit;Serine/threonine-protein kinase 4 18kDa subunit	4	88619	81254	0	0	0	0
Q13200	PSMD2	26S proteasome non-ATPase regulatory subunit 2	16	77834	237440	212420	488150	152640	303460
Q13242	SRSF9	Serine/arginine-rich splicing factor 9	8	617540	1286000	2309200	266730	142910	106420
Q13243	SRSF5	Serine/arginine-rich splicing factor 5	3	194270	337910	475000	412080	310360	0
Q13247	SRSF6	Serine/arginine-rich splicing factor 6	3	221310	180600	415610	277120	0	4989.4
Q13263	TRIM28	Transcription intermediary factor 1-beta	18	3731900	2730300	5187500	0	657030	1032300
Q13283	G3BP1	Ras GTPase-activating protein-binding protein 1	5	316830	0	277530	172860	70677	47729
Q13315	ATM	Serine-protein kinase ATM	6	87669	32520	24276	0	0	0
Q13325-2	IFIT5	Interferon-induced protein with tetratricopeptide repeats 5	4	0	47166	54095	858.38	0	53793
Q13347	EIF3I	Eukaryotic translation initiation factor 3 subunit I	3	36237	28370	67790	73736	37053	0
Q13356	PPIL2	Peptidyl-prolyl cis-trans isomerase-like 2	3	25245	32541	0	0	0	0
Q13367	AP3B2	AP-3 complex subunit beta-2	8	29654	24666	20822	396050	155200	293520
Q13409	DYNC1I2	Cytoplasmic dynein 1 intermediate chain 2	7	41583	92246	142370	751410	220970	218910
Q13416	ORC2	Origin recognition complex subunit 2	2	69086	0	3384.4	12184	0	0
Q13424	SNTA1	Alpha-1-syntrophin	4	26726	0	15982	14330	1646.6	64815
Q13451-2	FKBP5	Peptidyl-prolyl cis-trans isomerase FKBP5;Peptidyl-prolyl cis-trans isomerase FKBP5, N-terminally processed	2	5114.4	0	14615	20703	0	0
Q13464	ROCK1	Rho-associated protein kinase 1	2	8397	0	19653	0	0	0
Q13492-4	PICALM	Phosphatidylinositol-binding clathrin assembly protein	2	136910	56397	119980	163890	35136	229790
Q13509	TUBB3	Tubulin beta-3 chain	11	10651000	14425000	13244000	11119000	5764400	8963900
Q13523	PRPF4B	Serine/threonine-protein kinase PRP4 homolog	8	197430	53072	275710	32556	6677.5	0
Q13526	PIN1	Peptidyl-prolyl cis-trans isomerase NIMA-interacting 1	6	391220	363120	524280	1074800	663640	824260
Q13554-2	CAMK2B	Calcium/calmodulin-dependent protein kinase type II subunit beta	10	17647000	20906000	33444000	7677000	4734500	7673900
Q13555-6	CAMK2G	Calcium/calmodulin-dependent protein kinase type II subunit gamma	6	580620	1899000	1889200	93559	193630	166920
Q13595-2	TRA2A	Transformer-2 protein homolog alpha	3	932170	402860	876190	985680	335480	598700
Q13596	SNX1	Sorting nexin-1	10	344680	46730	101580	386070	299180	601260
Q13627-4	DYRK1A	Dual specificity tyrosine-phosphorylation-regulated kinase 1A;Dual specificity tyrosine-phosphorylation-regulated kinase 1B	2	11198	0	27749	0	0	0
Q13642-1	FHL1	Four and a half LIM domains protein 1	8	121840	50344	0	861630	159870	475170
Q13724-2	MOGS	Mannosyl-oligosaccharide glucosidase	7	9193.4	0	15010	452950	145800	346270
Q13796	SHROOM2	Protein Shroom2	2	57436	31277	81738	0	12811	0
Q13823	GNL2	Nucleolar GTP-binding protein 2	3	0	8707.9	21600	0	8422.1	0
Q13838-2	DDX39B	Spliceosome RNA helicase DDX39B	6	339990	377110	340160	1105200	243850	399950
Q13884-2	SNTB1	Beta-1-syntrophin	4	74396	143170	203720	154200	164040	108810
Q13885	TUBB2A	Tubulin beta-2A chain	3	138890000	154530000	154250000	0	95633000	105270000
Q13951	CBFB	Core-binding factor subunit beta	2	0	120840	50928	0	0	10956
Q13976	PRKG1	cGMP-dependent protein kinase 1	2	14728	31140	39764	53699	0	37060
Q14008-2	CKAP5	Cytoskeleton-associated protein 5	8	78194	133860	132670	346600	212750	309910
Q14011	CIRBP	Cold-inducible RNA-binding protein	4	83054	23883	58318	0	34716	6329.8
Q14012	CAMK1	Calcium/calmodulin-dependent protein kinase type 1	5	105460	108420	115510	238230	146120	197160
Q14088	RAB33A	Ras-related protein Rab-33A	2	35164	25238	0	0	0	0
Q14103-3	HNRNPD	Heterogeneous nuclear ribonucleoprotein D0	4	4559100	8141900	13449000	7445900	8139000	3864300
Q14112-2	NID2	Nidogen-2	29	9491700	8957700	7509700	306730	175570	48575
Q14137	BOP1	Ribosome biogenesis protein BOP1	6	194060	524450	254640	12178	0	0
Q14149	MORC3	MORC family CW-type zinc finger protein 3	11	150140	354120	225450	0	0	46854
Q14155-3	ARHGEF7	Rho guanine nucleotide exchange factor 7	2	138760	171820	166020	288500	130230	204480
Q14161	GIT2	ARF GTPase-activating protein GIT2	5	47599	0	44851	42551	34244	0
Q14166	TTLL12	Tubulin--tyrosine ligase-like protein 12	6	175420	20466	26750	52511	21767	22769
Q14183	DOC2A	Double C2-like domain-containing protein alpha	2	0	28253	107920	0	12115	38975
Q14195	DPYSL3	Dihydropyrimidinase-related protein 3	9	50823	74842	106060	565660	532580	454090
Q14204	DYNC1H1	Cytoplasmic dynein 1 heavy chain 1	146	6353900	6480900	7038000	0	10187000	10843000
Q14240	EIF4A2	Eukaryotic initiation factor 4A-II;Eukaryotic initiation factor 4A-II, N-terminally processed	4	0	74794	88400	229080	19535	0
Q14247	CTTN	Src substrate cortactin	8	782340	266960	351390	370090	270580	25065
Q14257	RCN2	Reticulocalbin-2	7	11624	20440	42075	670780	390140	682520
Q14258	TRIM25	E3 ubiquitin/ISG15 ligase TRIM25	7	167650	131360	201930	6479	12077	37591
Q14289-2	PTK2B	Protein-tyrosine kinase 2-beta	2	0	20005	12812	0	0	61753
Q14315-2	FLNC	Filamin-C	13	632950	76826	208580	184630	70890	41447
Q14318	FKBP8	Peptidyl-prolyl cis-trans isomerase FKBP8	5	4047.5	54419	131620	157760	131830	51218
Q14344-2	GNA13	Guanine nucleotide-binding protein subunit alpha-13	6	54044	163980	49999	789230	258890	244400
Q14498-3	RBM39	RNA-binding protein 39	11	1504700	1112800	2024800	677980	281140	492950
Q14576	ELAVL3	ELAV-like protein 3	7	336770	801720	421110	2246200	1123000	1255100
Q14643-4	ITPR1	Inositol 1,4,5-trisphosphate receptor type 1	22	47375	1041.6	39873	1116400	567130	925470
Q14669-4	TRIP12	E3 ubiquitin-protein ligase TRIP12	16	391290	374230	406450	3687.2	15342	16543
Q14684	RRP1B	Ribosomal RNA processing protein 1 homolog B	5	86970	89494	238320	0	0	0
Q14690	PDCD11	Protein RRP5 homolog	13	186920	181660	240440	54167	0	0
Q14692	BMS1	Ribosome biogenesis protein BMS1 homolog	7	115220	197040	79652	0	541810	0
Q14694	USP10	Ubiquitin carboxyl-terminal hydrolase 10	2	10897	0	8066.8	27055	0	0
Q14764	MVP	Major vault protein	22	0	16755	6679.7	1520500	1078800	679610
Q14789-4	GOLGB1	Golgin subfamily B member 1	6	111540	0	7971.3	37606	0	7529.9
Q14832	GRM3	Metabotropic glutamate receptor 3	8	41160	13973	0	593170	296400	382080
Q14847-3	LASP1	LIM and SH3 domain protein 1	2	0	286310	472600	84149	64002	104220
Q14865-2	ARID5B	AT-rich interactive domain-containing protein 5B	2	101020	82620	100350	0	0	0
Q14894	CRYM	Ketimine reductase mu-crystallin	6	19120	9868	183300	495980	197120	732410
Q14938-3	NFIX	Nuclear factor 1 X-type;Nuclear factor 1	6	131860	166350	239970	78111	98111	0
Q14956-2	GPNMB	Transmembrane glycoprotein NMB	2	82000	237700	13777	319610	202780	0
Q14966-3	ZNF638	Zinc finger protein 638	15	1113400	1094400	1345400	106930	15432	164830
Q14974	KPNB1	Importin subunit beta-1	16	196240	133300	123410	2293900	947790	1463300
Q14980-2	NUMA1	Nuclear mitotic apparatus protein 1	2	11707000	13871000	12598000	4578100	2677700	660190
Q14982-3	OPCML	Opioid-binding protein/cell adhesion molecule	5	46283	49847	66570	79005	393750	652910
Q14BN4-2	SLMAP	Sarcolemmal membrane-associated protein	9	145090	57727	125580	396940	330600	77759
Q15006	EMC2	ER membrane protein complex subunit 2	6	0	24454	20021	336670	72781	30269
Q15008	PSMD6	26S proteasome non-ATPase regulatory subunit 6	10	0	157360	94817	697640	288650	733760
Q15019-2	2002-09-01	Septin-2	7	233700	291640	276290	2387900	1184700	1070700
Q15020-4	SART3	Squamous cell carcinoma antigen recognized by T-cells 3	10	368060	109310	355700	168010	20421	0
Q15029-2	EFTUD2	116 kDa U5 small nuclear ribonucleoprotein component	25	433200	513060	723160	1914800	1290800	1067700
Q15036	SNX17	Sorting nexin-17	5	28955	0	111720	39614	0	155820
Q15042-4	RAB3GAP1	Rab3 GTPase-activating protein catalytic subunit	6	60419	0	16054	4701	24097	34560
Q15046	KARS	Lysine--tRNA ligase	6	8913.4	17248	143090	217180	85778	179980
Q15050	RRS1	Ribosome biogenesis regulatory protein homolog	2	23571	44899	44636	0	0	0
Q15056-2	EIF4H	Eukaryotic translation initiation factor 4H	5	1530200	95702	282730	417020	318060	53735
Q15059	BRD3	Bromodomain-containing protein 3	3	158120	0	6940.5	29860	0	0
Q15061	WDR43	WD repeat-containing protein 43	3	9848.8	3135.1	0	27995	0	0
Q15075	EEA1	Early endosome antigen 1	6	15806	9051.5	0	138560	186300	115850
Q15120	PDK3	[Pyruvate dehydrogenase (acetyl-transferring)] kinase isozyme 3, mitochondrial	4	39040	16696	40389	40650	78615	252090
Q15126	PMVK	Phosphomevalonate kinase	4	95780	227960	209970	141140	22676	63797
Q15233	NONO	Non-POU domain-containing octamer-binding protein	12	1517900	1359900	1029600	882380	561930	110800
Q15286	RAB35	Ras-related protein Rab-35	3	34058	26126	34796	265940	142700	38997
Q15365	PCBP1	Poly(rC)-binding protein 1	6	3716300	3149000	3560500	1601100	1857400	1333000
Q15366-3	PCBP2	Poly(rC)-binding protein 2	6	1138400	834510	598900	211960	271510	0
Q15386	UBE3C	Ubiquitin-protein ligase E3C	3	6748.9	0	49081	55039	0	75957
Q15393	SF3B3	Splicing factor 3B subunit 3	22	315260	528410	570650	2703900	1610600	792040
Q15397	KIAA0020	Pumilio domain-containing protein KIAA0020	3	0	4720.3	9574.4	0	5457.2	0
Q15417-3	CNN3	Calponin-3	3	42583	0	54421	79537	22523	18210
Q15424	SAFB	Scaffold attachment factor B1	6	362360	203710	393220	127810	100210	30764
Q15427	SF3B4	Splicing factor 3B subunit 4	3	85924	126180	159390	344590	307460	543180
Q15459	SF3A1	Splicing factor 3A subunit 1	10	61908	98216	209190	268540	202100	271950
Q15555-4	MAPRE2	Microtubule-associated protein RP/EB family member 2	7	747130	401050	322170	1265700	382110	581100
Q15582	TGFBI	Transforming growth factor-beta-induced protein ig-h3	2	20761	49528	0	0	0	0
Q15596	NCOA2	Nuclear receptor coactivator 2	5	33005	78953	62801	0	0	0
Q15599	SLC9A3R2	Na(+)/H(+) exchange regulatory cofactor NHE-RF2	5	37986	0	106560	443980	506520	206540
Q15637-4	SF1	Splicing factor 1	3	109010	61264	98319	56452	0	0
Q15643	TRIP11	Thyroid receptor-interacting protein 11	5	142440	61471	120500	0	0	0
Q15651	HMGN3	High mobility group nucleosome-binding domain-containing protein 3;Non-histone chromosomal protein HMG-17	2	0	8523.7	29557	0	0	0
Q15691	MAPRE1	Microtubule-associated protein RP/EB family member 1	6	75040	59091	159050	170320	111360	106240
Q15714-2	TSC22D1	TSC22 domain family protein 1	2	18227	11509	27613	15167	0	139820
Q15717	ELAVL1	ELAV-like protein 1	8	47846	204740	97981	1443800	1326400	898990
Q15723-2	ELF2	ETS-related transcription factor Elf-2	2	0	49189	19712	0	0	0
Q15746-11	MYLK	Myosin light chain kinase, smooth muscle;Myosin light chain kinase, smooth muscle, deglutamylated form	11	916060	846550	431640	737030	335500	423840
Q15773	MLF2	Myeloid leukemia factor 2	2	191050	216290	256950	90694	7879.7	0
Q15847	ADIRF	Adipogenesis regulatory factor	2	41223	0	32074	0	0	0
Q16204	CCDC6	Coiled-coil domain-containing protein 6	6	11406	38708	30000	427390	176140	144380
Q16352	INA	Alpha-internexin	14	665550	2197600	1140900	9375500	2896700	2389900
Q16401	PSMD5	26S proteasome non-ATPase regulatory subunit 5	5	5069.5	0	8311.6	263100	0	208000
Q16512-3	PKN1	Serine/threonine-protein kinase N1	2	19338	0	8355.2	6381.9	0	0
Q16531	DDB1	DNA damage-binding protein 1	10	47338	208480	30280	269860	231220	177230
Q16537-3	PPP2R5E	Serine/threonine-protein phosphatase 2A 56 kDa regulatory subunit epsilon isoform	3	2014.3	3227.2	0	335250	35216	117350
Q16566	CAMK4	Calcium/calmodulin-dependent protein kinase type IV	8	352260	278180	53757	625850	47229	375230
Q16623	STX1A	Syntaxin-1A	12	45899	110700	99532	2413100	2663400	3918900
Q16643	DBN1	Drebrin	5	48628	0	119550	228840	441800	386800
Q16653	MOG	Myelin-oligodendrocyte glycoprotein	9	1609200	3489400	1626900	15323000	9956400	10138000
Q16658	FSCN1	Fascin	14	293230	98221	24422	2896800	1081100	1934900
Q16666	IFI16	Gamma-interferon-inducible protein 16	12	1530500	660700	864030	25542	0	0
Q16720-8	ATP2B3	Plasma membrane calcium-transporting ATPase 3	10	6021.8	0	11529	1280200	451690	1091600
Q16795	NDUFA9	NADH dehydrogenase [ubiquinone] 1 alpha subcomplex subunit 9, mitochondrial	14	0	17967	13021	4465100	2564400	4161500
Q16799	RTN1	Reticulon-1;Reticulon	9	30338	1187.4	8797.9	1626600	845310	1522400
Q1KMD3	HNRNPUL2	Heterogeneous nuclear ribonucleoprotein U-like protein 2	23	5766500	6072800	10170000	2028200	822520	823820
Q1L5Z9	LONRF2	LON peptidase N-terminal domain and RING finger protein 2	4	0	29748	85281	0	0	7554.8
Q27J81-2	INF2	Inverted formin-2	19	629290	424350	536960	1119800	843760	647430
Q29RF7	PDS5A	Sister chromatid cohesion protein PDS5 homolog A	10	644290	91375	162330	104590	0	0
Q2M2I8	AAK1	AP2-associated protein kinase 1	7	104390	4355.3	161270	111530	265170	192070
Q2TAL8	QRICH1	Glutamine-rich protein 1	3	198160	357630	540900	45150	0	0
Q2TAM5	RELA	Transcription factor p65	4	124450	59403	56686	34477	14825	38256
Q2TAY7	SMU1	WD40 repeat-containing protein SMU1;WD40 repeat-containing protein SMU1, N-terminally processed	5	846.33	11191	0	75164	55934	17570
[truncated: 686 more rows]

## Sheet: human_cellular
protein	gene	Protein.names	Unique peptides	cellular1	cellular2	cellular3	ECM1	ECM2	ECM3
[truncated: 2,614 more rows]
