# Supplementary material for: Global proteomic analysis of extracellular matrix in mouse and human brain highlights relevance to cerebrovascular disease
Source: J Cereb Blood Flow Metab. 2021 Mar 17;41(9):2423–38. doi: 10.1177/0271678X211004307 (PMC8392779; doi:10.1177/0271678X211004307)
Supplement: sj-xlsx-3-jcb-10.1177_0271678X211004307 - Supplemental material for Global proteomic analysis of extracellular matrix in mouse and human brain highlights relevance to cerebrovascular disease [file sj-xlsx-3-jcb-10.1177_0271678X211004307.xlsx]

## Sheet: summary
Table S6. A list of 336 human proteins not present in MatrisomeDB, but enriched in ECM fraction of human samples.
The proteins were identified either exclusively in the ECM fraction or they were at least two-fold enriched in the ECM fraction, based on 2 biological replicates.
Proteins are listed in order of potential relevance to ECM, based on the annotated location and function.
GO Cellular Component, GO Molecular Function and Jensen compartment databases of Enrichr web server were used for the annotation, together with GeneCards, as indicated in the respective columns.
The presence in human adhesome is indicated. Top 50 proteins represent proteins with highest potential relevance to vascular brain ECM.
Table has 2 parts: Top 50 ECM-enriched identified proteins and Other ECM-enriched identified proteins.

## Sheet: proteins
Top 50 ECM-enriched identified proteins
gene	protein	Protein.names	Unique.peptides	ECM_mean	cellular_mean	adhesome	adhesome_dataset_occurence	adhesome_term	Jensen_compartment	GO_CC	GO_MP	GeneCards
LPP	A0A087WZF1	Lipoma-preferred partner	6	174000	60558	+	6	adhesion , cell_junction , integrin_mediated_signaling , focal_adhesion , basolateral_membrane , plasma_membrane ,	cell junction
GAPVD1	F8W9S7	GTPase-activating protein and VPS9 domain-containing protein 1	7	72700	32248.2	+	1		cell junction
TAGLN2	X6RJP6	Transgelin-2	3	192000	34163.2	+	2		cell junction
CSK	P41240	Tyrosine-protein kinase CSK	4	152000	26239	+	5	cell_junction , plasma_membrane ,	cell junction
CDH5	I3L1J2	Cadherin-5	3	145000	0		0		cell junction
PIK3R1	P27986	Phosphatidylinositol 3-kinase regulatory subunit alpha	3	26400	0		0		cell junction
CARD6	Q9BX69	Caspase recruitment domain-containing protein 6	2	125000	0		0		cell junction
OCLN	A0A0G2JMZ8	Occludin	8	379000	76608.7		0		cell junction			cytokine regulation of tight junction paracellular permeability barrier
KIAA1462	Q9P266	Junctional protein associated with coronary artery disease	13	454000	0		0		cell junction
MFI2	P08582	Melanotransferrin	3	16900	6799.07		0		cell outer membrane
BCAM	A0A087WXM8	Basal cell adhesion molecule	11	1370000	529721		0		cell outer membrane			extracellular receptor for laminin
TJP2	A0A1B0GTW1	Tight junction protein ZO-2	14	150000	67670	+	4		membrane, cell periphery
TJP1	G3V1L9	Tight junction protein ZO-1	34	5430000	1.47565e+06	+	2		membrane, cell periphery
TNS2	Q63HR2-6	Tensin-2	12	354000	116150		0			focal adhesion
JAK1	P23458	Tyrosine-protein kinase JAK1	2	15500	0	+	1			focal adhesion
TTLL12	Q14166	Tubulin--tyrosine ligase-like protein 12	6	74200	32349	+	2		membrane, cell periphery
FLNC	Q14315-2	Filamin-C	13	306000	98989	+	5	cytoskeleton , focal_adhesion , intracellular_nonmembrane_bounded_organelle , plasma_membrane ,	membrane, cell periphery
PPFIBP1	Q86W92-3	Liprin-beta-1	6	266000	36410	+	3		membrane, cell periphery
PLCD3	Q8N3E9	1-phosphatidylinositol 4,5-bisphosphate phosphodiesterase delta-3	5	141000	51105.7	+	2		membrane, cell periphery
AFAP1L2	Q8N4X5-2	Actin filament-associated protein 1-like 2	6	171000	27251.7	+	1		membrane, cell periphery
RAB3GAP2	Q9H2M9	Rab3 GTPase-activating protein non-catalytic subunit	7	222000	41434.7		0		membrane, cell periphery
CDC42EP1	Q00587-2	Cdc42 effector protein 1	2	59200	0		0		membrane, cell periphery
FMNL3	Q8IVF7-3	Formin-like protein 3	3	76200	0	+	1		membrane, cell periphery
GCC1	Q96CN9	GRIP and coiled-coil domain-containing protein 1	2	27900	0		0		membrane, cell periphery
MKL2	Q9ULH7-4	MKL/myocardin-like protein 2	3	36000	0		0		nuclear, cell junction
SSFA2	E9PHV5	Sperm-specific antigen 2	3	19600	9693.97	+	1		nuclear, membrane, cell periphery
CRIP2	H0YFA4	Cysteine-rich protein 2	3	735000	141879	+	2		nuclear, membrane, cell periphery
ARHGAP29	F8VWZ8	Rho GTPase-activating protein 29	2	33800	0	+	1		nuclear, membrane, cell periphery
BCAR1	P56945-4	Breast cancer anti-estrogen resistance protein 1	2	23700	0	+	3		nuclear, membrane, cell periphery
DNAJC9	Q8WXX5	DnaJ homolog subfamily C member 9	5	288000	0	+	3		nuclear, membrane, cell periphery
ANK3	Q12955	Ankyrin-3	27	3710000	1.03753e+06	+	1		synapse, cell junction
PPFIA1	Q13136-2	Liprin-alpha-1	3	19700	0	+	3		synapse, cell junction
CTNND1	O60716	Catenin delta-1	15	504000	167536	+	2		synapse, membrane, cell periphery
PCLO	Q9Y6V0-2	Protein piccolo	13	141000	47204.3		0		synapse, membrane, cell periphery
APBB1	A0A075B7G8	Amyloid beta A4 precursor protein-binding family B member 1	2	121000	0		0		synapse, membrane, cell periphery
SIPA1L1	F5GYF8	Signal-induced proliferation-associated 1-like protein 1	2	43300	0		0		synapse, membrane, cell periphery
CNKSR2	Q8WXI2-5	Connector enhancer of kinase suppressor of ras 2	5	65400	0		0		synapse, membrane, cell periphery
GRM5	P41594-3	Metabotropic glutamate receptor 5	2	16500	0		0		synapse, membrane, cell periphery			glutamate receptor, synaptic plasticity
SYNM	O15061	Synemin	19	1220000	153802	+	1				vinculin binding
SORBS3	O60504	Vinexin	9	544000	220860	+	5	cytoskeleton , adhesion , cell_junction , integrin_mediated_signaling , focal_adhesion , basolateral_membrane , intracellular_nonmembrane_bounded_organelle , plasma_membrane ,			vinculin binding
FLT1	P17948	Vascular endothelial growth factor receptor 1	2	33400	0	+	3			cytoskeleton		receptor tyrosine kinases containing extracellular ligand-binding region; angiogenesis and vasculogenesis
PARVB	B0QYP8	Beta-parvin	2	90300	17397	+	4			cytoskeleton, focal adhesion
DMD	P11532	Dystrophin	11	203000	77492.7	+	1				vinculin binding
UTRN	P46939	Utrophin	48	2530000	682213	+	3				vinculin binding
ENOX1	Q8TC92-2	Ecto-NOX disulfide-thiol exchanger 1;Hydroquinone [NADH] oxidase;Protein disulfide-thiol oxidoreductase	2	12800	0		0					cell membrane; secreted extracellular; terminal oxidase of plasma electron transport; circadian
CAMK2B	Q13554-2	Calcium/calmodulin-dependent protein kinase type II subunit beta	10	24000000	6.69513e+06		0					cytoplasmic, cell junction, synapse; Ca(2+)/calmodulin-dependent kinase; dendritic spine and synapse formation
GNL1	P36915	Guanine nucleotide-binding protein-like 1	4	137000	24620.7	+	1					extracellular; GTP-binding, possible link to histocompatibility cluster
BAT3	A0A024RCR6	Large proline-rich protein BAG6	4	90000	44918		0					normally cytoplasmic and nuclear, but can be released extracellularly; chaperone preventing aggregation of misfolded and hydrophobic proteins; released extracellularly via exosomes, stimulates NK cytotoxicity;
YPEL5	P62699	Protein yippee-like 5	2	64400	0	+	1			tertiary granule
GGH	Q92820	Gamma-glutamyl hydrolase	2	26779	0		0			secretory granule		migth be extracellular; hydrolyzes polyglutamate sidechains of pteroylpolyglutamates
Other ECM-enriched identified proteins
gene	protein	Protein.names	Unique.peptides	ECM_mean	nonECM_mean	adhesome	adhesome_dataset_occurence	adhesome_term	Jensen_compartment	GO_CC	GO_MP	GeneCards
ARHGEF12	E9PMR6	Rho guanine nucleotide exchange factor 12	8	133000	20125.7		0		nuclear, membrane, cell periphery
FBXO38	Q6PIJ6	F-box only protein 38	3	24400	5789.5		0		nuclear, membrane, cell periphery
NAB1	B8ZZS2	NGFI-A-binding protein 1;NGFI-A-binding protein 2	2	27500	0		0		nuclear, membrane, cell periphery
LSR	S4R3V8	Lipolysis-stimulated lipoprotein receptor	4	141000	0		0		nuclear, membrane, cell periphery
FAM84A	Q96KN4	Protein FAM84A	2	5620	0		0					predicted cytosolic; may be involved in cell morphology and motility
TBK1	Q9UHD2	Serine/threonine-protein kinase TBK1	9	283000	65219.9		0			aggresome
GIMAP7	Q8NHV1	GTPase IMAP family member 7	4	85800	14804.7		0			lipid droplet
WIPI2	Q9Y4P8-3	WD repeat domain phosphoinositide-interacting protein 2	2	63400	0		0			autophagosome
ARFGAP2	A0A0D9SF70	ADP-ribosylation factor GTPase-activating protein 2	7	154000	42377.7	+	3			COPI-coated vesicle
LRRC7	A0A075B6E9	Leucine-rich repeat-containing protein 7	3	30100	0		0			specific granule lumen
GGH	Q92820	Gamma-glutamyl hydrolase	2	17900	0		0			specific granule lumen
GIPC1	K7EM11	PDZ domain-containing protein GIPC1	2	87800	3612.44		0			cytoplasmic vesicle
AGFG1	P52594-2	Arf-GAP domain and FG repeat-containing protein 1	4	76000	30879.3		0			cytoplasmic vesicle	RNA binding
SNX9	Q9Y5X1	Sorting nexin-9	5	153000	16503	+	1			cytoplasmic vesicle membrane
RAB11FIP2	Q7L804	Rab11 family-interacting protein 2	3	23800	0		0			cytoplasmic vesicle membrane
SYK	P43405-2	Tyrosine-protein kinase SYK	2	19900	0		0			early phagosome
OPTN	Q96CV9-2	Optineurin	8	357000	46950		0			recycling endosome membrane
EHD4	Q9H223	EH domain-containing protein 4	7	185000	20074.3	+	2			recycling endosome membrane
SRGAP2	A0A075B7B5	SLIT-ROBO Rho GTPase-activating protein 2;SLIT-ROBO Rho GTPase-activating protein 2B	6	94700	32457.3	+	1			endocytic vesicle
VCPIP1	Q96JH7	Deubiquitinating protein VCIP135	12	290000	31504.3	+	1			endoplasmic reticulum lumen
GOLGB1	Q14789-4	Golgin subfamily B member 1	6	39800	15045.3	+	1			endoplasmic reticulum-Golgi intermediate compartment
GRIA1	P42261-3	Glutamate receptor 1	2	16600	0		0			endoplasmic reticulum-Golgi intermediate compartment
PTGDS	P41222	Prostaglandin-H2 D-isomerase	3	2090000	543680		0			rough endoplasmic reticulum
PPIL2	Q13356	Peptidyl-prolyl cis-trans isomerase-like 2	3	19300	0		0			Golgi lumen
ACBD3	Q9H3P7	Golgi resident protein GCP60	4	199000	50014.9		0			Golgi subcompartment
CYTH3	O43739-2	Cytohesin-3;Cytohesin-2	2	11200	0	+	1			Golgi subcompartment
RAB33A	Q14088	Ras-related protein Rab-33A	2	20100	0		0			Golgi subcompartment
LGR5	O75473-3	Leucine-rich repeat-containing G-protein coupled receptor 5	2	110000	29819.7		0			trans-Golgi
DAB2IP	H0Y3A3	Disabled homolog 2-interacting protein	4	65800	8113.93	+	1			intrinsic component of the cytoplasmic side of the plasma membrane
RHEB	C9J931	GTP-binding protein Rheb	2	238000	0	+	1			lytic vacuole membrane
PHIP	Q8WWQ0	PH-interacting protein	13	704000	0		0			lytic vacuole membrane
PEX5	B4E0T2	Peroxisomal targeting signal 1 receptor	4	98400	39320		0			peroxisomal membrane
PMVK	Q15126	Phosphomevalonate kinase	4	178000	75871	+	1			peroxisome
FARP1	C9JME2	FERM, RhoGEF and pleckstrin domain-containing protein 1	6	124000	28761.6	+	2		synapse
ARHGAP44	F5H6L3	Rho GTPase-activating protein 44	3	57600	22064.2		0		synapse
ANKS1B	Q7Z6G8	Ankyrin repeat and sterile alpha motif domain-containing protein 1B	4	115000	53860.7		0		synapse
PPFIA2	O75334	Liprin-alpha-2	3	153000	18631.7		0		synapse
DLGAP3	O95886	Disks large-associated protein 3	3	189000	35021.3		0		synapse
CAMK2G	Q13555-6	Calcium/calmodulin-dependent protein kinase type II subunit gamma	6	1460000	151370	+	1		synapse
PHACTR1	Q9C0D0	Phosphatase and actin regulator 1	9	406000	77256		0		synapse
BSN	Q9UPA5	Protein bassoon	32	960000	326463		0		synapse
DLGAP2	A0A0J9YX70	Disks large-associated protein 2	2	23500	0		0		synapse
ERC2	H7C4G9	ERC protein 2	3	62700	0		0		synapse
DLGAP1	O14490-7	Disks large-associated protein 1	9	212000	0		0		synapse
PPFIA3	O75145	Liprin-alpha-3	14	386000	191733		0		synapse, nuclear
BCR	P11274	Breakpoint cluster region protein	7	153000	22189.3		0		synapse, nuclear
DGKI	E7EM72	Diacylglycerol kinase;Diacylglycerol kinase iota	2	161000	0		0		synapse, nuclear
PTEN	P60484	Phosphatidylinositol 3,4,5-trisphosphate 3-phosphatase and dual-specificity protein phosphatase PTEN	2	65700	0		0		synapse, nuclear
ARFGEF3	Q5TH69	Brefeldin A-inhibited guanine nucleotide-exchange protein 3	11	160000	70722		0					cytoplasmic vesicle, secretory vesicle membrane; ARF guanyl-nucleotide exchange factor activity; glucose homeostasis
CCDC177	Q9NQR7	Coiled-coil domain-containing protein 177	2	10600	0		0					predicted intracellular, myelin proteolipid
RASIP1	Q5U651	Ras-interacting protein 1	8	733000	44218.3		0					cytoplasmic, associated with perinuclear vesicles; angiogenesis
TP53RK	Q96S44	TP53-regulating kinase	2	96200	22080	+	3					cytoplasmic, nucleus
STK3	Q13188	Serine/threonine-protein kinase 3;Serine/threonine-protein kinase 3 36kDa subunit;Serine/threonine-protein kinase 3 20kDa subunit;Serine/threonine-protein kinase 4;Serine/threonine-protein kinase 4 37kDa subunit;Serine/threonine-protein kinase 4 18kDa subunit	4	56600	0	+	1					cytoplasmic, nucleus; stress activated kinase
SAMD1	Q6SPF0	Atherin	3	52700	0		0					cytoplasmic, nuclear, secreted; DNA binding;
RASGRF2	O14827	Ras-specific guanine nucleotide-releasing factor 2	2	21100	0		0					cytoplasmic side of membrane; Ca-dependent GEF of Pho GTPases
RASGRF2	O14827	Ras-specific guanine nucleotide-releasing factor 2	2	21100	0		0					cytoplasmic, membrane; GEF of Ras GTPase
RAB28	P51157	Ras-related protein Rab-28	3	51500	0		0					cytoplasmic side of membrane; Ras GTPases; intracellular trafficking
pk	D4Q8H0	Mitogen-activated protein kinase kinase kinase MLT	2	78400	0		0					cytoplasmic; MAPK signal transduction
PITPNM2	S4R414	Membrane-associated phosphatidylinositol transfer protein 2	2	30600	0		0					predicted intracellular; transfer of phosphatidylinositol and phosphatidylcholine between membranes
PAPSS2	O95340	Bifunctional 3-phosphoadenosine 5-phosphosulfate synthase 2;Sulfate adenylyltransferase;Adenylyl-sulfate kinase	2	14000	0		0					cytoplasmic
MTMR6	Q9Y217	Myotubularin-related protein 6	2	12600	0	+	1					cytoplasmic side of membrane; phosphatase acting on phosphoinositols
MOCS3	O95396	Adenylyltransferase and sulfurtransferase MOCS3;Molybdopterin-synthase adenylyltransferase;Molybdopterin-synthase sulfurtransferase	3	66600	0	+	3					cytoplasmic; essential for biosynthesis of molybdenum cofactor
MCF2L	H7BYP9	Guanine nucleotide exchange factor DBS	5	77700	20262.7		0					cytoplasmic; GEF of Rho GTPases
MAP4K4	O95819-6	Mitogen-activated protein kinase kinase kinase kinase 4	3	19700	0	+	1					cytoplasmic; kinase, TNF-alpha signaling
LMNTD2	Q8IXW0	Lamin tail domain-containing protein 2	2	35700	0		0					predicted intracellular
GIMAP4	G5E9W9	GTPase IMAP family member 4	2	19900	0		0					predicted intracellular; immunity; thymocyte development, apoptosis
CCDC9	Q9Y3X0	Coiled-coil domain-containing protein 9	2	24900	0	+	1					predicted intracellular
ARHGAP27	E9PIR1	Rho GTPase-activating protein 27	2	3770	0		0					intracellular organells membrane; rhoGTPase GAP; potentially endocytosis
ADAP1	H7C4B3	Arf-GAP with dual PH domain-containing protein 1;Arf-GAP with dual PH domain-containing protein 2	2	34900	1400.67		0					nuclear, cytoplasmic; GTPase activator
ADIRF	Q15847	Adipogenesis regulatory factor	2	24400	0		0					exclusively expressed in adipose tissue; function is unknown
CORO7-PAM16	A0A0A6YYL4	Coronin;Coronin-7	9	192000	25184.3		0					Predicted intracellular
AKAP2	Q9Y2D5-6	A-kinase anchor protein 2	4	141000	28279.3	+	2					predicted intracellular; PKA regulation
DIRAS1	O95057	GTP-binding protein Di-Ras1	4	110000	33053		0					predicted intracellular; Ras GTPase with low activity
EIF1AY	A6NJH9	Eukaryotic translation initiation factor 1A, X-chromosomal;Eukaryotic translation initiation factor 1A, Y-chromosomal	2	59900	0		0					cytosolic; RNA binding and translation initiation activity
ADCK3	Q8NI60	Atypical kinase ADCK3, mitochondrial	2	124000	0		0					mitochondrial
ILK	A0A0A0MTH3	Integrin-linked protein kinase	7	513000	103600	+	7	cytoskeleton , adhesion , cell_junction , integrin_mediated_signaling , focal_adhesion , basolateral_membrane , intracellular_nonmembrane_bounded_organelle , stress_fiber , plasma_membrane ,		actomyosin
NEBL	O76041-2	Nebulette	5	291000	37346.7		0			actomyosin
SORBS1	Q9BX66-9	Sorbin and SH3 domain-containing protein 1	11	517000	168263	+	5	cytoskeleton , adhesion , cell_junction , integrin_mediated_signaling , basolateral_membrane , intracellular_nonmembrane_bounded_organelle , stress_fiber , plasma_membrane ,		actomyosin
RANBP1	C9JJ34	Ran-specific GTPase-activating protein	2	447000	219518	+	1			centrosome
ITSN2	A0A087WVF7	Intersectin-2	2	19500	0	+	1			centrosome
GTPBP1	O00178	GTP-binding protein 1	3	85600	7095.6		0			cytoplasmic exosome (RNase complex)	RNA binding
DCLK2	G5E9L9	Serine/threonine-protein kinase DCLK2	6	176000	75729.3		0			cytoskeleton
KANK3	Q6NY19-2	KN motif and ankyrin repeat domain-containing protein 3	9	834000	155057		0			cytoskeleton
MAP7D1	Q3KQU3-2	MAP7 domain-containing protein 1	5	83600	24414.8	+	1			cytoskeleton
SRCIN1	A0A087X165	SRC kinase signaling inhibitor 1	15	476000	182007		0			cytoskeleton
CDC42BPA	A0A0A0MRJ0	Non-specific serine/threonine protein kinase;Serine/threonine-protein kinase MRCK alpha	6	90500	31715.7	+	1			cytoskeleton
SHANK3	A0A0U1RR93	SH3 and multiple ankyrin repeat domains protein 3	9	115000	30901.7		0			cytoskeleton
DDX58	A2A376	Probable ATP-dependent RNA helicase DDX58	4	113000	39607		0			cytoskeleton	RNA binding
DSTN	F6RFD5	Destrin	3	253000	80050	+	2			cytoskeleton
CTTN	Q14247	Src substrate cortactin	8	467000	221912	+	3			cytoskeleton
LASP1	Q14847-3	LIM and SH3 domain protein 1	2	253000	84123.7	+	7	cytoskeleton , cell_junction , integrin_mediated_signaling , focal_adhesion , basolateral_membrane , intracellular_nonmembrane_bounded_organelle , plasma_membrane ,		cytoskeleton
MPRIP	Q6WCQ1	Myosin phosphatase Rho-interacting protein	4	422000	127173	+	2			cytoskeleton
SYNPO	Q8N3V7-3	Synaptopodin	5	97500	33182.7	+	1			cytoskeleton
CDC42EP4	Q9H3Q1-2	Cdc42 effector protein 4	3	174000	19346		0			cytoskeleton	RNA binding
SYNPO2	Q9UMS6-4	Synaptopodin-2	11	205000	13390.3		0			cytoskeleton
CDC42BPB	Q9Y5S2	Serine/threonine-protein kinase MRCK beta	10	196000	69752	+	1			cytoskeleton
SHROOM1	A6NN40	Protein Shroom1	3	42700	0		0			cytoskeleton
DLC1	Q96QB1	Rho GTPase-activating protein 7	2	27700	0		0			cytoskeleton
PPP1R12C	Q9BZL4-2	Protein phosphatase 1 regulatory subunit 12C	6	114000	0	+	2			cytoskeleton
PHLDB2	G5E9V3	Pleckstrin homology-like domain family B member 2	3	15600	0	+	2			intermediate filament cytoskeleton
CLIP2	Q9UDT6	CAP-Gly domain-containing linker protein 2	7	6810000	113857		0			microtubule end
CAMSAP2	Q08AD1-2	Calmodulin-regulated spectrin-associated protein 2	3	6570	0		0			microtubule end
PHC3	Q8NDX5-2	Polyhomeotic-like protein 3	3	94000	0		0			nuclear ubiquitin ligase complex
TUBB2A	Q13885	Tubulin beta-2A chain	3	149000000	6.69677e+07	+	1			polymeric cytoskeletal fiber
TUBB6	Q9BUF5	Tubulin beta-6 chain	6	609000	51627.3	+	2			polymeric cytoskeletal fiber
SMARCAL1	Q9NZC9	SWI/SNF-related matrix-associated actin-dependent regulator of chromatin subfamily A-like protein 1	3	23700	0		0			site of double-strand break
ARHGEF9	A0A1B0GV82	Rho guanine nucleotide exchange factor 9	2	23100	6172.97		0		intracellular
HBS1L	B7Z524	HBS1-like protein	4	84000	19684		0		intracellular
WNK1	F5GWT4	Serine/threonine-protein kinase WNK1	6	116000	50661.6	+	1		intracellular
USP11	P51784	Ubiquitin carboxyl-terminal hydrolase 11;Ubiquitin carboxyl-terminal hydrolase	8	258000	46572		0		intracellular
CEP170B	J3KQR7	Centrosomal protein of 170 kDa protein B	8	179000	15965.4		0		intracellular	centrosome
PPP1R12A	O14974-4	Protein phosphatase 1 regulatory subunit 12A	6	127000	59061	+	1		intracellular
CAND2	O75155-2	Cullin-associated NEDD8-dissociated protein 2	4	75300	26867	+	1		intracellular
GALK1	P51570	Galactokinase	5	382000	146165	+	2		intracellular
TAGLN	Q01995	Transgelin	4	194000	70392.7	+	3		intracellular
ARMC6	Q6NXE6-2	Armadillo repeat-containing protein 6	3	19800	4611.97		0		intracellular
KCTD18	Q6PI47	BTB/POZ domain-containing protein KCTD18	4	64900	5447.67		0		intracellular
PACS1	Q6VY07	Phosphofurin acidic cluster sorting protein 1	5	132000	54910	+	1		intracellular
USP54	Q70EL1-6	Inactive ubiquitin carboxyl-terminal hydrolase 54	3	67900	33540.8		0		intracellular
LUZP1	Q86V48-2	Leucine zipper protein 1	8	171000	14292.7	+	3		intracellular
TFG	Q92734-4	Protein TFG	4	26000	7818.63		0		intracellular
ARHGEF17	Q96PE2	Rho guanine nucleotide exchange factor 17	8	246000	22142.1		0		intracellular
CAMKK2	Q96RR4-6	Calcium/calmodulin-dependent protein kinase kinase 2	3	170000	16847.3		0		intracellular
C1orf198	Q9H425	Uncharacterized protein C1orf198	2	183000	12014.9		0		intracellular
NMRAL1	Q9HBL8	NmrA-like family domain-containing protein 1	3	57700	23312.7	+	1		intracellular
TANC2	Q9HCD6	Protein TANC2	6	28500	12881.9	+	1		intracellular
PRICKLE2	A0A1X7SBR1	Prickle-like protein 2	2	16000	0		0		intracellular
TRIM46	F5GYK0	Tripartite motif-containing protein 46	6	79200	0		0		intracellular
CBX6	B0QXZ6	Chromobox protein homolog 6	4	70700	0		0		intracellular
CDK14	E7EUK8	Cyclin-dependent kinase 14	2	41900	0		0		intracellular
ASNS	P08243-3	Asparagine synthetase [glutamine-hydrolyzing]	2	23500	0	+	2		intracellular
SRBD1	Q8N5C6	S1 RNA-binding domain-containing protein 1	4	30800	0		0		intracellular
SSU72	Q9NP77	RNA polymerase II subunit A C-terminal domain phosphatase SSU72	2	64300	0		0		mRNA cleavage
MYL9	P24844	Myosin regulatory light polypeptide 9	3	2860000	753080	+	2		myofibril
SMARCA1	A0A0A0MRP6	Probable global transcription activator SNF2L1	3	62900	0		0				annealing helicase activity
FOXK1	P85037	Forkhead box protein K1	4	82100	0		0					DNA binding
SOX10	A6PVD3	Transcription factor SOX-10	4	126000	40828.9		0				DNA binding
GTF2I	P78347-2	General transcription factor II-I	19	2930000	140740	+	2				DNA binding
MLF2	Q15773	Myeloid leukemia factor 2	2	221000	32857.9		0				DNA binding
ELMSAN1	A0A1C7CYX1	ELM2 and SANT domain-containing protein 1	5	99400	0		0				DNA binding
BIVM-ERCC5	A0A1W2PS85	DNA repair protein complementing XP-G cells	3	67000	0		0				DNA binding
HMGN1	A6NL93	Non-histone chromosomal protein HMG-14	3	41400	0		0				DNA binding
BCL11B	D3YTK1	B-cell lymphoma/leukemia 11B	4	73400	0		0				DNA binding
ZMYND11	E7ENI9	Zinc finger MYND domain-containing protein 11	4	71600	0		0				DNA binding
ZNF24	P17028	Zinc finger protein 24	2	66200	0		0				DNA binding
DNMT1	P26358-3	DNA (cytosine-5)-methyltransferase 1	2	25300	0	+	3				DNA binding
FOXK2	Q01167	Forkhead box protein K2	2	24200	0		0				DNA binding
TFCP2	Q12800-2	Alpha-globin transcription factor CP2	4	59000	0	+	1				DNA binding
POLL	Q5JQP3	DNA polymerase lambda	2	9390	0		0				DNA binding
ZMYM4	Q5VZL5-4	Zinc finger MYM-type protein 4	6	287000	0		0				DNA binding
PATZ1	Q9HBE1-4	POZ-, AT hook-, and zinc finger-containing protein 1	2	57200	0		0				DNA binding
ZNF532	Q9HCE3	Zinc finger protein 532	2	26500	0		0				DNA binding
BRD7	Q9NPI1	Bromodomain-containing protein 7	2	131000	0		0				DNA binding
CHD1L	Q86WJ1-2	Chromodomain-helicase-DNA-binding protein 1-like	7	139000	0		0				DNA helicase
CHD8	Q9HCK8-2	Chromodomain-helicase-DNA-binding protein 8	9	189000	0		0				DNA helicase
ARID4A	C9J1W3	AT-rich interactive domain-containing protein 4A	2	20400	0		0				histone deacetylase activity
ARID4B	Q4LE39-3	AT-rich interactive domain-containing protein 4B	2	8090	0		0				histone deacetylase activity
PHF21A	Q96BD5-2	PHD finger protein 21A	2	42100	0		0				histone deacetylase activity
RCOR1	Q9UKL0	REST corepressor 1	2	30800	0		0				histone deacetylase activity
WHSC1L1	Q9BZ95-2	Histone-lysine N-methyltransferase NSD3	8	303000	0		0					nuclear; histone methylase
KDM4B	A0A0C4DFL8	Lysine-specific demethylase 4B	2	19000	0		0				histone demethylase
KDM5C	P41229-4	Lysine-specific demethylase 5C	6	92300	23033		0				histone demethylase activity
KDM5B	B3KV94	Lysine-specific demethylase 5B	2	17700	0		0				histone demethylase activity
CIRH1A	H3BSH7	Cirhin	4	126000	0	+	1					nuclear; processing of rRNA
H3F3B	K7EK07	Histone H3;Histone H3.3;Histone H3.2;Histone H3.1t;Histone H3.1	3	5910000	9194.17		0					nuclear; histone
HDLBP	A0A024R4E5	Vigilin	8	236000	70693.3		0				RNA binding
ARL6IP4	F5GYV5	ADP-ribosylation factor-like protein 6-interacting protein 4	2	107000	32503.3		0				RNA binding
HNRNPLL	C9IYN3	Heterogeneous nuclear ribonucleoprotein L-like	12	517000	193783	+	1				RNA binding
ZC3H11A	E9PQ61	Zinc finger CCCH domain-containing protein 11A	5	273000	27257.3		0				RNA binding
UBAP2L	F8W726	Ubiquitin-associated protein 2-like	5	135000	7398.47	+	3				RNA binding
KHDRBS3	O75525-2	KH domain-containing, RNA-binding, signal transduction-associated protein 3	2	200000	46993		0				RNA binding
CSDE1	O75534	Cold shock domain-containing protein E1	12	319000	102650	+	1				RNA binding
DSP	P15924	Desmoplakin	11	94300	16163.7		0				RNA binding
CTNNA1	P35221	Catenin alpha-1	16	1930000	884730	+	2				RNA binding
DEK	P35659	Protein DEK	4	325000	23445.5		0				RNA binding
KHDRBS1	Q07666-3	KH domain-containing, RNA-binding, signal transduction-associated protein 1	4	1370000	238749	+	3				RNA binding
G3BP1	Q13283	Ras GTPase-activating protein-binding protein 1	5	198000	97088.7	+	2				RNA binding
ZNF638	Q14966-3	Zinc finger protein 638	15	1180000	95730.7		0				RNA binding
SAFB	Q15424	Scaffold attachment factor B1	6	320000	86261.3		0				RNA binding
HNRNPUL2	Q1KMD3	Heterogeneous nuclear ribonucleoprotein U-like protein 2	23	7340000	1.22485e+06	+	1				RNA binding
RALY	Q5QPM1	RNA-binding protein Raly	5	852000	326920	+	3				RNA binding
FIP1L1	Q6UN15-3	Pre-mRNA 3-end-processing factor FIP1	5	574000	36370		0				RNA binding
RSRC2	Q7L4I2-2	Arginine/serine-rich coiled-coil protein 2	2	31100	10841.8		0				RNA binding
ZC3HAV1	Q7Z2W4	Zinc finger CCCH-type antiviral protein 1	5	149000	21279		0				RNA binding
METTL16	Q86W50	Methyltransferase-like protein 16	2	88000	4964.43	+	2				RNA binding
ABCF1	Q8NE71-2	ATP-binding cassette sub-family F member 1	6	215000	100813	+	1				RNA binding
FUBP3	Q96I24	Far upstream element-binding protein 3	10	1070000	218143	+	1				RNA binding
RBM4B	Q9BQ04	RNA-binding protein 4B	2	562000	49111.7		0				RNA binding
NOVA2	Q9UNW9	RNA-binding protein Nova-2	8	861000	373410		0				RNA binding
SAMHD1	Q9Y3Z3	Deoxynucleoside triphosphate triphosphohydrolase SAMHD1	20	1650000	319840		0				RNA binding
RAVER1	A0A087WZ13	Ribonucleoprotein PTB-binding 1	2	17900	0	+	3				RNA binding
RBFOX3	J3QRF4	RNA binding protein fox-1 homolog;RNA binding protein fox-1 homolog 3	2	71200	0		0				RNA binding
FAM50A	B0S8I6	Protein FAM50A;Protein FAM50B	3	169000	0		0				RNA binding
RBM12B	B9ZVT1	RNA-binding protein 12B	6	3110000	0		0				RNA binding
RBM33	H0Y3K4	RNA-binding protein 33	3	53700	0		0				RNA binding
SECISBP2L	J3KPI1	Selenocysteine insertion sequence-binding protein 2-like	2	7380	0		0				RNA binding
PTBP3	O95758-7	Polypyrimidine tract-binding protein 3	2	130000	0	+	2				RNA binding
LARP7	Q4G0J3	La-related protein 7	2	73700	0	+	1				RNA binding
NTPCR	Q5TDF0	Cancer-related nucleoside-triphosphatase	3	112000	0	+	1				RNA binding
NKAP	Q8N5F7	NF-kappa-B-activating protein;NKAP-like protein	2	61100	0		0				RNA binding
RBM15B	Q8NDT2	Putative RNA-binding protein 15B	3	99400	0		0				RNA binding
PPIL4	Q8WUA2	Peptidyl-prolyl cis-trans isomerase-like 4	3	110000	0		0				RNA binding
DUS3L	Q96G46	tRNA-dihydrouridine(47) synthase [NAD(P)(+)]-like	4	59600	0		0				RNA binding
SPEN	Q96T58	Msx2-interacting protein	3	23300	0		0				RNA binding
CCDC94	Q9BW85	Coiled-coil domain-containing protein 94	2	15100	0		0				RNA binding
ESF1	Q9H501	ESF1 homolog	4	53700	0		0				RNA binding
FAM208A	Q9UK61-3	Protein FAM208A	11	195000	0		0				RNA binding
RRP7A	Q9Y3A4	Ribosomal RNA-processing protein 7 homolog A	2	25000	0	+	3				RNA binding
ZNF536	O15090	Zinc finger protein 536	4	46000	0		0				transcription
SP2	Q02086	Transcription factor Sp2	2	29000	0		0				transcription
ARID5B	Q14865-2	AT-rich interactive domain-containing protein 5B	2	94700	0		0				transcription
ZGPAT	V9GY48	Zinc finger CCCH-type with G patch domain-containing protein	4	100000	0		0				transcription
ZNF148	Q9UQR1	Zinc finger protein 148	5	160000	0		0				transcription
ZNF281	Q9Y2X9-2	Zinc finger protein 281	3	59300	0		0				transcription
NO66	Q9H6W3	Bifunctional lysine-specific demethylase and histidyl-hydroxylase NO66	2	10800	0	+	3					nuclear; act as both histone lysine demethylase and ribosomal histidine hydroxylase
ZBTB47	Q9UFB7-2	Zinc finger and BTB domain-containing protein 47	2	27900	0		0					nuclear; transcription
MUM1	J3KNX4	PWWP domain-containing protein MUM1	5	137000	0		0					nuclear; transcription factor regulating interferons
ST18	O60284	Suppression of tumorigenicity 18 protein	2	10400	0		0					nuclear
ZSCAN18	Q8TBC5-2	Zinc finger and SCAN domain-containing protein 18	4	73300	35606		0					nuclear
ZFP91-CNTF	A0A0A6YYC7	E3 ubiquitin-protein ligase ZFP91	2	37100	0		0					nucleic acid binding
HDGFRP3	A0A024R216	Hepatoma-derived growth factor-related protein 3	5	1260000	53452.7	+	2		nuclear
FKBP15	A0A0A0MT60	Peptidyl-prolyl cis-trans isomerase;FK506-binding protein 15	3	70300	14394	+	1		nuclear
DAAM2	A0A0J9YYF7	Disheveled-associated activator of morphogenesis 2	6	703000	292007		0		nuclear
ABR	Q12979	Active breakpoint cluster region-related protein	8	466000	176100		0		nuclear
STAT6	A0A1W2PNW1	Signal transducer and activator of transcription 6	2	72700	25704.3	+	1		nuclear
GBE1	E9PGM4	1,4-alpha-glucan-branching enzyme	2	94700	33536.3		0		nuclear
ZNF512	G3XAG1	Zinc finger protein 512	12	821000	80275		0		nuclear
KPNA6	O60684	Importin subunit alpha-7;Importin subunit alpha-6	3	527000	162639		0		nuclear
RPS6KA5	O75582	Ribosomal protein S6 kinase alpha-5	17	2070000	951217		0		nuclear
STRN3	Q13033-2	Striatin-3	4	59100	28174.3	+	1		nuclear
GRIPAP1	Q4V328	GRIP1-associated protein 1	19	403000	198820		0		nuclear
SMEK1	Q6IN85-4	Serine/threonine-protein phosphatase 4 regulatory subunit 3A	3	89900	15644.3		0		nuclear
UBR3	Q6ZT12	E3 ubiquitin-protein ligase UBR3	2	37100	17058		0		nuclear
THNSL1	Q8IYQ7	Threonine synthase-like 1	10	270000	125083		0		nuclear
INTS1	Q8N201	Integrator complex subunit 1	8	176000	18988		0		nuclear
NECAB1	Q8N987	N-terminal EF-hand calcium-binding protein 1	2	184000	66963		0		nuclear
CMAS	Q8NFW8	N-acylneuraminate cytidylyltransferase	6	398000	187967	+	1		nuclear
ZNF384	Q8TF68-3	Zinc finger protein 384	3	56000	14447.7		0		nuclear
CASKIN2	Q8WXE0	Caskin-2	3	83100	31054		0		nuclear
OSBPL8	Q9BZF1-3	Oxysterol-binding protein-related protein 8;Oxysterol-binding protein	8	215000	85053.7		0		nuclear
CSRP2BP	A0A075B6H4	Cysteine-rich protein 2-binding protein	2	25100	0		0		nuclear
LRRC41	A0A087X0S7	Leucine-rich repeat-containing protein 41	3	29300	0		0		nuclear
SELO	A0A087X0Q9	Selenoprotein O	3	69900	0		0		nuclear
FAM120B	A0A0D9SEJ5	Constitutive coactivator of peroxisome proliferator-activated receptor gamma	2	15100	0		0		nuclear
PHRF1	A0A0J9YX88	PHD and RING finger domain-containing protein 1	2	36500	0		0		nuclear
PFKFB3	A0A1W2PR17	6-phosphofructo-2-kinase/fructose-2,6-bisphosphatase 3;6-phosphofructo-2-kinase;Fructose-2,6-bisphosphatase	3	60400	0		0		nuclear
SBNO1	A3KN83-3	Protein strawberry notch homolog 1	2	13000	0		0		nuclear
BBX	C9JA69	HMG box transcription factor BBX	3	30300	0		0		nuclear
NUB1	C9JRT6	NEDD8 ultimate buster 1	2	15500	0		0		nuclear
ERICH1	H0YB25	Glutamate-rich protein 1	2	4600	0		0		nuclear
C11orf30	E9PMC9	Protein EMSY	4	57400	0		0		nuclear
C17orf49	F8W038	Chromatin complexes subunit BAP18	2	31500	0		0		nuclear
ZBTB40	F8WAI8	Zinc finger and BTB domain-containing protein 40	2	11800	0		0		nuclear
ZNF687	F8WCX2	Zinc finger protein 687	2	40900	0		0		nuclear
SP110	G5E9C0	Sp110 nuclear body protein	3	33400	0		0		nuclear
ZNF276	H3BPT7	Zinc finger protein 276	2	8520	0		0		nuclear
MGA	H3BU53	MAX gene-associated protein	2	10900	0		0		nuclear
MSL1	J3QQY0	Male-specific lethal 1 homolog	2	50100	0		0		nuclear
BANF1	O75531	Barrier-to-autointegration factor;Barrier-to-autointegration factor, N-terminally processed	3	193000	0		0		nuclear
SASH1	O94885	SAM and SH3 domain-containing protein 1	3	8190	0		0		nuclear
UBA7	P41226	Ubiquitin-like modifier-activating enzyme 7	5	60400	0		0		nuclear
HMGN3	Q15651	High mobility group nucleosome-binding domain-containing protein 3;Non-histone chromosomal protein HMG-17	2	12700	0		0		nuclear
ZNF800	Q2TB10	Zinc finger protein 800	2	26900	0		0		nuclear
CWF19L2	Q2TBE0-2	CWF19-like protein 2	2	36200	0		0		nuclear
ZNF318	Q5VUA4	Zinc finger protein 318	3	79100	0		0		nuclear
FAM208B	Q5VWN6-2	Protein FAM208B	2	15200	0		0		nuclear
USP34	Q70CQ2-3	Ubiquitin carboxyl-terminal hydrolase 34;Ubiquitin carboxyl-terminal hydrolase	2	3970	0		0		nuclear
WAPAL	Q7Z5K2	Wings apart-like protein homolog	10	262000	0		0		nuclear
SBF2	Q86WG5	Myotubularin-related protein 13	2	8550	0		0		nuclear
IRF2BP1	Q8IU81	Interferon regulatory factor 2-binding protein 1	3	60400	0		0		nuclear
PGBD5	Q8N414	PiggyBac transposable element-derived protein 5	3	75100	0		0		nuclear
THAP4	Q8WY91	THAP domain-containing protein 4	2	11700	0		0		nuclear
ZNF592	Q92610	Zinc finger protein 592	2	27700	0		0		nuclear
DGCR14	Q96DF8	Protein DGCR14	2	15600	0		0		nuclear
SENP5	Q96HI0-2	Sentrin-specific protease 5	2	30300	0		0		nuclear
DCUN1D5	Q9BTE7	DCN1-like protein 5;DCN1-like protein	3	58000	0	+	3		nuclear
ARHGAP39	Q9C0H5	Rho GTPase-activating protein 39	2	14000	0		0		nuclear
ADNP	Q9H2P0	Activity-dependent neuroprotector homeobox protein	6	188000	0		0		nuclear
SCAF1	Q9H7N4	Splicing factor, arginine/serine-rich 19	5	27800	0		0		nuclear
NRDE2	Q9H7Z3	Protein NRDE2 homolog	3	13100	0		0		nuclear
DMAP1	Q9NPF5	DNA methyltransferase 1-associated protein 1	7	255000	0		0		nuclear
YEATS2	Q9ULM3	YEATS domain-containing protein 2	5	74500	0		0		nuclear
LRCH1	Q9Y2L9-2	Leucine-rich repeat and calponin homology domain-containing protein 1	2	37100	0	+	1		nuclear
MORC2	Q9Y6X9-2	MORC family CW-type zinc finger protein 2	7	121000	0		0		nuclear
NBAS	H0Y5G7	Neuroblastoma-amplified sequence	2	10100	4855.4		0		nuclear, membrane
CEP170	Q5SW79-2	Centrosomal protein of 170 kDa	3	61700	11585.1	+	1		nuclear, membrane
ZNF407	Q9C0G0-3	Zinc finger protein 407	3	49500	0		0		nuclear, membrane
OGFR	Q9NZT2-2	Opioid growth factor receptor	4	75600	29528.7		0		nucleous
