# Supplementary material for: Global proteomic analysis of extracellular matrix in mouse and human brain highlights relevance to cerebrovascular disease
Source: J Cereb Blood Flow Metab. 2021 Mar 17;41(9):2423–38. doi: 10.1177/0271678X211004307 (PMC8392779; doi:10.1177/0271678X211004307)
Supplement: sj-xlsx-4-jcb-10.1177_0271678X211004307 - Supplemental material for Global proteomic analysis of extracellular matrix in mouse and human brain highlights relevance to cerebrovascular disease [file sj-xlsx-4-jcb-10.1177_0271678X211004307.xlsx]

## Sheet: summary
Table S7. Potential ECM-interacting and disease genes present of the networks of Figure 4 and Figure 5A.
Intensities of the identified potential ECM-interacting proteins are shown for ECM-enriched and cellular fractions.

## Sheet: identified_ECMinteracting_Fig4
protein	gene	ECM1	ECM2	ECM3	cellular1	cellular2	cellular3	description, based on STRING	SignalP D score	Phobius N TM segments	Phobius SP
Q9H425	C1orf198	190710	125880	232630	32726	3318.7	0	Chromosome 1 open reading frame 198	0.163	0	Y
B0QYP8	PARVB	41481	93476	136000	28351	11226	12614	Parvin, beta; Adapter protein involved in cell adhesion and formation of lamellipodia.	0.35	0	Y
P41222	PTGDS	2814000	1995600	1450000	759250	535760	336030	Lipocalin-type prostaglandin-D synthase (brain); Catalyzes the conversion of PGH2 to PGD2, a prostaglandin involved in smooth muscle contraction/relaxation and a potent inhibitor of platelet aggregation; may be anti-apoptotic in oligodendrocytes. Possibly involved in development and maintenance of the blood-brain; may be involved in maturation and maintenance of CNS	0.827	0	Y
A0A0G2JMZ8	OCLN	617110	140650	379200	216640	0	13186	Occludin; May play a role in the formation and regulation of the tight junction (TJ) paracellular permeability barrier	0.1	4	0
A0A087WXM8	BCAM	2514700	934070	666750	663450	835910	89803	Basal cell adhesion molecule (Lutheran blood group); Laminin alpha-5 receptor. May mediate intracellular signaling; Blood group antigens	0.742	1	Y
A0A087X0Q9	SELO	140380	11124	58159	0	0	0	Selenoprotein O; May be a redox-active mitochondrial selenoprotein which interacts with a redox target protein.	0.382	0	Y
I3L1J2	CDH5	227490	86278	122710	0	0	0	Cadherin 5, type 2 (vascular endothelium); may be involved in organization of intercellular junctions; associates with alpha-catenin forming a link to the cytoskeleton. Required for activation of PRKCZ and for the localization of phosphorylated PRKCZ, PARD3, TIAM1 and RAP1B to the cell junction	0.691	0	Y
P17948	FLT1	64452	29190	6436.2	0	0	0	Fms-related tyrosine kinase 1; Vascular endothelial growth factor receptor 1; Tyrosine-protein kinase acting as receptor for VEGFA, VEGFB and PGF, and plays an essential role in regulation of angiogenesis, cell survival, cell migration, macrophage function, chemotaxis, and cancer cell invasion	0.787	1	Y
P41594-3	GRM5	2760	21056	25596	0	0	0	Glutamate receptor, metabotropic 5; G-protein coupled receptor for glutamate. Plays an important role in the regulation of synaptic plasticity and the modulation of the neural network activity	0.733	7	Y
Q92820	GGH	0	15994	37563	0	0	0	Gamma-glutamyl hydrolase (conjugase, folylpolygammaglutamyl hydrolase); Hydrolyzes the polyglutamate sidechains of pteroylpolyglutamates. Progressively removes gamma-glutamyl residues from pteroylpoly-gamma-glutamate to yield pteroyl-alpha- glutamate (folic acid) and free glutamate. May play an important role in the bioavailability of dietary pteroylpolyglutamates and in the metabolism of pteroyl…	0.827	0	Y
S4R3V8	LSR	150630	194800	76863	0	0	0	Lipolysis stimulated lipoprotein receptor; Probable role in the clearance of triglyceride-rich lipoprotein from blood. Binds chylomicrons, LDL and VLDL in presence of free fatty acids and allows their subsequent uptake in the cells (By similarity)	0.635	1	0

## Sheet: disease_Fig5A
gene	description	trait
ABO	Glycoprotein-fucosylgalactoside alpha-N-acetylgalactosaminyltransferase; This protein is the basis of the ABO blood group system. The histo-blood group ABO involves three carbohydrate antigens: A, B, and H. A, B, and AB individuals express a glycosyltransferase activity that converts the H antigen to the A antigen (by addition of UDP-GalNAc) or to the B antigen (by addition of UDP-Gal), whereas O…	stroke
APOE	Apolipoprotein E; Mediates the binding, internalization, and catabolism of lipoprotein particles. It can serve as a ligand for the LDL (apo B/E) receptor and for the specific apo-E receptor (chylomicron remnant) of hepatic tissues; Apolipoproteins	vascular_dementia
CAMK2D	Calcium/calmodulin-dependent protein kinase type II subunit delta; Calcium/calmodulin-dependent protein kinase involved in the regulation of Ca(2+) homeostatis and excitation-contraction coupling (ECC) in heart by targeting ion channels, transporters and accessory proteins involved in Ca(2+) influx into the myocyte, Ca(2+) release from the sarcoplasmic reticulum (SR), SR Ca(2+) uptake and Na(+) a…	stroke
COL4A1	Collagen alpha-1(IV) chain; Type IV collagen is the major structural component of glomerular basement membranes (GBM), forming a 'chicken-wire' meshwork together with laminins, proteoglycans and entactin/nidogen.	stroke
COL4A2	Collagen alpha-2(IV) chain; Type IV collagen is the major structural component of glomerular basement membranes (GBM), forming a 'chicken-wire' meshwork together with laminins, proteoglycans and entactin/nidogen.	SVD
DYRK1A	Dual-specificity tyrosine-(Y)-phosphorylation regulated kinase 1A; Dual-specificity kinase which possesses both serine/threonine and tyrosine kinase activities. May play a role in a signaling pathway regulating nuclear functions of cell proliferation. Modulates alternative splicing by phosphorylating the splice factor SRSF6 (By similarity). Exhibits a substrate preference for proline at position …	stroke
EDNRA	Endothelin receptor type A; Receptor for endothelin-1. Mediates its action by association with G proteins that activate a phosphatidylinositol- calcium second messenger system. The rank order of binding affinities for ET-A is: ET1 > ET2 >> ET3.	stroke
F11	Plasma thromboplastin antecedent; Factor XI triggers the middle phase of the intrinsic pathway of blood coagulation by activating factor IX.	stroke
FGA	Fibrinogen alpha chain; Cleaved by the protease thrombin to yield monomers which, together with fibrinogen beta (FGB) and fibrinogen gamma (FGG), polymerize to form an insoluble fibrin matrix. Fibrin has a major function in hemostasis as one of the primary components of blood clots. In addition, functions during the early stages of wound repair to stabilize the lesion and guide cell migration dur…	stroke
FURIN	Furin (paired basic amino acid cleaving enzyme); Furin is likely to represent the ubiquitous endoprotease activity within constitutive secretory pathways and capable of cleavage at the RX(K/R)R consensus motif; Proprotein convertase subtilisin/kexin family	stroke
LPA	Lipoprotein, Lp(a); Apo(a) is the main constituent of lipoprotein(a) (Lp(a)). It has serine proteinase activity and is able of autoproteolysis. Inhibits tissue-type plasminogen activator 1. Lp(a) may be a ligand for megalin/Gp 330; Belongs to the peptidase S1 family. Plasminogen subfamily.	stroke
MAPT	Microtubule-associated protein tau; Promotes microtubule assembly and stability, and might be involved in the establishment and maintenance of neuronal polarity. The C-terminus binds axonal microtubules while the N- terminus binds neural plasma membrane components, suggesting that tau functions as a linker protein between both. Axonal polarity is predetermined by TAU/MAPT localization (in the neu…	SVD
MMP12	Matrix metallopeptidase 12 (macrophage elastase); May be involved in tissue injury and remodeling. Has significant elastolytic activity. Can accept large and small amino acids at the P1' site, but has a preference for leucine. Aromatic or hydrophobic residues are preferred at the P1 site, with small hydrophobic residues (preferably alanine) occupying P3; Belongs to the peptidase M10A family.	stroke
NOS3	Nitric oxide synthase 3 (endothelial cell); Produces nitric oxide (NO) which is implicated in vascular smooth muscle relaxation through a cGMP-mediated signal transduction pathway. NO mediates vascular endothelial growth factor (VEGF)-induced angiogenesis in coronary vessels and promotes blood clotting through the activation of platelets.	stroke
SYK	Tyrosine-protein kinase SYK; Non-receptor tyrosine kinase which mediates signal transduction downstream of a variety of transmembrane receptors including classical immunoreceptors like the B-cell receptor (BCR). Regulates several biological processes including innate and adaptive immunity, cell adhesion, osteoclast maturation, platelet activation and vascular development. Assembles into signaling…	vascular_dementia
VCAN	Chondroitin sulfate proteoglycan core protein 2; May play a role in intercellular signaling and in connecting cells with the extracellular matrix. May take part in the regulation of cell motility, growth and differentiation. Binds hyaluronic acid; C-type lectin domain containing	SVD
ZAN	Zonadhesin (gene/pseudogene); Binds in a species-specific manner to the zona pellucida of the egg. May be involved in gamete recognition and/or signaling.	SVD
