# Supplementary material for: Global proteomic analysis of extracellular matrix in mouse and human brain highlights relevance to cerebrovascular disease
Source: J Cereb Blood Flow Metab. 2021 Mar 17;41(9):2423–38. doi: 10.1177/0271678X211004307 (PMC8392779; doi:10.1177/0271678X211004307)
Supplement: sj-xlsx-5-jcb-10.1177_0271678X211004307 - Supplemental material for Global proteomic analysis of extracellular matrix in mouse and human brain highlights relevance to cerebrovascular disease [file sj-xlsx-5-jcb-10.1177_0271678X211004307.xlsx]

## Sheet: summary
Table S8. Brain disease-associated genes present on the brain ECM-related network and pathway analysis for genes related to the ischemic stroke and cerebral vascular disease.
The enrichment analysis was done with the Open Target Platform. The analysis of the pathways that are significantly enriched amongst the genes overrepresented in the brain ECM network was done using the Reactome Knowledgebase.

## Sheet: Stroke genes 
Genes Relevant to Ischemic stroke
Gene Symbol	Gene Information
PDE3A	phosphodiesterase 3A
COL3A1	collagen type III alpha 1 chain
PITX2	paired like homeodomain 2
GLA	galactosidase alpha
TWIST1	twist family bHLH transcription factor 1
FOXQ1	forkhead box Q1
AC010255.3	zinc finger protein 474-like
FGA	fibrinogen alpha chain
ABO	ABO, alpha 1-3-N-acetylgalactosaminyltransferase and alpha 1-3-galactosyltransferase
FGG	fibrinogen gamma chain
F11	coagulation factor XI
CASZ1	castor zinc finger 1
FOXF2	forkhead box F2
F2	coagulation factor II, thrombin
SLCO1B1	solute carrier organic anion transporter family member 1B1
LRCH1	leucine rich repeats and calponin homology domain containing 1
TSPAN2	tetraspanin 2
ZFHX3	zinc finger homeobox 3
ZCCHC14	zinc finger CCHC-type containing 14
SH2B3	SH2B adaptor protein 3
CDKN2B	cyclin dependent kinase inhibitor 2B
ALDH2	aldehyde dehydrogenase 2 family member
CRP	C-reactive protein
TBX3	T-box transcription factor 3
SLC44A2	solute carrier family 44 member 2
CDKN2A	cyclin dependent kinase inhibitor 2A
PMF1-BGLAP	PMF1-BGLAP readthrough
FAF1	Fas associated factor 1
HDAC9	histone deacetylase 9
PROCR	protein C receptor
ANK2	ankyrin 2
ACOT6	acyl-CoA thioesterase 6
MMP3	matrix metallopeptidase 3
JPH3	junctophilin 3
CDK6	cyclin dependent kinase 6
PMF1	polyamine modulated factor 1
ZNF474	zinc finger protein 474
FES	FES proto-oncogene, tyrosine kinase
ILF3	interleukin enhancer binding factor 3
FURIN	furin, paired basic amino acid cleaving enzyme
ACAD10	acyl-CoA dehydrogenase family member 10
TCF7L2	transcription factor 7 like 2
CDKN2C	cyclin dependent kinase inhibitor 2C
FERD3L	Fer3 like bHLH transcription factor
PRPF8	pre-mRNA processing factor 8
PATJ	PATJ crumbs cell polarity complex component
L1TD1	LINE1 type transposase domain containing 1
RILP	Rab interacting lysosomal protein
AC022335.1	novel transcript
MMP12	matrix metallopeptidase 12
HABP2	hyaluronan binding protein 2
ENPEP	glutamyl aminopeptidase
BRAP	BRCA1 associated protein
FGB	fibrinogen beta chain
AL359922.1	novel transcript
ATXN2	ataxin 2
FAM133B	family with sequence similarity 133 member B
MAP1LC3B	microtubule associated protein 1 light chain 3 beta
LRAT	lecithin retinol acyltransferase
SCARF1	scavenger receptor class F member 1
LOX	lysyl oxidase
AC002996.1	novel protein
FBXO31	F-box protein 31
SLC25A44	solute carrier family 25 member 44
NRAP	nebulin related anchoring protein
ACOT4	acyl-CoA thioesterase 4
MMP24OS	MMP24 opposite strand
KLKB1	kallikrein B1
ZGRF1	zinc finger GRF-type containing 1
MMP1	matrix metallopeptidase 1
EDEM2	ER degradation enhancing alpha-mannosidase like protein 2
MAPKAPK5	MAPK activated protein kinase 5
CASP7	caspase 7
TSHB	thyroid stimulating hormone subunit beta
HECTD4	HECT domain E3 ubiquitin protein ligase 4
PACSIN3	protein kinase C and casein kinase substrate in neurons 3
SNCAIP	synuclein alpha interacting protein
DDB2	damage specific DNA binding protein 2
MDK	midkine
MTAP	methylthioadenosine phosphorylase
NAA25	N-alpha-acetyltransferase 25, NatB auxiliary subunit
TMEM116	transmembrane protein 116
QTRT1	queuine tRNA-ribosyltransferase catalytic subunit 1
ESD	esterase D
MMP24	matrix metallopeptidase 24
SLCO1B3-SLCO1B7	SLCO1B3-SLCO1B7 readthrough
SLCO1C1	solute carrier organic anion transporter family member 1C1
SLCO1B3	solute carrier organic anion transporter family member 1B3
ACP2	acid phosphatase 2, lysosomal
CHRM4	cholinergic receptor muscarinic 4
HARBI1	harbinger transposase derived 1
ZNF408	zinc finger protein 408
CREB3L1	cAMP responsive element binding protein 3 like 1
C11orf49	chromosome 11 open reading frame 49
LRP4	LDL receptor related protein 4
PLEKHS1	pleckstrin homology domain containing S1
PHETA1	PH domain containing endocytic trafficking adaptor 1
FBN1	fibrillin 1
NOTCH3	notch receptor 3

## Sheet: CSVD genes 
Genes Relevant to Cerebral Small Vessel Disease
Gene Symbol	Gene Information
COL4A1	collagen type IV alpha 1 chain
APP	amyloid beta precursor protein
NOTCH3	notch receptor 3
EMX2	empty spiracles homeobox 2
CTC1	CST telomere replication complex component 1
COL4A2	collagen type IV alpha 2 chain
TREX1	three prime repair exonuclease 1
HTRA1	HtrA serine peptidase 1
STN1	STN1 subunit of CST complex
SIX3	SIX homeobox 3
SHH	sonic hedgehog signaling molecule
GLA	galactosidase alpha
ATP1A2	ATPase Na+/K+ transporting subunit alpha 2
APOE	apolipoprotein E
COLGALT1	collagen beta(1-O)galactosyltransferase 1
CST3	cystatin C
HDAC9	histone deacetylase 9
NECTIN2	nectin cell adhesion molecule 2
TWIST1	twist family bHLH transcription factor 1
TOMM40	translocase of outer mitochondrial membrane 40
FERD3L	Fer3 like bHLH transcription factor
APOC1	apolipoprotein C1
PRNP	prion protein
DMD	dystrophin
TMEM107	transmembrane protein 107
CLCN1	chloride voltage-gated channel 1
CYP24A1	cytochrome P450 family 24 subfamily A member 1

## Sheet: AD genes
Genes Relevant to Alzheimer's Disease
Gene Symbol	Gene Information
PSEN1	presenilin 1
APP	amyloid beta precursor protein
PSEN2	presenilin 2
APOE	apolipoprotein E
ABCA7	ATP binding cassette subfamily A member 7
SORL1	sortilin related receptor 1
APH1B	aph-1 homolog B, gamma-secretase subunit
ADAM10	ADAM metallopeptidase domain 10
CLU	clusterin
BCHE	butyrylcholinesterase
CD33	CD33 molecule
GRIN3B	glutamate ionotropic receptor NMDA type subunit 3B
CR1	complement C3b/C4b receptor 1 (Knops blood group)
BIN1	bridging integrator 1
CD2AP	CD2 associated protein
GRIN2B	glutamate ionotropic receptor NMDA type subunit 2B
HFE	homeostatic iron regulator
FRMD4A	FERM domain containing 4A
PDE3A	phosphodiesterase 3A
FOXO3	forkhead box O3
EPHA1	EPH receptor A1
ECHDC3	enoyl-CoA hydratase domain containing 3
SLC24A4	solute carrier family 24 member 4
GLIS3	GLIS family zinc finger 3
ACE	angiotensin I converting enzyme
CASS4	Cas scaffold protein family member 4
USP6NL	USP6 N-terminal like
INPP5D	inositol polyphosphate-5-phosphatase D
PICALM	phosphatidylinositol binding clathrin assembly protein
TOMM40	translocase of outer mitochondrial membrane 40
ANKRD55	ankyrin repeat domain 55
SCARB1	scavenger receptor class B member 1
MMP1	matrix metallopeptidase 1
CLMN	calmin
FBXL7	F-box and leucine rich repeat protein 7
MTHFD1L	methylenetetrahydrofolate dehydrogenase (NADP+ dependent) 1 like
PTPRG	protein tyrosine phosphatase receptor type G
TCF7L2	transcription factor 7 like 2
APOC1	apolipoprotein C1
ABCA1	ATP binding cassette subfamily A member 1
GAB2	GRB2 associated binding protein 2
TECRL	trans-2,3-enoyl-CoA reductase like
LIPG	lipase G, endothelial type
BZW2	basic leucine zipper and W2 domains 2
MYO16	myosin XVI
PDE7B	phosphodiesterase 7B
ANKRD31	ankyrin repeat domain 31
ESR1	estrogen receptor 1
TGM6	transglutaminase 6
MMP3	matrix metallopeptidase 3
CNTNAP5	contactin associated protein family member 5
DPP10	dipeptidyl peptidase like 10
IL6R	interleukin 6 receptor
NECTIN2	nectin cell adhesion molecule 2
MAN2A1	mannosidase alpha class 2A member 1
EDAR	ectodysplasin A receptor
CNTNAP2	contactin associated protein 2
APOB	apolipoprotein B
FERMT2	fermitin family member 2
PILRA	paired immunoglobin like type 2 receptor alpha
NFIC	nuclear factor I C
ZNF652	zinc finger protein 652
BCL3	BCL3 transcription coactivator
IQCK	IQ motif containing K
SCARA3	scavenger receptor class A member 3
DSG2	desmoglein 2
SLC10A2	solute carrier family 10 member 2
TSPOAP1	TSPO associated protein 1
CRADD	CASP2 and RIPK1 domain containing adaptor with death domain
PTK2B	protein tyrosine kinase 2 beta
DBN1	drebrin 1
ALDH1A2	aldehyde dehydrogenase 1 family member A2
JCAD	junctional cadherin 5 associated
ACKR2	atypical chemokine receptor 2
NPAS2	neuronal PAS domain protein 2
SUCLG2	succinate-CoA ligase GDP-forming subunit beta
CRY2	cryptochrome circadian regulator 2
SAP30L	SAP30 like
HS3ST1	heparan sulfate-glucosamine 3-sulfotransferase 1
MS4A6A	membrane spanning 4-domains A6A
NCR2	natural cytotoxicity triggering receptor 2
ADAMTS1	ADAM metallopeptidase with thrombospondin type 1 motif 1
HLA-DRB1	major histocompatibility complex, class II, DR beta 1
LRRTM1	leucine rich repeat transmembrane neuronal 1
LILRA5	leukocyte immunoglobulin like receptor A5
TNRC6A	trinucleotide repeat containing adaptor 6A
CYP8B1	cytochrome P450 family 8 subfamily B member 1
RABEP1	rabaptin, RAB GTPase binding effector protein 1
MT-ND2	mitochondrially encoded NADH:ubiquinone oxidoreductase core subunit 2
PRELID2	PRELI domain containing 2
PDCL3	phosducin like 3
MS4A4A	membrane spanning 4-domains A4A
CCRL2	C-C motif chemokine receptor like 2
SEMA3C	semaphorin 3C
TP53INP1	tumor protein p53 inducible nuclear protein 1
ZNF292	zinc finger protein 292
CNN2	calponin 2
CR1L	complement C3b/C4b receptor 1 like
ZNF12	zinc finger protein 12
UNC5C	unc-5 netrin receptor C
NEDD4L	NEDD4 like E3 ubiquitin protein ligase
ADAMTS4	ADAM metallopeptidase with thrombospondin type 1 motif 4
APOC4	apolipoprotein C4
RSPH10B2	radial spoke head 10 homolog B2
OSBPL6	oxysterol binding protein like 6
BCAS3	BCAS3 microtubule associated cell migration factor
CST3	cystatin C
CLNK	cytokine dependent hematopoietic cell linker
FECH	ferrochelatase
HBEGF	heparin binding EGF like growth factor
ARHGAP12	Rho GTPase activating protein 12
CHRNA2	cholinergic receptor nicotinic alpha 2 subunit
RIN3	Ras and Rab interactor 3
CCDC83	coiled-coil domain containing 83
MT-ND1	mitochondrially encoded NADH:ubiquinone oxidoreductase core subunit 1
NDUFAF6	NADH:ubiquinone oxidoreductase complex assembly factor 6
MADD	MAP kinase activating death domain
GMNC	geminin coiled-coil domain containing
LIPC	lipase C, hepatic type
ZC3H12A	zinc finger CCCH-type containing 12A
CYB561	cytochrome b561
DLG2	discs large MAGUK scaffold protein 2
B4GALT3	beta-1,4-galactosyltransferase 3
CLASRP	CLK4 associating serine/arginine rich protein
PRIM2	DNA primase subunit 2
APOC4-APOC2	APOC4-APOC2 readthrough (NMD candidate)
EED	embryonic ectoderm development
PRKRA	protein activator of interferon induced protein kinase EIF2AK2
PJVK	pejvakin
HIKESHI	heat shock protein nuclear import factor hikeshi
MS4A6E	membrane spanning 4-domains A6E
YDJC	YdjC chitooligosaccharide deacetylase homolog
UBE2L3	ubiquitin conjugating enzyme E2 L3
TRIM35	tripartite motif containing 35
TENT5A	terminal nucleotidyltransferase 5A
SPON1	spondin 1
ANKMY2	ankyrin repeat and MYND domain containing 2
GRIK3	glutamate ionotropic receptor kainate type subunit 3
MAPT	microtubule associated protein tau
CYP27C1	cytochrome P450 family 27 subfamily C member 1
HLA-DQA1	major histocompatibility complex, class II, DQ alpha 1
SCIMP	SLP adaptor and CSK interacting membrane protein
SH3RF2	SH3 domain containing ring finger 2
KAT8	lysine acetyltransferase 8
MRPL58	mitochondrial ribosomal protein L58
HGF	hepatocyte growth factor
SLC35C1	solute carrier family 35 member C1
TAS2R41	taste 2 receptor member 41
TBX2	T-box transcription factor 2
USP35	ubiquitin specific peptidase 35
BCKDK	branched chain keto acid dehydrogenase kinase
MAF	MAF bZIP transcription factor
KIF5B	kinesin family member 5B
TAS2R60	taste 2 receptor member 60
RRAS2	RAS related 2
NRGN	neurogranin
MINDY2	MINDY lysine 48 deubiquitinase 2
KCTD2	potassium channel tetramerization domain containing 2
PROSER2	proline and serine rich 2
PRSS53	serine protease 53
MS4A4E	membrane spanning 4-domains A4E
MAPK8IP1	mitogen-activated protein kinase 8 interacting protein 1
RELB	RELB proto-oncogene, NF-kB subunit
PTPRJ	protein tyrosine phosphatase receptor type J
MAPK1	mitogen-activated protein kinase 1
MS4A2	membrane spanning 4-domains A2
SLC39A13	solute carrier family 39 member 13
SMIM8	small integral membrane protein 8
AC092042.3	novel protein
KRBOX1	KRAB box domain containing 1
ZNF646	zinc finger protein 646
AL049697.1	novel transcript, C6orf165-SLC35A1 readthrough
NR1H3	nuclear receptor subfamily 1 group H member 3
NARS1	asparaginyl-tRNA synthetase 1
NYAP1	neuronal tyrosine phosphorylated phosphoinositide-3-kinase adaptor 1
CFAP206	cilia and flagella associated protein 206
PPOX	protoporphyrinogen oxidase
ADAMTS5	ADAM metallopeptidase with thrombospondin type 1 motif 5
HLA-DRB5	major histocompatibility complex, class II, DR beta 5
CCR5	C-C motif chemokine receptor 5
ANO3	anoctamin 3
DNALI1	dynein axonemal light intermediate chain 1
RSPO1	R-spondin 1
HAND1	heart and neural crest derivatives expressed 1
NDUFS2	NADH:ubiquinone oxidoreductase core subunit S2
ZCWPW1	zinc finger CW-type and PWWP domain containing 1
DEDD	death effector domain containing
ARHGAP45	Rho GTPase activating protein 45
VKORC1	vitamin K epoxide reductase complex subunit 1
ATP8B1	ATPase phospholipid transporting 8B1
GRXCR2	glutaredoxin and cysteine rich domain containing 2
WWOX	WW domain containing oxidoreductase
POU4F3	POU class 4 homeobox 3
KCTD21	potassium channel tetramerization domain containing 21
C6orf163	chromosome 6 open reading frame 163
AURKA	aurora kinase A
AL157392.5	novel protein
APOC2	apolipoprotein C2
EPHX2	epoxide hydrolase 2
KNOP1	lysine rich nucleolar protein 1
PLAC8L1	PLAC8 like 1
SVIL	supervillin
LTF	lactotransferrin
MEAF6	MYST/Esa1 associated factor 6
SPI1	Spi-1 proto-oncogene
LILRA4	leukocyte immunoglobulin like receptor A4
RFX3	regulatory factor X3
CCR2	C-C motif chemokine receptor 2
ZNF532	zinc finger protein 532
TMEM259	transmembrane protein 259
GRN	granulin precursor
CR2	complement C3d receptor 2
SMIM24	small integral membrane protein 24
PRSS36	serine protease 36
C11orf96	chromosome 11 open reading frame 96
MS4A3	membrane spanning 4-domains A3
FAM210B	family with sequence similarity 210 member B
GCNT4	glucosaminyl (N-acetyl) transferase 4
ALPK2	alpha kinase 2
ACCSL	1-aminocyclopropane-1-carboxylate synthase homolog (inactive) like
ACCS	1-aminocyclopropane-1-carboxylate synthase homolog (inactive)
SNIP1	Smad nuclear interacting protein 1
EPC1	enhancer of polycomb homolog 1
FBXL19	F-box and leucine rich repeat protein 19
ALKBH3	alkB homolog 3, alpha-ketoglutarate dependent dioxygenase
LARS1	leucyl-tRNA synthetase 1
PRPF18	pre-mRNA processing factor 18
CCDC116	coiled-coil domain containing 116
VPS35L	VPS35 endosomal protein sorting factor like
BEND7	BEN domain containing 7
NEU2	neuraminidase 2
NFE2L2	nuclear factor, erythroid 2 like 2
ADGRF2	adhesion G protein-coupled receptor F2
LILRB2	leukocyte immunoglobulin like receptor B2
CCR1	C-C motif chemokine receptor 1
HSD17B12	hydroxysteroid 17-beta dehydrogenase 12
FKBP7	FKBP prolyl isomerase 7
GNL2	G protein nucleolar 2
CDR2L	cerebellar degeneration related protein 2 like
UFC1	ubiquitin-fold modifier conjugating enzyme 1
CELF1	CUGBP Elav-like family member 1
MALT1	MALT1 paracaspase
ZYX	zyxin
TTC17	tetratricopeptide repeat domain 17
RIMBP3C	RIMS binding protein 3C
PLEKHF2	pleckstrin homology and FYVE domain containing 2
PILRB	paired immunoglobin like type 2 receptor beta
TF	transferrin
CCR3	C-C motif chemokine receptor 3
GPRC5B	G protein-coupled receptor class C group 5 member B
API5	apoptosis inhibitor 5
CSTF1	cleavage stimulation factor subunit 1
INTS8	integrator complex subunit 8
ONECUT2	one cut homeobox 2
GNGT2	G protein subunit gamma transducin 2
SHE	Src homology 2 domain containing E
NUP88	nucleoporin 88
EXT2	exostosin glycosyltransferase 2
MTOR	mechanistic target of rapamycin kinase
RTF2	replication termination factor 2
CSF1R	colony stimulating factor 1 receptor
UBC	ubiquitin C
ATG16L1	autophagy related 16 like 1
PRSS8	serine protease 8
IMPG1	interphotoreceptor matrix proteoglycan 1
DCAF7	DDB1 and CUL4 associated factor 7
CD46	CD46 molecule
CASTOR3	CASTOR family member 3
CLPTM1	CLPTM1 regulator of GABA type A receptor forward trafficking
MTHFR	methylenetetrahydrofolate reductase
PHOSPHO1	phosphoethanolamine/phosphocholine phosphatase 1
SYTL2	synaptotagmin like 2
C7orf61	chromosome 7 open reading frame 61
COBL	cordon-bleu WH2 repeat protein
PFDN1	prefoldin subunit 1
RALYL	RALY RNA binding protein like
GJB7	gap junction protein beta 7
NARS2	asparaginyl-tRNA synthetase 2, mitochondrial
SETD1A	SET domain containing 1A, histone lysine methyltransferase
TBX4	T-box transcription factor 4
THBD	thrombomodulin
HNRNPA3	heterogeneous nuclear ribonucleoprotein A3
CCNE2	cyclin E2
RBM27	RNA binding motif protein 27
SSTR4	somatostatin receptor 4
HNF4G	hepatocyte nuclear factor 4 gamma
CD40	CD40 molecule
BCAM	basal cell adhesion molecule (Lutheran blood group)
LRATD2	LRAT domain containing 2
CA12	carbonic anhydrase 12
NMS	neuromedin S
C11orf94	chromosome 11 open reading frame 94
TDRD10	tudor domain containing 10
LACTB	lactamase beta
AC005551.1	novel protein
TANC2	tetratricopeptide repeat, ankyrin repeat and coiled-coil containing 2
ZNF112	zinc finger protein 112
CYYR1	cysteine and tyrosine rich 1
CST5	cystatin D
CST9	cystatin 9
CST1	cystatin SN
CST2	cystatin SA
GGTLC1	gamma-glutamyltransferase light chain 1
CST11	cystatin 11
CSTL1	cystatin like 1
CST8	cystatin 8
CD93	CD93 molecule
CST4	cystatin S
CST9L	cystatin 9 like
LRP2	LDL receptor related protein 2
GPR151	G protein-coupled receptor 151
GLT1D1	glycosyltransferase 1 domain containing 1
TFEB	transcription factor EB
LARGE2	LARGE xylosyl- and glucuronyltransferase 2
TMEM132D	transmembrane protein 132D
DOHH	deoxyhypusine hydroxylase
SNRPB	small nuclear ribonucleoprotein polypeptides B and B1
SH3RF3	SH3 domain containing ring finger 3
FAS	Fas cell surface death receptor
NGEF	neuronal guanine nucleotide exchange factor
TMEM132C	transmembrane protein 132C
HPGD	15-hydroxyprostaglandin dehydrogenase
CEP44	centrosomal protein 44
OR4S1	olfactory receptor family 4 subfamily S member 1
CCDC90B	coiled-coil domain containing 90B
ZNF703	zinc finger protein 703
LAIR1	leukocyte associated immunoglobulin like receptor 1
SOCS2	suppressor of cytokine signaling 2
VCP	valosin containing protein
PDE4D	phosphodiesterase 4D
CDH13	cadherin 13
REST	RE1 silencing transcription factor
RYR2	ryanodine receptor 2
LRP1B	LDL receptor related protein 1B
PCSK5	proprotein convertase subtilisin/kexin type 5
CYP2C19	cytochrome P450 family 2 subfamily C member 19
FRMD6	FERM domain containing 6
NCAM2	neural cell adhesion molecule 2
ATP13A2	ATPase cation transporting 13A2
MC1R	melanocortin 1 receptor
SLCO1A2	solute carrier organic anion transporter family member 1A2
MMRN1	multimerin 1
CSF2RB	colony stimulating factor 2 receptor subunit beta
SLC16A9	solute carrier family 16 member 9
NOS1AP	nitric oxide synthase 1 adaptor protein
SEZ6L2	seizure related 6 homolog like 2
LIPA	lipase A, lysosomal acid type
SALL3	spalt like transcription factor 3
PLXNA1	plexin A1
CPM	carboxypeptidase M
GHR	growth hormone receptor
ETS1	ETS proto-oncogene 1, transcription factor
HLA-E	major histocompatibility complex, class I, E
BHLHE40	basic helix-loop-helix family member e40
STK11	serine/threonine kinase 11
FBXO40	F-box protein 40
SPATS2L	spermatogenesis associated serine rich 2 like
GTF2E2	general transcription factor IIE subunit 2
PPM1E	protein phosphatase, Mg2+/Mn2+ dependent 1E
CDK10	cyclin dependent kinase 10
FLG	filaggrin
TMEM50A	transmembrane protein 50A
PARD3	par-3 family cell polarity regulator
PAX5	paired box 5
PRPSAP2	phosphoribosyl pyrophosphate synthetase associated protein 2
ERCC4	ERCC excision repair 4, endonuclease catalytic subunit
ACBD4	acyl-CoA binding domain containing 4
DLEU7	deleted in lymphocytic leukemia 7
EHBP1L1	EH domain binding protein 1 like 1
DOCK6	dedicator of cytokinesis 6
SLC22A3	solute carrier family 22 member 3
ICAM4	intercellular adhesion molecule 4 (Landsteiner-Wiener blood group)
ZNF804B	zinc finger protein 804B
ADAMTS14	ADAM metallopeptidase with thrombospondin type 1 motif 14
CDC42EP3	CDC42 effector protein 3
MTMR4	myotubularin related protein 4
LPIN2	lipin 2
TAGAP	T cell activation RhoGTPase activating protein
CCT7P2	chaperonin containing TCP1 subunit 7 pseudogene 2
KCNIP1	potassium voltage-gated channel interacting protein 1
CCHCR1	coiled-coil alpha-helical rod protein 1
DGKH	diacylglycerol kinase eta
ANXA9	annexin A9
MAP3K1	mitogen-activated protein kinase kinase kinase 1
PRKG2	protein kinase cGMP-dependent 2
HERC2	HECT and RLD domain containing E3 ubiquitin protein ligase 2
ZBTB40	zinc finger and BTB domain containing 40
MROH2A	maestro heat like repeat family member 2A
MIPEP	mitochondrial intermediate peptidase
NUP153	nucleoporin 153
FAM155A	family with sequence similarity 155 member A
TNXB	tenascin XB
DIP2C	disco interacting protein 2 homolog C
OBI1-AS1	OBI1 antisense RNA 1
PSORS1C1	psoriasis susceptibility 1 candidate 1
ASAP2	ArfGAP with SH3 domain, ankyrin repeat and PH domain 2
TMEM44	transmembrane protein 44
RAB4B	RAB4B, member RAS oncogene family
BET1L	Bet1 golgi vesicular membrane trafficking protein like
HLA-DQA2	major histocompatibility complex, class II, DQ alpha 2
CASC15	cancer susceptibility 15
CDC42BPB	CDC42 binding protein kinase beta
SP140	SP140 nuclear body protein
ADH1C	alcohol dehydrogenase 1C (class I), gamma polypeptide
PSMB8	proteasome 20S subunit beta 8
SLC26A3	solute carrier family 26 member 3
ZNF644	zinc finger protein 644
TCL1A	TCL1 family AKT coactivator A
SLC4A7	solute carrier family 4 member 7
TLCD4-RWDD3	TLCD4-RWDD3 readthrough
ANGPTL6	angiopoietin like 6
SP7	Sp7 transcription factor
RNASE9	ribonuclease A family member 9 (inactive)
WNT10A	Wnt family member 10A
NAB1	NGFI-A binding protein 1
MRC1	mannose receptor C-type 1
ANTXR2	ANTXR cell adhesion molecule 2
LRRC32	leucine rich repeat containing 32
CALM2	calmodulin 2
MCTP2	multiple C2 and transmembrane domain containing 2
MTAP	methylthioadenosine phosphorylase
MLPH	melanophilin
SKAP1	src kinase associated phosphoprotein 1
TRIM4	tripartite motif containing 4
HLA-DPB2	major histocompatibility complex, class II, DP beta 2 (pseudogene)
ITGA1	integrin subunit alpha 1
ADGRD1	adhesion G protein-coupled receptor D1
IKZF2	IKAROS family zinc finger 2
IKZF3	IKAROS family zinc finger 3
ZBTB16	zinc finger and BTB domain containing 16
G6PC2	glucose-6-phosphatase catalytic subunit 2
C10orf67	chromosome 10 open reading frame 67
FAT4	FAT atypical cadherin 4
ARAP2	ArfGAP with RhoGAP domain, ankyrin repeat and PH domain 2

## Sheet: PD genes
Genes Relevant to Alzheimer's Disease
Gene Symbol	Gene Information
SNCA	synuclein alpha
LRRK2	leucine rich repeat kinase 2
ATP13A2	ATPase cation transporting 13A2
PARK7	Parkinsonism associated deglycase
PINK1	PTEN induced kinase 1
DNAJC6	DnaJ heat shock protein family (Hsp40) member C6
PRKN	parkin RBR E3 ubiquitin protein ligase
PLA2G6	phospholipase A2 group VI
VPS35	VPS35 retromer complex component
SCN2A	sodium voltage-gated channel alpha subunit 2
HTRA2	HtrA serine peptidase 2
GBA	glucosylceramidase beta
UCHL1	ubiquitin C-terminal hydrolase L1
FBXO7	F-box protein 7
TMEM175	transmembrane protein 175
MAPT	microtubule associated protein tau
SCN3A	sodium voltage-gated channel alpha subunit 3
GCH1	GTP cyclohydrolase 1
EIF4G1	eukaryotic translation initiation factor 4 gamma 1
RIT2	Ras like without CAAX 2
BST1	bone marrow stromal cell antigen 1
HLA-DRA	major histocompatibility complex, class II, DR alpha
STK39	serine/threonine kinase 39
TMEM229B	transmembrane protein 229B
SH3GL2	SH3 domain containing GRB2 like 2, endophilin A1
FAM47E-STBD1	FAM47E-STBD1 readthrough
SLC2A13	solute carrier family 2 member 13
SIPA1L2	signal induced proliferation associated 1 like 2
GPNMB	glycoprotein nmb
S1PR1	sphingosine-1-phosphate receptor 1
NDUFAF2	NADH:ubiquinone oxidoreductase complex assembly factor 2
ACMSD	aminocarboxymuconate semialdehyde decarboxylase
ZNF98	zinc finger protein 98
PLPPR1	phospholipid phosphatase related 1
MAP4K4	mitogen-activated protein kinase kinase kinase kinase 4
ITPKB	inositol-trisphosphate 3-kinase B
COL18A1	collagen type XVIII alpha 1 chain
ZFAT	zinc finger and AT-hook domain containing
NUCKS1	nuclear casein kinase and cyclin dependent kinase substrate 1
ADAMTS9	ADAM metallopeptidase with thrombospondin type 1 motif 9
VPS13C	vacuolar protein sorting 13 homolog C
FAM47E	family with sequence similarity 47 member E
TOX3	TOX high mobility group box family member 3
GIGYF2	GRB10 interacting GYF protein 2
FRRS1L	ferric chelate reductase 1 like
DNAJC13	DnaJ heat shock protein family (Hsp40) member C13
IGSF9B	immunoglobulin superfamily member 9B
CAMK2D	calcium/calmodulin dependent protein kinase II delta
GPR65	G protein-coupled receptor 65
CNTN1	contactin 1
COL3A1	collagen type III alpha 1 chain
FGF20	fibroblast growth factor 20
SYT17	synaptotagmin 17
TBC1D5	TBC1 domain family member 5
CCDC62	coiled-coil domain containing 62
ERCC8	ERCC excision repair 8, CSA ubiquitin ligase complex subunit
GALC	galactosylceramidase
ITGA8	integrin subunit alpha 8
RAB29	RAB29, member RAS oncogene family
HIP1R	huntingtin interacting protein 1 related
MCCC1	methylcrotonoyl-CoA carboxylase 1
SNCAIP	synuclein alpha interacting protein
DGKQ	diacylglycerol kinase theta
DIRC1	disrupted in renal carcinoma 1
SLC19A1	solute carrier family 19 member 1
PPFIBP1	PPFIA binding protein 1
ZNF277	zinc finger protein 277
GAK	cyclin G associated kinase
TPM1	tropomyosin 1
PBX1	PBX homeobox 1
STBD1	starch binding domain 1
CTSB	cathepsin B
DCUN1D1	defective in cullin neddylation 1 domain containing 1
TMEM230	transmembrane protein 230
TMEM163	transmembrane protein 163
NPIPB11	nuclear pore complex interacting protein family member B11
MMRN1	multimerin 1
FTMT	ferritin mitochondrial
CHCHD2	coiled-coil-helix-coiled-coil-helix domain containing 2
LZTS3	leucine zipper tumor suppressor family member 3
WNT3	Wnt family member 3
MICU3	mitochondrial calcium uptake family member 3
SLC26A1	solute carrier family 26 member 1
KANSL1	KAT8 regulatory NSL complex subunit 1
ELOVL7	ELOVL fatty acid elongase 7
LRRC37A	leucine rich repeat containing 37A
DLG2	discs large MAGUK scaffold protein 2
SPATA19	spermatogenesis associated 19
BCKDK	branched chain keto acid dehydrogenase kinase
SIX1	SIX homeobox 1
CLEC19A	C-type lectin domain containing 19A
KLHL7	kelch like family member 7
PLEKHH1	pleckstrin homology, MyTH4 and FERM domain containing H1
NSF	N-ethylmaleimide sensitive factor, vesicle fusing ATPase
PBXIP1	PBX homeobox interacting protein 1
UGT2B10	UDP glucuronosyltransferase family 2 member B10
DOCK4	dedicator of cytokinesis 4
DDRGK1	DDRGK domain containing 1
CEL	carboxyl ester lipase
SLC41A1	solute carrier family 41 member 1
ITIH3	inter-alpha-trypsin inhibitor heavy chain 3
C8orf58	chromosome 8 open reading frame 58
WDHD1	WD repeat and HMG-box DNA binding protein 1
IDUA	alpha-L-iduronidase
BTNL2	butyrophilin like 2
LAMP3	lysosomal associated membrane protein 3
CCAR2	cell cycle and apoptosis regulator 2
KCNN3	potassium calcium-activated channel subfamily N member 3
HLA-DQB1	major histocompatibility complex, class II, DQ beta 1
SATB1	SATB homeobox 1
KAT8	lysine acetyltransferase 8
NUP42	nucleoporin 42
C2CD4A	C2 calcium dependent domain containing 4A
BIN3	bridging integrator 3
ADAMTSL1	ADAMTS like 1
H2BC13	H2B clustered histone 13
CD38	CD38 molecule
VKORC1	vitamin K epoxide reductase complex subunit 1
SRFBP1	serum response factor binding protein 1
UGT2A3	UDP glucuronosyltransferase family 2 member A3
ZNF646	zinc finger protein 646
H2AC13	H2A clustered histone 13
H3C10	H3 clustered histone 10
WNT9B	Wnt family member 9B
ITPA	inosine triphosphatase
ARL17B	ADP ribosylation factor like GTPase 17B
OR6Q1	olfactory receptor family 6 subfamily Q member 1
FAM171A1	family with sequence similarity 171 member A1
SLX1B	SLX1 homolog B, structure-specific endonuclease subunit
FAM200B	family with sequence similarity 200 member B
H4C11	H4 clustered histone 11
FBXL5	F-box and leucine rich repeat protein 5
LRRC37A2	leucine rich repeat containing 37 member A2
FER	FER tyrosine kinase
FDFT1	farnesyl-diphosphate farnesyltransferase 1
PDZRN4	PDZ domain containing ring finger 4
PDLIM2	PDZ and LIM domain 2
ARSB	arylsulfatase B
BOLA2-SMG1P6	BOLA2-SMG1P6 readthrough
BOLA2	bolA family member 2
UGT2B7	UDP glucuronosyltransferase family 2 member B7
LHFPL2	LHFPL tetraspan subfamily member 2
DMGDH	dimethylglycine dehydrogenase
SCAMP1	secretory carrier membrane protein 1
IFRD1	interferon related developmental regulator 1
CPLX1	complexin 1
NCKIPSD	NCK interacting protein with SH3 domain
OR9Q1	olfactory receptor family 9 subfamily Q member 1
SULT1A4	sulfotransferase family 1A member 4
ARL17A	ADP ribosylation factor like GTPase 17A
MALSU1	mitochondrial assembly of ribosomal large subunit 1
PCBP3	poly(rC) binding protein 3
PRSS8	serine protease 8
IGF2BP3	insulin like growth factor 2 mRNA binding protein 3
P4HTM	prolyl 4-hydroxylase, transmembrane
AC135050.2	novel protein, VKORC1 and PRSS53 readthrough
H2AC14	H2A clustered histone 14
PJA2	praja ring finger ubiquitin ligase 2
STX4	syntaxin 4
C2CD4B	C2 calcium dependent domain containing 4B
PRSS53	serine protease 53
RORA	RAR related orphan receptor A
IP6K2	inositol hexakisphosphate kinase 2
H2BC14	H2B clustered histone 14
DPH5	diphthamide biosynthesis 5
VEGFA	vascular endothelial growth factor A
CXCR4	C-X-C motif chemokine receptor 4
PRL	prolactin
ARIH2OS	ARIH2 opposite strand lncRNA
AP3B1	adaptor related protein complex 3 subunit beta 1
HSD3B7	hydroxy-delta-5-steroid dehydrogenase, 3 beta- and steroid delta-isomerase 7
NRGN	neurogranin
ZNF668	zinc finger protein 668
MSR1	macrophage scavenger receptor 1
NT5DC2	5'-nucleotidase domain containing 2
RAB39B	RAB39B, member RAS oncogene family
STH	saitohin
WDR6	WD repeat domain 6
OLFM3	olfactomedin 3
SOCS4	suppressor of cytokine signaling 4
ANK2	ankyrin 2
NPIPB12	nuclear pore complex interacting protein family member B12
NEK4	NIMA related kinase 4
SCARB2	scavenger receptor class B member 2
RALGDS	ral guanine nucleotide dissociation stimulator
PRICKLE1	prickle planar cell polarity protein 1
PMVK	phosphomevalonate kinase
COL5A2	collagen type V alpha 2 chain
QARS1	glutaminyl-tRNA synthetase 1
AC005670.2	novel protein
SLC25A20	solute carrier family 25 member 20
SYT10	synaptotagmin 10
CERS6	ceramide synthase 6
ARIH2	ariadne RBR E3 ubiquitin protein ligase 2
LOX	lysyl oxidase
NISCH	nischarin
PKP2	plakophilin 2
ITIH1	inter-alpha-trypsin inhibitor heavy chain 1
LINC02210-CRHR1	LINC02210-CRHR1 readthrough
ZDHHC2	zinc finger DHHC-type palmitoyltransferase 2
DNAH1	dynein axonemal heavy chain 1
STAB1	stabilin 1
YARS2	tyrosyl-tRNA synthetase 2
H2BC15	H2B clustered histone 15
SORBS3	sorbin and SH3 domain containing 3
FGFRL1	fibroblast growth factor receptor like 1
ZNF729	zinc finger protein 729
PCSK9	proprotein convertase subtilisin/kexin type 9
MT-ND5	mitochondrially encoded NADH:ubiquinone oxidoreductase core subunit 5
MT-ND1	mitochondrially encoded NADH:ubiquinone oxidoreductase core subunit 1
PODXL	podocalyxin like
GHR	growth hormone receptor
GLUD2	glutamate dehydrogenase 2
MT-ND6	mitochondrially encoded NADH:ubiquinone oxidoreductase core subunit 6
MT-ATP6	mitochondrially encoded ATP synthase membrane subunit 6
DCC	DCC netrin 1 receptor
GRM8	glutamate metabotropic receptor 8
MT-ND3	mitochondrially encoded NADH:ubiquinone oxidoreductase core subunit 3
MT-ND4	mitochondrially encoded NADH:ubiquinone oxidoreductase core subunit 4
PPP2R2B	protein phosphatase 2 regulatory subunit Bbeta
GDAP1	ganglioside induced differentiation associated protein 1
UQCC1	ubiquinol-cytochrome c reductase complex assembly factor 1
ZMIZ1	zinc finger MIZ-type containing 1
ELMO1	engulfment and cell motility 1
TSEN15	tRNA splicing endonuclease subunit 15
COLGALT2	collagen beta(1-O)galactosyltransferase 2
USP44	ubiquitin specific peptidase 44
FGF5	fibroblast growth factor 5
CACNB2	calcium voltage-gated channel auxiliary subunit beta 2
DMAC2	distal membrane arm assembly complex 2
BCL11A	BAF chromatin remodeling complex subunit BCL11A
RGL1	ral guanine nucleotide dissociation stimulator like 1
ZNF229	zinc finger protein 229
ICOSLG	inducible T cell costimulator ligand
ELOVL2	ELOVL fatty acid elongase 2
ZFAND3	zinc finger AN1-type containing 3
OR4A15	olfactory receptor family 4 subfamily A member 15
API5	apoptosis inhibitor 5
RAD50	RAD50 double strand break repair protein
IRGM	immunity related GTPase M
EYA1	EYA transcriptional coactivator and phosphatase 1
CABLES1	Cdk5 and Abl enzyme substrate 1
ARG1	arginase 1
BARD1	BRCA1 associated RING domain 1
FLACC1	flagellum associated containing coiled-coil domains 1
RBM38	RNA binding motif protein 38
HLA-F-AS1	HLA-F antisense RNA 1
ILRUN	inflammation and lipid regulator with UBA-like and NBR1-like domains
WDR12	WD repeat domain 12
HCG22	HLA complex group 22
EPDR1	ependymin related 1
PCSK5	proprotein convertase subtilisin/kexin type 5
CDH2	cadherin 2
VGLL3	vestigial like family member 3
UTS2B	urotensin 2B
GTF2E2	general transcription factor IIE subunit 2
ADAMTS12	ADAM metallopeptidase with thrombospondin type 1 motif 12
CAMK4	calcium/calmodulin dependent protein kinase IV
DCSTAMP	dendrocyte expressed seven transmembrane protein
AHRR	aryl-hydrocarbon receptor repressor
RBMS3	RNA binding motif single stranded interacting protein 3
DIRC3	disrupted in renal carcinoma 3
TMEM196	transmembrane protein 196
SKAP1	src kinase associated phosphoprotein 1
TNIP1	TNFAIP3 interacting protein 1
ETS1	ETS proto-oncogene 1, transcription factor
PTPRD	protein tyrosine phosphatase receptor type D
DPP6	dipeptidyl peptidase like 6
LIN28B	lin-28 homolog B
SP7	Sp7 transcription factor
HLA-DPA1	major histocompatibility complex, class II, DP alpha 1
SLC17A4	solute carrier family 17 member 4
TRAF3	TNF receptor associated factor 3
TSHZ2	teashirt zinc finger homeobox 2
SLC17A1	solute carrier family 17 member 1
RAB38	RAB38, member RAS oncogene family
CETP	cholesteryl ester transfer protein
CYP2C18	cytochrome P450 family 2 subfamily C member 18
ADGB	androglobin
FUT8	fucosyltransferase 8
CTNND2	catenin delta 2
TLCD4-RWDD3	TLCD4-RWDD3 readthrough
HHIP	hedgehog interacting protein
RBMS1	RNA binding motif single stranded interacting protein 1
DNAJC15	DnaJ heat shock protein family (Hsp40) member C15
HELQ	helicase, POLQ like
BIK	BCL2 interacting killer
ANKS1A	ankyrin repeat and sterile alpha motif domain containing 1A
ABCC4	ATP binding cassette subfamily C member 4
LMO4	LIM domain only 4
OPA3	outer mitochondrial membrane lipid metabolism regulator OPA3
ATP8B3	ATPase phospholipid transporting 8B3
ACTN1	actinin alpha 1
TBC1D24	TBC1 domain family member 24
AC093525.2	novel protein
MT-ATP8	mitochondrially encoded ATP synthase membrane subunit 8
MT-ND4L	mitochondrially encoded NADH:ubiquinone oxidoreductase core subunit 4L
MT-CO3	mitochondrially encoded cytochrome c oxidase III
TNK2	tyrosine kinase non receptor 2

## Sheet: Enrichment Results
Stroke Genes
Term	P-value	FDR	# of entities overlapped	genes
Brain ECM Network	0.0038	0.011	20	ABO, CASP7, CHRM4, COL3A1, CRP, F11, F2, FBN1, FGA, FGB, FGG, FURIN, GLA, HABP2, LOX, LRP4, MMP1, MMP12, MMP3, TWIST1
Core matrisome	0.044	0.066	5	COL3A1, FBN1, FGA, FGB, FGG
Matrisome-associated	0.31	0.31	8	F2, HABP2, LOX, MDK, MMP1, MMP12, MMP24, MMP3
CSVD genes
Term	P-value	FDR	# of entities overlapped	genes
Brain ECM Network	0.013	0.04	11	APOE, APP, COL4A1, COL4A2, COLGALT1, CST3, DMD, GLA, PRNP, SHH, TWIST1
Core matrisome	0.18	0.26	2	COL4A1, COL4A2
Matrisome-associated	0.62	0.62	3	CST3, HTRA1, SHH
AD genes
Term	P-value	FDR	# of entities overlapped	genes
Brain ECM Network	0.35	0.68	57	ADAM10, ADAMTS1, ADAMTS14, APOB, APOC2, APOE, APP, AURKA, B4GALT3, BCAM, CCR1, CCR2, CCR3, CCR5, CD2AP, CDH13, CLU, CNN2, CST3, DLG2, ESR1, EXT2, FERMT2, GNGT2, GRIN2B, GRN, HGF, HLA-DQA1, HLA-DQA2, HLA-DRB1, HLA-DRB5, HS3ST1, ITGA1, LRP2, LTF, MAPK1, MMP1, MMP3, MMRN1, MTHFR, NDUFS2, NMS, PARD3, PTK2B, PTPRJ, SCARB1, SP7, SSTR4, SUCLG2, TAS2R41, TAS2R60, TF, TFEB, THBD, TNXB, VCP, ZYX
Core matrisome	0.45	0.68	27	ADAM10, ADAMTS1, ADAMTS14, ADAMTS4, ADAMTS5, ANGPTL6, ANXA9, CST1, CST11, CST2, CST3, CST4, CST5, CST8, CST9, CST9L, CSTL1, FLG, HBEGF, HGF, MMP1, MMP3, PCSK5, PLXNA1, SEMA3C, TGM6, WNT10A
Matrisome-associated	0.94	0.94	5	IMPG1, MMRN1, RSPO1, SPON1, TNXB
PD genes
Term	P-value	FDR	# of entities overlapped	genes
Brain ECM Network	0.063	0.19	37	ACTN1, AP3B1, ARG1, ARSB, CAMK2D, CDH2, COL18A1, COL3A1, COL5A2, COLGALT2, CTSB, CXCR4, DLG2, ELMO1, FGF20, FGF5, GPR65, GRM8, HLA-DPA1, HLA-DQB1, HLA-DRA, ITGA8, ITIH3, LOX, MMRN1, MSR1, PCSK9, PRL, RALGDS, S1PR1, SLC19A1, SNCA, SORBS3, SP7, TPM1, UTS2B, VEGFA
Core matrisome	0.3	0.45	17	ADAMTS12, ADAMTS9, ADAMTSL1, CLEC19A, CTSB, FGF20, FGF5, HHIP, ITIH1, ITIH3, LOX, P4HTM, PCSK5, PRL, VEGFA, WNT3, WNT9B
Matrisome-associated	0.7	0.7	4	COL18A1, COL3A1, COL5A2, MMRN1

## Sheet: List of overlapping stroke gene
Overlapping Stroke Genes	Overlapping CSVD Genes
ABO	APOE
CASP7	APP
CHRM4	COL4A1
COL3A1	COL4A2
CRP	COLGALT1
F11	CST3
F2	DMD
FBN1	GLA
FGA	PRNP
FGB	SHH
FGG	TWIST1
FURIN
GLA
HABP2
LOX
LRP4
MMP1
MMP12
MMP3
TWIST1

## Sheet: REACTOME pathyway analyses
Stroke
Term Name	fold change	P-value	FDR
Formation of Fibrin Clot (Clotting Cascade)	18.7	4.2e-09	5e-08
Common Pathway	22.7	1.4e-08	8.3e-08
Platelet Aggregation (Plug Formation)	14	8e-07	3.2e-06
GRB2:SOS provides linkage to MAPK signaling for Intergrins	16.4	3.7e-06	8.9e-06
p130Cas linkage to MAPK signaling for integrins	16.4	3.7e-06	8.9e-06
Integrin cell surface interactions	9.25	1.9e-05	3.8e-05
Integrin alphaIIb beta3 signaling	12.1	2.4e-05	3.9e-05
Extracellular matrix organization	8.78	2.8e-05	3.9e-05
Degradation of the extracellular matrix	11.7	2.9e-05	3.9e-05
Hemostasis	5.19	0.00022	0.00027
Response to elevated platelet cytosolic Ca2+	6.56	0.00074	0.00074
Platelet activation, signaling and aggregation	5.44	0.00074	0.00074
CSVD
Term Name	fold change	P-value	FDR
NCAM1 interactions	11.5	3.1e-05	0.00018
Collagen formation	9.32	0.0001	0.00027
NCAM signaling for neurite out-growth	8.85	0.00014	0.00027
Extracellular matrix organization	7.5	0.00034	0.00051
Axon guidance	4.13	0.0066	0.008
Developmental Biology	3	0.024	0.024
